# Supplementary material for: Choline Deficiency Drives the Inflammation–Fibrosis Cascade: A Spatiotemporal Atlas of Hepatic Injury from Weeks 6 to 10
Source: Antioxidants (Basel). 2026 Jan 15;15(1):110. doi: 10.3390/antiox15010110 (PMC12838149; doi:10.3390/antiox15010110)
Supplement: Supplementary file 1 [file antioxidants-15-00110-s001.zip]

Archive with 3 entries (3 files):
- Supplementary Methods S1.pdf
- Supplementary Methods S2.pdf
- Table S1.xlsx
