# Supplementary material for: Choline Deficiency Drives the Inflammation–Fibrosis Cascade: A Spatiotemporal Atlas of Hepatic Injury from Weeks 6 to 10
Source: Antioxidants (Basel). 2026 Jan 15;15(1):110. doi: 10.3390/antiox15010110 (PMC12838149; doi:10.3390/antiox15010110)
Supplement: Supplementary file 1 [file antioxidants-15-00110-s001.zip › Table S1.xlsx]

## Sheet: Header Name and Detailed Descri
Field name	Description
ID	Unique data identifier for this analyte in this qualitative analysis
MS2 name	Metabolite name obtained from MS/MS (MS2) qualitative matching
MS2 score	MS2 matching score; higher values indicate better matches
level	Identification confidence level for the metabolite
MS1 name	Name assigned by MS1 precursor-ion matching, referenced to HMDB and/or KEGG databases
MS1 ppm	MS1 mass error (ppm) for matching; range (-25, 25); closer to 0 is better
mz	Mass-to-charge ratio (m/z) of the characteristic ion
rt（s）	Chromatographic retention time (RT) of the analyte
type	Acquisition mode
Control_1	Relative quantitative value of the Control_1 sample.
Control_2	Relative quantitative value of the Control_2 sample.
Control_3	Relative quantitative value of the Control_3 sample.
Control_4	Relative quantitative value of the Control_4 sample.
Control_5	Relative quantitative value of the Control_5 sample.
Control_6	Relative quantitative value of the Control_6 sample.
Mean Control	Mean relative quantitative value across Control replicate samples.
weeks_6_1	Relative quantitative value of the weeks_6_1 sample.
weeks_6_2	Relative quantitative value of the weeks_6_2 sample.
weeks_6_3	Relative quantitative value of the weeks_6_3 sample.
weeks_6_4	Relative quantitative value of the weeks_6_4 sample.
weeks_6_5	Relative quantitative value of the weeks_6_5 sample.
weeks_6_6	Relative quantitative value of the weeks_6_6 sample.
Mean weeks_6	Mean relative quantitative value across weeks_6 replicate samples.
weeks_8_1	Relative quantitative value of the weeks_8_1 sample.
weeks_8_2	Relative quantitative value of the weeks_8_2 sample.
weeks_8_3	Relative quantitative value of the weeks_8_3 sample.
weeks_8_4	Relative quantitative value of the weeks_8_4 sample.
weeks_8_5	Relative quantitative value of the weeks_8_5 sample.
weeks_8_6	Relative quantitative value of the weeks_8_6 sample.
Mean weeks_8	Mean relative quantitative value across weeks_8 replicate samples.
weeks_10_1	Relative quantitative value of the weeks_10_1 sample.
weeks_10_2	Relative quantitative value of the weeks_10_2 sample.
weeks_10_3	Relative quantitative value of the weeks_10_3 sample.
weeks_10_4	Relative quantitative value of the weeks_10_4 sample.
weeks_10_5	Relative quantitative value of the weeks_10_5 sample.
weeks_10_6	Relative quantitative value of the weeks_10_6 sample.
Mean weeks_10	Mean relative quantitative value across weeks_10 replicate samples.
QC01	Relative quantitative value of the QC01 sample.
QC02	Relative quantitative value of the QC02 sample.
QC03	Relative quantitative value of the QC03 sample.
QC04	Relative quantitative value of the QC04 sample.
QC05	Relative quantitative value of the QC05 sample.
Mean QC	Mean relative quantitative value across QC replicate samples.

## Sheet: Sheet 1（Raw data）
MS2_name	MS2_score	level	MS1_name	MS1_ppm	mz	rt（s）	type	Control_1	Control_2	Control_3	Control_4	Control_5	Control_6	weeks_6_1	weeks_6_2	weeks_6_3	weeks_6_4	weeks_6_5	weeks_6_6	weeks_8_1	weeks_8_2	weeks_8_3	weeks_8_4	weeks_8_5	weeks_8_6	weeks_10_1	weeks_10_2	weeks_10_3	weeks_10_4	weeks_10_5	weeks_10_6	QC01	QC02	QC03	QC04	QC05
Methylmalonic acid	3.99	level1			117.019	206.1	NEG	779425	658825	673035	675345	620531	588501	834579	884475	807207	742345	1.06053e+06	1.19811e+06	1.56766e+06	1.1639e+06	803661	797813	646670	740195	1.30279e+06	924581	755301	678099	676585	806558	827044	830605	830592	820754	830604
Orotic acid	3.99	level1			155.01	126.2	NEG	2.21508e+06	2.28727e+06	470149	1.32484e+06	1.1341e+06	1.00281e+06	2.2917e+06	449618	1.33789e+06	636255	3.51675e+06	2.57523e+06	2.172e+06	6.05616e+06	1.85832e+06	536466	617409	946277	1.54397e+06	3.02885e+06	1.6243e+06	7.84916e+06	6.03544e+06	2.13363e+06	2.41432e+06	2.30329e+06	2.54602e+06	2.54677e+06	2.54675e+06
Uridine diphosphate glucose (UDP-glucose)	3.98	level1			565.048	255	NEG	1.27482e+07	6.01929e+06	5.87915e+06	3.71786e+06	4.52752e+06	2.72502e+06	2.01384e+06	542457	2.76195e+06	1.9673e+06	2.61628e+06	2.15733e+06	1.22717e+06	597742	1.71911e+06	2.73548e+06	565740	156368	275688	7.21295e+06	2.57309e+06	2.02361e+06	3.09485e+06	2.24641e+06	2.24039e+06	2.34717e+06	2.32408e+06	2.35547e+06	2.34696e+06
2-Hydroxyglutaric acid	3.98	level1			147.03	229.2	NEG	7.0559e+06	7.48302e+06	7.78935e+06	8.26731e+06	8.17709e+06	9.98652e+06	9.19918e+06	1.07837e+07	1.27732e+07	1.03933e+07	1.56618e+07	1.23825e+07	8.94355e+06	9.24792e+06	1.18074e+07	1.0419e+07	8.32399e+06	8.81923e+06	8.8824e+06	9.48901e+06	6.87443e+06	6.38643e+06	7.20886e+06	7.4074e+06	7.91992e+06	7.92057e+06	9.80307e+06	8.16853e+06	8.17264e+06
Cysteinesulfinic acid	3.98	level1			152.002	223.1	NEG	488077	369878	319008	345219	276816	426664	936116	955556	1.33875e+06	1.24735e+06	1.33384e+06	1.07345e+06	1.33806e+06	1.32087e+06	1.35038e+06	952579	349351	365200	420639	685256	682967	465425	820006	700539	622099	662045	669356	669206	662089
Fumaric acid	3.98	level1			115.004	221.1	NEG	1.60981e+07	1.24053e+07	1.61052e+07	1.82513e+07	1.46366e+07	1.79156e+07	1.69428e+07	1.74233e+07	2.01109e+07	2.18804e+07	2.1747e+07	2.23223e+07	2.08546e+07	2.36264e+07	1.78858e+07	2.48158e+07	1.5252e+07	1.70031e+07	1.48897e+07	1.82594e+07	2.17904e+07	2.03642e+07	1.53608e+07	2.03312e+07	1.69237e+07	1.69239e+07	1.73562e+07	1.67822e+07	1.75557e+07
Glyoxylic acid	3.98	level1			72.9931	193.2	NEG	669608	677369	746361	1.50225e+06	676316	690917	797711	822634	777020	836780	611115	626702	588216	1.7527e+06	597869	599828	800046	685876	595503	724543	733668	756778	803581	591032	674307	769053	791490	787154	769902
7-Ketodeoxycholic acid	3.98	level1			405.264	95.7	NEG	6.82297e+06	724802	9.83856e+06	2.59204e+06	5.73436e+06	7.3972e+06	946399	1.19731e+06	697438	1.49104e+06	1.57657e+06	1.03624e+06	81932.2	17715.4	105770	255735	722688	422696	702556	1.75134e+06	1.1759e+06	1.77262e+06	1.81613e+06	1.02848e+06	2.63707e+06	2.90925e+06	2.63947e+06	2.63595e+06	2.82299e+06
Tetradecyl sulfate (sodium)	3.98	level1			293.179	13.8	NEG	1.37438e+07	2.24471e+07	3.86076e+07	2.36122e+07	2.03263e+07	1.76492e+07	1.56161e+07	1.7016e+07	1.47985e+07	1.46269e+07	1.77402e+07	1.75805e+07	2.09965e+07	1.94e+07	2.69144e+07	3.4774e+07	2.14248e+07	1.39786e+07	1.40542e+07	1.47755e+07	2.26674e+07	1.86358e+07	1.58025e+07	3.22983e+07	2.18645e+08	2.13917e+08	2.16813e+08	2.18689e+08	2.18641e+08
Adenylsuccinic acid	3.97	level1			462.067	278.2	NEG	1.62551e+06	749282	1.16076e+06	1.18428e+06	877800	1.32422e+06	895508	804190	1.15463e+06	829691	797806	895573	898227	1.05072e+06	567452	941052	1.01789e+06	943510	1.69206e+06	1.19874e+06	983858	676703	754748	1.22864e+06	1.08728e+06	1.11793e+06	1.12292e+06	1.128e+06	1.12808e+06
gamma-Glutamylglutamic acid	3.97	level1			275.088	261.5	NEG	7.90615e+06	7.41688e+06	8.26168e+06	7.61208e+06	7.66822e+06	7.90495e+06	8.62258e+06	7.38631e+06	9.4321e+06	9.1406e+06	1.01606e+07	9.49359e+06	9.92667e+06	7.40696e+06	7.63923e+06	7.77352e+06	7.27934e+06	6.62821e+06	7.89571e+06	8.4268e+06	9.52668e+06	6.13314e+06	6.83264e+06	6.88729e+06	7.30594e+06	7.37795e+06	7.30686e+06	7.37807e+06	7.30793e+06
Phosphate	3.97	level1			96.9695	261.1	NEG	3.34327e+06	2.55872e+06	2.36075e+06	3.02879e+06	2.40081e+06	4.2749e+06	1.40399e+06	1.64686e+06	1.98804e+06	2.10849e+06	2.0962e+06	1.75557e+06	3.04542e+06	3.39689e+06	2.47575e+06	2.99334e+06	1.42074e+06	2.4817e+06	1.9766e+06	2.41677e+06	21351.5	2.46438e+06	2.11429e+06	1.93238e+06	2.57134e+06	2.52669e+06	2.44886e+06	2.50265e+06	2.5161e+06
Glutamate	3.97	level1			146.046	231.9	NEG	4.08569e+07	1.29076e+08	9.07683e+07	1.19146e+08	1.34094e+08	1.75749e+08	1.31874e+08	1.68986e+08	2.01598e+08	1.20465e+08	1.50928e+08	1.2109e+08	7.21598e+07	1.00293e+08	1.02751e+08	1.1714e+08	1.65941e+08	6.74589e+07	5.33668e+07	5.09079e+07	4.66629e+07	8.56488e+07	6.52401e+07	4.55729e+07	8.88628e+07	8.95515e+07	8.89191e+07	9.13471e+07	8.95399e+07
N-Acetylneuraminic acid	3.97	level1			308.099	219.1	NEG	2.89874e+06	1.74771e+06	2.41179e+06	2.33048e+06	1.78573e+06	3.56133e+06	2.58975e+06	2.39154e+06	3.73783e+06	3.33403e+06	3.32483e+06	2.63528e+06	3.35016e+06	2.63538e+06	2.65665e+06	2.25416e+06	1.56821e+06	1.92109e+06	2.05375e+06	2.7978e+06	1.93232e+06	1.50334e+06	1.62281e+06	1.8278e+06	2.32228e+06	2.28787e+06	2.33832e+06	2.33848e+06	2.37534e+06
Terephthalic-Acid	3.97	level1			165.019	212.8	NEG	5.00106e+06	5.44306e+06	5.42693e+06	5.40789e+06	5.37049e+06	5.35991e+06	5.46538e+06	5.27987e+06	5.5187e+06	5.48263e+06	5.57599e+06	5.43486e+06	5.37374e+06	5.35198e+06	5.33992e+06	5.14172e+06	5.04232e+06	5.35348e+06	5.1235e+06	5.5302e+06	5.28253e+06	5.34652e+06	5.39368e+06	5.12778e+06	5.25585e+06	5.28699e+06	5.25627e+06	5.39533e+06	5.33655e+06
4-(Methylamino)butanoic acid	3.97	level1			116.072	207.6	NEG	4.31393e+06	3.626e+06	4.51991e+06	3.95299e+06	4.24534e+06	4.13078e+06	5.59349e+06	6.73326e+06	7.48211e+06	6.25462e+06	6.76576e+06	6.56902e+06	4.15465e+06	1.1935e+07	3.93506e+06	3.81281e+06	3.66582e+06	2.99538e+06	3.11632e+06	4.14426e+06	3.91414e+06	3.75766e+06	3.81147e+06	3.56643e+06	4.99699e+06	4.99642e+06	7.32632e+06	4.9943e+06	5.01863e+06
5-Aminolevulinic acid	3.97	level1			130.051	206.2	NEG	1.59585e+06	1.4821e+06	1.1651e+06	861648	1.05853e+06	1.26943e+06	1.31006e+06	1.2207e+06	2.00621e+06	1.61778e+06	1.77604e+06	1.41509e+06	1.03592e+06	809356	973014	1.01808e+06	789384	1.29198e+06	1.3986e+06	3.71037e+06	2.38029e+06	3.08632e+06	3.62483e+06	2.3218e+06	1.43455e+06	1.44748e+06	1.43444e+06	1.44727e+06	1.47576e+06
2-Ketogluconic acid	3.97	level1			193.035	206.2	NEG	1.60924e+06	1.44878e+06	1.41361e+06	1.01027e+06	969565	1.71459e+06	1.58652e+06	1.43243e+06	1.81534e+06	2.37585e+06	1.17727e+06	1.74757e+06	1.42331e+06	2.15786e+06	1.34663e+06	1.72868e+06	1.45276e+06	1.70605e+06	1.79798e+06	2.27749e+06	2.60405e+06	4.27288e+06	2.89344e+06	2.60345e+06	1.60961e+06	1.61104e+06	1.61161e+06	1.61033e+06	2.13155e+06
2-Aminoisobutyric acid	3.97	level1			102.056	194.6	NEG	1.64739e+06	2.11716e+06	2.20838e+06	2.2718e+06	2.35734e+06	2.89687e+06	2.43863e+06	2.43979e+06	3.47233e+06	1.50877e+06	1.29901e+06	1.76669e+06	1.40776e+06	2.11723e+06	1.53507e+06	1.76767e+06	3.07858e+06	3.30508e+06	2.00668e+06	3.42728e+06	3.06605e+06	3.63198e+06	3.50832e+06	2.55778e+06	2.13476e+06	2.17393e+06	2.13469e+06	2.11368e+06	2.14537e+06
Pyroglutamic acid	3.97	level1			128.035	179.6	NEG	5.2075e+07	5.88214e+07	5.51973e+07	7.13616e+07	5.98105e+07	7.90658e+07	5.68045e+07	7.54659e+07	7.23035e+07	8.54793e+07	7.91194e+07	7.43131e+07	6.03035e+07	7.13221e+07	7.41884e+07	7.74418e+07	7.15981e+07	5.69972e+07	6.66454e+07	6.34619e+07	5.7619e+07	6.2263e+07	5.73899e+07	5.9799e+07	6.40828e+07	6.39338e+07	6.36973e+07	6.40825e+07	6.41809e+07
Glyceric acid	3.97	level1			105.019	176.3	NEG	1.03461e+06	1.26618e+06	932631	976709	762067	1.10405e+06	1.1619e+06	1.10181e+06	946743	954385	633690	1.2371e+06	4.32524e+06	2.29147e+06	912753	1.19289e+06	1.10181e+06	1.03905e+06	1.33633e+06	1.87795e+06	3.33913e+06	762449	749881	1.88481e+06	1.37916e+06	1.44108e+06	1.42724e+06	1.50063e+06	1.43041e+06
Lactate	3.97	level1			89.0243	120.7	NEG	5.27636e+09	5.67417e+09	4.56759e+09	4.83184e+09	4.80465e+09	2.97349e+09	4.1346e+09	4.39974e+09	4.32717e+09	5.32676e+09	5.48105e+09	5.28708e+09	5.75768e+09	6.11829e+09	4.83082e+09	5.87942e+09	4.03838e+09	4.91308e+09	4.94885e+09	6.77975e+09	5.45964e+09	4.85327e+09	5.6567e+09	5.64086e+09	5.06755e+09	5.06924e+09	5.07492e+09	5.16263e+09	5.2491e+09
2-Methyl-3-hydroxybutyric acid	3.97	level1			117.056	97.3	NEG	1.19433e+07	1.18127e+07	1.32557e+07	7.76344e+06	7.94481e+06	4.70532e+06	1.18919e+07	1.43223e+07	1.13491e+07	1.55379e+07	1.36597e+07	1.66942e+07	1.35292e+07	1.6261e+07	1.42438e+07	1.12289e+07	1.45297e+07	1.87883e+07	1.94456e+07	2.04147e+07	1.71207e+07	2.03952e+07	2.18241e+07	1.67088e+07	1.53546e+07	1.53291e+07	1.55814e+07	1.5504e+07	1.55017e+07
Ile-Leu	3.97	level1			243.171	93.4	NEG	1.20915e+07	1.2739e+07	1.15007e+07	8.3627e+06	1.0078e+07	7.12724e+06	2.21021e+07	1.46862e+07	2.26968e+07	2.83707e+07	2.56176e+07	3.47544e+07	3.05526e+07	9.33088e+06	1.45269e+07	1.02565e+07	6.85962e+06	1.35547e+07	1.25984e+07	1.61055e+07	1.44576e+07	1.07504e+07	1.08353e+07	1.76972e+07	1.1303e+07	1.35999e+07	1.26282e+07	1.5735e+07	1.26219e+07
2-Hydroxy-3-methylbutyric acid	3.97	level1			117.056	54.3	NEG	5.95618e+07	4.21555e+07	6.04296e+07	4.1325e+07	4.29317e+07	5.48197e+07	7.63476e+07	8.98772e+07	7.36672e+07	8.20701e+07	8.36303e+07	6.85622e+07	5.03087e+07	4.16226e+07	4.62363e+07	8.29587e+07	1.33502e+08	7.28658e+07	7.55785e+07	7.56169e+07	1.24729e+08	7.94453e+07	8.16229e+07	6.87837e+07	6.90569e+07	6.91e+07	6.89932e+07	7.69574e+07	7.79319e+07
2-Ethyl-2-hydroxybutyric acid	3.97	level1			131.071	39	NEG	9.69869e+06	8.72938e+06	1.3325e+07	1.03844e+07	1.25281e+07	1.1218e+07	2.10093e+07	2.53519e+07	1.99331e+07	2.00036e+07	1.6385e+07	1.79387e+07	1.05364e+07	9.43009e+06	1.11328e+07	1.1524e+07	3.82086e+07	2.34891e+07	3.04763e+07	1.77361e+07	2.2353e+07	1.96222e+07	2.69382e+07	1.55288e+07	1.8685e+07	1.97161e+07	1.86865e+07	1.84687e+07	1.83087e+07
Uracil	3.97	level1			111.02	32.9	NEG	1.60069e+08	2.77059e+08	3.0319e+08	3.37991e+08	3.2479e+08	3.11458e+08	3.37499e+08	4.10864e+08	5.15392e+08	3.87845e+08	4.37466e+08	3.87568e+08	1.02343e+08	1.1876e+08	2.93731e+08	1.58105e+08	2.33158e+08	1.54762e+08	2.11573e+08	3.43137e+08	3.62649e+08	4.00252e+08	3.27236e+08	4.10097e+08	2.4259e+08	2.4896e+08	2.3902e+08	2.38973e+08	2.36421e+08
4-Methylquinolin-2-ol	3.97	level1			158.061	17.7	NEG	1.04413e+07	9.10666e+06	5.58424e+06	1.12901e+07	1.17563e+07	8.75815e+06	1.54216e+07	2.6859e+07	4.45716e+07	1.43418e+07	2.13167e+07	3.21171e+07	1.02621e+07	1.05311e+07	2.19647e+07	1.77563e+07	1.75675e+07	1.76886e+07	1.28227e+07	1.00173e+07	8.51685e+06	6.01916e+06	9.37639e+06	1.71768e+07	1.60727e+07	1.20103e+07	1.51196e+07	1.55304e+07	1.5882e+07
Leu-Leu	3.96	level1			243.171	93.4	NEG	1.20915e+07	1.2739e+07	1.15007e+07	8.3627e+06	1.0078e+07	7.12724e+06	2.21021e+07	1.46862e+07	2.26968e+07	2.83707e+07	2.56176e+07	3.47544e+07	3.05526e+07	9.33088e+06	1.45269e+07	1.02565e+07	6.85962e+06	1.35547e+07	1.25984e+07	1.61055e+07	1.44576e+07	1.07504e+07	1.08353e+07	1.76972e+07	1.1303e+07	1.35999e+07	1.26282e+07	1.5735e+07	1.26219e+07
Nicotinamide adenine dinucleotide (NAD)	3.96	level1			662.102	252.1	NEG	1.23004e+06	1.375e+06	1.31627e+06	1.39429e+06	1.38754e+06	1.31775e+06	1.11374e+06	1.00249e+06	1.22821e+06	1.15489e+06	1.05561e+06	1.22393e+06	1.18232e+06	1.27981e+06	992381	1.10294e+06	1.48506e+06	1.31548e+06	1.49628e+06	1.49838e+06	1.27303e+06	1.39625e+06	1.59295e+06	1.30355e+06	1.19575e+06	1.25058e+06	1.24366e+06	1.25607e+06	1.25622e+06
Gly-Asp	3.96	level1			189.052	248.5	NEG	1.30876e+06	1.73962e+06	2.08973e+06	1.97182e+06	2.51179e+06	2.14248e+06	2.90653e+06	3.89123e+06	4.8188e+06	3.86212e+06	4.26057e+06	3.61128e+06	1.47201e+06	1.54082e+06	2.12469e+06	1.65361e+06	1.92976e+06	1.49564e+06	1.29913e+06	1.8955e+06	1.57185e+06	1.98936e+06	1.70012e+06	1.51514e+06	1.94382e+06	1.95777e+06	1.94404e+06	1.95758e+06	2.04639e+06
UDP-N-acetylglucosamine	3.96	level1			606.075	247.9	NEG	1.27782e+07	5.85211e+06	9.42911e+06	7.47282e+06	7.97512e+06	1.17275e+07	4.4618e+06	2.55057e+06	3.24341e+06	3.54252e+06	3.80397e+06	2.50757e+06	1.89359e+07	8.04563e+06	9.67095e+06	1.18537e+07	2.14104e+06	4.34773e+06	6.46535e+06	1.01823e+07	7.82417e+06	4.76169e+06	6.46511e+06	5.64449e+06	6.93594e+06	7.08389e+06	7.08366e+06	7.14397e+06	7.14375e+06
2-Aminoadipic acid	3.96	level1			160.061	238	NEG	2.09453e+06	1.33126e+06	2.00282e+06	1.5274e+06	1.46853e+06	2.42861e+06	5.96353e+06	5.62791e+06	8.14573e+06	2.20928e+06	2.05891e+06	2.87509e+06	4.51298e+06	5.68869e+06	2.06996e+06	7.10324e+06	2.59848e+06	4.91963e+06	3.28699e+06	1.63699e+06	1.94678e+06	1.39317e+06	1.46066e+06	3.77615e+06	3.15472e+06	3.15596e+06	3.15571e+06	3.19529e+06	3.2929e+06
Malic acid	3.96	level1			133.014	235.8	NEG	2.18513e+08	1.40068e+08	2.19032e+08	2.19282e+08	1.70678e+08	2.69838e+08	2.21179e+08	2.2637e+08	3.19345e+08	2.56302e+08	2.74517e+08	2.53084e+08	3.42196e+08	3.84411e+08	2.61545e+08	3.43941e+08	1.56351e+08	1.80888e+08	1.61672e+08	2.58886e+08	2.35904e+08	2.15974e+08	1.9399e+08	2.58808e+08	2.11996e+08	2.16147e+08	2.19137e+08	2.19022e+08	2.19022e+08
Homoserine	3.96	level1			118.051	209.5	NEG	2.03926e+07	2.75233e+07	3.34763e+07	3.2863e+07	3.55323e+07	3.53993e+07	6.01136e+07	8.26893e+07	1.00856e+08	7.19293e+07	8.58779e+07	6.85834e+07	2.89619e+07	3.74497e+07	4.46224e+07	4.12848e+07	3.50279e+07	2.83706e+07	2.35067e+07	4.35052e+07	4.06027e+07	4.80324e+07	4.37196e+07	3.38998e+07	3.67513e+07	3.66805e+07	3.67475e+07	3.64138e+07	3.6705e+07
beta-Alanine	3.96	level1			88.0403	206.8	NEG	7.19788e+07	1.01524e+08	6.69933e+07	6.74135e+07	6.85745e+07	6.59848e+07	8.79573e+07	9.80264e+07	1.31389e+08	1.21148e+08	1.17153e+08	1.15295e+08	8.78126e+07	9.61188e+07	7.50897e+07	8.76204e+07	7.76198e+07	7.11252e+07	8.33825e+07	1.24584e+08	1.04192e+08	1.28959e+08	1.29536e+08	9.33872e+07	8.46712e+07	8.5168e+07	8.51686e+07	8.54734e+07	8.58201e+07
Prolylalanine	3.96	level1			185.093	202.7	NEG	362127	356326	432802	358809	266422	262523	1.37092e+06	769116	600769	1.64773e+06	1.53673e+06	1.73602e+06	1.1006e+06	1.07871e+06	1.56762e+06	1.20351e+06	142553	317149	356999	630629	405649	176904	307514	329011	586068	568891	592533	592644	605019
4-(dimethylamino)butanoate	3.96	level1			130.087	193.9	NEG	5.63e+06	7.12718e+06	6.30573e+06	7.551e+06	7.56997e+06	7.46762e+06	1.04724e+07	1.2919e+07	1.48275e+07	1.23692e+07	1.30632e+07	1.2174e+07	7.80763e+06	8.77993e+06	8.40433e+06	7.98658e+06	7.55493e+06	6.84824e+06	6.80675e+06	8.49408e+06	8.78441e+06	7.86351e+06	6.78687e+06	7.26372e+06	7.43572e+06	7.53274e+06	7.43995e+06	7.43611e+06	7.74247e+06
4-Hydroxyisoleucine	3.96	level1			128.072	186.4	NEG	587563	349427	786218	380554	423952	662723	458837	321443	372011	502497	432549	511201	370174	347274	368258	334453	372646	453302	902243	569071	445352	400783	468832	373733	481241	487909	493759	493754	493731
(2R)-6-Oxo-2-piperidinecarboxylic acid	3.96	level1			142.051	168.3	NEG	2.35894e+06	1.59549e+06	1.91484e+06	1.9154e+06	1.72676e+06	2.91369e+06	5.39109e+06	5.04399e+06	7.00457e+06	2.50362e+06	2.40513e+06	3.56284e+06	4.24992e+06	6.99313e+06	2.10121e+06	7.10959e+06	2.98479e+06	5.97623e+06	4.84629e+06	1.83415e+06	2.30227e+06	1.54219e+06	1.60006e+06	3.57175e+06	3.75516e+06	3.90001e+06	3.90031e+06	4.12688e+06	3.99518e+06
Acetylglycine	3.96	level1			116.035	166.8	NEG	4.25933e+06	5.02873e+06	7.55276e+06	3.60679e+06	5.80557e+06	6.00254e+06	1.22064e+07	9.66795e+06	1.17378e+07	1.17662e+07	9.85992e+06	8.92536e+06	7.03638e+06	5.27005e+06	4.69237e+06	4.58877e+06	1.32716e+07	1.34776e+07	7.132e+06	4.90327e+06	5.12713e+06	7.93358e+06	9.83059e+06	4.18746e+06	7.02695e+06	7.13453e+06	7.16692e+06	7.17601e+06	7.16714e+06
Pantothenic acid	3.96	level1			218.103	160.9	NEG	4.37387e+07	4.09977e+07	5.49813e+07	6.84472e+07	6.79792e+07	6.72622e+07	7.77563e+07	1.16296e+08	1.37561e+08	9.11534e+07	8.94316e+07	9.01902e+07	3.45322e+07	5.31716e+07	4.77242e+07	5.38276e+07	1.34786e+08	8.92614e+07	9.58924e+07	6.51363e+07	7.66614e+07	8.82539e+07	7.73492e+07	7.13798e+07	6.87392e+07	7.05111e+07	7.01013e+07	7.05058e+07	7.05049e+07
Allocholic acid	3.96	level1			407.28	126	NEG	4.39142e+06	3.19512e+06	5.14525e+06	7.95271e+06	1.31483e+07	2.89764e+06	1.00171e+07	9.84651e+06	2.61947e+07	2.17522e+07	1.99264e+07	1.54173e+07	4.10784e+06	1.28654e+06	4.30839e+06	4.19667e+06	1.19387e+07	7.26308e+06	1.57528e+07	5.49109e+06	7.9937e+06	1.0581e+07	5.54365e+06	5.42352e+06	1.13585e+07	1.10893e+07	1.24321e+07	1.10675e+07	1.10681e+07
N-Acetylmethionine	3.96	level1			190.054	104.7	NEG	4.12337e+07	3.81434e+07	4.75937e+07	3.02017e+07	3.97691e+07	3.29096e+07	7.64987e+07	7.34631e+07	1.12037e+08	1.18775e+08	1.1797e+08	1.15139e+08	1.22978e+08	8.68997e+07	1.27564e+08	9.80109e+07	6.59606e+07	6.93163e+07	5.95692e+07	9.81157e+07	6.61733e+07	5.47711e+07	4.99063e+07	6.99603e+07	7.33837e+07	7.42441e+07	7.50149e+07	7.49235e+07	7.50509e+07
Levulinic acid	3.96	level1			115.04	98.2	NEG	1.35301e+06	1.60087e+06	1.67679e+06	1.29391e+06	1.26719e+06	1.38175e+06	3.59975e+06	3.38917e+06	3.779e+06	2.90545e+06	2.59364e+06	2.95193e+06	2.44758e+06	1.75814e+06	2.50666e+06	2.02761e+06	3.89134e+06	3.44672e+06	2.48114e+06	1.62939e+06	1.86748e+06	1.87093e+06	2.00879e+06	2.18399e+06	2.52847e+06	2.49327e+06	2.736e+06	2.59873e+06	2.51197e+06
beta-Muricholic acid	3.96	level1			407.28	82.9	NEG	1.9229e+07	3.91539e+07	4.74947e+07	2.14542e+07	5.19684e+07	2.10038e+07	1.23618e+08	8.66455e+07	1.74536e+08	1.69636e+08	1.8529e+08	1.64061e+08	4.82504e+07	1.3677e+07	3.34258e+07	2.93879e+07	4.59934e+07	5.40157e+07	5.44392e+07	5.5339e+07	4.67177e+07	5.73699e+07	5.67434e+07	6.60497e+07	7.90572e+07	7.9027e+07	7.86665e+07	7.86976e+07	7.6775e+07
3-Hydroxyisovaleric acid	3.96	level1			117.056	79.4	NEG	3.77149e+06	4.21207e+06	7.35697e+06	6.92137e+06	8.03443e+06	7.81323e+06	6.5518e+06	1.09793e+07	8.75737e+06	7.18805e+06	6.65612e+06	6.57392e+06	3.18057e+06	2.55245e+06	3.29914e+06	5.06081e+06	7.85515e+06	4.68506e+06	7.09397e+06	6.66619e+06	6.82101e+06	9.87783e+06	7.12592e+06	5.81845e+06	7.11314e+06	7.11316e+06	7.04966e+06	7.22471e+06	7.14306e+06
Phe-Leu	3.96	level1			277.156	77.5	NEG	8.86529e+06	1.34203e+07	8.80599e+06	6.66626e+06	6.34292e+06	6.28045e+06	1.71115e+07	1.29563e+07	1.55654e+07	1.60662e+07	1.92722e+07	2.28568e+07	2.09782e+07	1.32507e+07	1.87447e+07	1.16674e+07	2.97764e+06	8.18762e+06	8.14538e+06	1.18413e+07	7.85345e+06	8.50216e+06	8.21212e+06	1.10094e+07	1.31061e+07	1.19863e+07	1.18747e+07	1.21397e+07	1.1899e+07
Hypoxanthine	3.96	level1			135.031	72.4	NEG	1.53589e+09	2.14253e+09	1.94706e+09	1.98304e+09	2.17111e+09	1.88248e+09	2.10349e+09	2.09874e+09	2.55039e+09	1.91898e+09	1.90071e+09	1.96442e+09	1.13793e+09	1.34729e+09	1.86361e+09	1.34717e+09	2.25352e+09	1.79973e+09	1.66856e+09	2.14531e+09	1.98495e+09	2.84425e+09	2.5889e+09	1.91264e+09	1.82765e+09	1.83306e+09	1.82767e+09	1.85083e+09	1.83209e+09
2-Hydroxyethanesulfonic acid	3.96	level1			124.991	62.4	NEG	1.25906e+08	1.02003e+08	5.39929e+07	1.30967e+08	1.04012e+08	9.96588e+07	2.44685e+08	1.83048e+08	2.78344e+08	4.29853e+08	4.18712e+08	4.53533e+08	3.54967e+08	3.29379e+08	3.37913e+08	3.07115e+08	3.59459e+08	3.8484e+08	3.77802e+08	2.22182e+08	2.39834e+08	7.11331e+07	1.04389e+08	1.88611e+08	2.63091e+08	2.63534e+08	2.56211e+08	2.63115e+08	2.6141e+08
Pyridoxal (Vitamin B6)	3.96	level1			166.051	36.6	NEG	6.8457e+06	5.03495e+06	9.95412e+06	6.52911e+06	7.27442e+06	1.08447e+07	8.37424e+06	8.1955e+06	1.00115e+07	7.3592e+06	8.30213e+06	7.20011e+06	5.55148e+06	5.53685e+06	6.5035e+06	7.06211e+06	8.04314e+06	5.41457e+06	3.41242e+06	7.284e+06	8.07641e+06	5.35114e+06	5.42554e+06	4.49392e+06	5.65742e+06	5.83604e+06	5.76657e+06	5.65775e+06	5.60885e+06
N1-Methyl-2-pyridone-5-carboxamide	3.96	level1			151.051	31.7	NEG	3.0909e+06	2.18725e+06	3.48536e+06	2.56467e+06	2.064e+06	2.56918e+06	3.91591e+06	3.74806e+06	3.29678e+06	2.94958e+06	3.63391e+06	2.9104e+06	3.87694e+06	3.99104e+06	2.14839e+06	3.86715e+06	2.09184e+06	1.72248e+06	1.96993e+06	4.19264e+06	3.83054e+06	5.33268e+06	6.98508e+06	3.19702e+06	2.9076e+06	2.93084e+06	3.09003e+06	2.93872e+06	2.91064e+06
Thymine	3.96	level1			125.035	29.6	NEG	2.62299e+06	2.39514e+06	3.2912e+06	2.71346e+06	3.15104e+06	3.00814e+06	2.6158e+06	3.10373e+06	4.75611e+06	2.8283e+06	3.72161e+06	2.64451e+06	1.14206e+06	1.34605e+06	2.09377e+06	1.71078e+06	2.02612e+06	1.2591e+06	1.61321e+06	1.89585e+06	1.69434e+06	2.44693e+06	1.99005e+06	1.81125e+06	2.17894e+06	2.04303e+06	2.04191e+06	1.88981e+06	1.96355e+06
4-Hydroxyproline	3.95	level1			130.051	206.2	NEG	1.59585e+06	1.4821e+06	1.1651e+06	861648	1.05853e+06	1.26943e+06	1.31006e+06	1.2207e+06	2.00621e+06	1.61778e+06	1.77604e+06	1.41509e+06	1.03592e+06	809356	973014	1.01808e+06	789384	1.29198e+06	1.3986e+06	3.71037e+06	2.38029e+06	3.08632e+06	3.62483e+06	2.3218e+06	1.43455e+06	1.44748e+06	1.43444e+06	1.44727e+06	1.47576e+06
Leu-Ile	3.95	level1			243.171	93.4	NEG	1.20915e+07	1.2739e+07	1.15007e+07	8.3627e+06	1.0078e+07	7.12724e+06	2.21021e+07	1.46862e+07	2.26968e+07	2.83707e+07	2.56176e+07	3.47544e+07	3.05526e+07	9.33088e+06	1.45269e+07	1.02565e+07	6.85962e+06	1.35547e+07	1.25984e+07	1.61055e+07	1.44576e+07	1.07504e+07	1.08353e+07	1.76972e+07	1.1303e+07	1.35999e+07	1.26282e+07	1.5735e+07	1.26219e+07
2-Hydroxyhexanoic acid	3.95	level1			131.071	39	NEG	9.69869e+06	8.72938e+06	1.3325e+07	1.03844e+07	1.25281e+07	1.1218e+07	2.10093e+07	2.53519e+07	1.99331e+07	2.00036e+07	1.6385e+07	1.79387e+07	1.05364e+07	9.43009e+06	1.11328e+07	1.1524e+07	3.82086e+07	2.34891e+07	3.04763e+07	1.77361e+07	2.2353e+07	1.96222e+07	2.69382e+07	1.55288e+07	1.8685e+07	1.97161e+07	1.86865e+07	1.84687e+07	1.83087e+07
Leucylphenylalanine	3.95	level1			277.156	77.5	NEG	8.86529e+06	1.34203e+07	8.80599e+06	6.66626e+06	6.34292e+06	6.28045e+06	1.71115e+07	1.29563e+07	1.55654e+07	1.60662e+07	1.92722e+07	2.28568e+07	2.09782e+07	1.32507e+07	1.87447e+07	1.16674e+07	2.97764e+06	8.18762e+06	8.14538e+06	1.18413e+07	7.85345e+06	8.50216e+06	8.21212e+06	1.10094e+07	1.31061e+07	1.19863e+07	1.18747e+07	1.21397e+07	1.1899e+07
Homocitric acid	3.95	level1			205.035	277.8	NEG	1.23861e+06	1.42367e+06	1.08542e+06	1.29954e+06	1.25939e+06	1.56833e+06	3.31017e+06	3.14351e+06	4.12983e+06	3.93061e+06	3.1646e+06	3.04744e+06	2.39804e+06	2.33369e+06	2.63023e+06	1.71367e+06	2.17231e+06	2.29998e+06	1.63612e+06	1.67166e+06	666363	1.57992e+06	2.29032e+06	1.64496e+06	2.10059e+06	2.18186e+06	2.12692e+06	2.16311e+06	2.15625e+06
Maltotriose	3.95	level1			503.161	259.1	NEG	2.13744e+08	1.11777e+08	8.54744e+07	2.54809e+08	1.38035e+08	3.058e+08	4.20194e+06	3.43982e+06	3.03724e+06	7.1668e+07	4.25472e+07	3.90895e+07	2.06418e+08	2.63469e+08	2.55998e+08	2.62827e+08	5.33697e+06	1.04395e+08	7.85843e+07	1.10699e+08	3.3626e+06	1.74623e+06	1.43619e+06	2.58591e+06	1.14477e+08	1.17799e+08	1.14476e+08	1.14886e+08	1.14477e+08
sn-Glycerol 3-phosphate	3.95	level1			171.006	254.1	NEG	5.85484e+06	4.05446e+06	3.65887e+06	1.58863e+06	5.56578e+06	7.50327e+06	3.02452e+06	621665	1.92747e+06	586199	1.00424e+06	1.33052e+06	5.01323e+06	1.03196e+07	2.25888e+06	3.83638e+06	449466	3.1304e+06	1.39549e+06	3.86241e+06	738830	1.36213e+06	1.1773e+07	1.75124e+06	2.94325e+06	3.13251e+06	3.0937e+06	3.13192e+06	3.09461e+06
5,10-methylene-THF	3.95	level1			456.164	253.6	NEG	569215	268768	1.05252e+06	338487	501695	1.76652e+06	623047	832940	547466	533801	718256	492062	576436	1.19483e+06	901704	1.24877e+06	773754	727514	221894	213696	41289.1	205375	217236	139253	494232	497467	501308	509421	501326
Dihydroxyacetone phosphate	3.95	level1			168.991	252.7	NEG	4.94107e+06	1.66372e+06	2.28075e+06	2.95201e+06	2.4475e+06	4.3032e+06	1.85352e+06	1.48737e+06	3.71721e+06	2.73849e+06	3.11616e+06	1.81131e+06	4.03957e+06	5.14496e+06	2.21127e+06	4.86482e+06	1.66872e+06	1.62442e+06	1.81015e+06	2.29667e+06	1.16282e+06	861832	1.35059e+06	1.29014e+06	2.07168e+06	2.25455e+06	2.2119e+06	2.26102e+06	2.25153e+06
cis-Aconitic acid	3.95	level1			173.009	250.1	NEG	6.32176e+06	3.36531e+06	2.93378e+06	3.18748e+06	2.59003e+06	2.90716e+06	6.21907e+06	5.83573e+06	7.06405e+06	3.42378e+06	3.61584e+06	3.75744e+06	3.03129e+06	2.80268e+06	2.22288e+06	3.14574e+06	2.7507e+06	2.50325e+06	6.76952e+06	3.90654e+06	3.43808e+06	6.85926e+06	4.30343e+06	5.00265e+06	3.86653e+06	3.89312e+06	3.86673e+06	3.9963e+06	3.8575e+06
ADP-ribose	3.95	level1			558.065	244.1	NEG	592089	71854.7	3.39643e+06	52853.1	69185.4	89911.2	115296	81609.8	64608.7	83298.2	202047	86272	3.25806e+06	953513	160614	595633	62833.4	147841	271582	823548	320124	118158	129239	315560	452021	474293	481157	484208	481155
gamma-Glutamylglutamine	3.95	level1			274.104	241.5	NEG	3.47181e+06	2.54604e+06	2.6782e+06	2.57027e+06	2.1541e+06	3.20928e+06	5.07107e+06	4.71684e+06	5.62396e+06	7.49373e+06	7.12096e+06	6.82686e+06	9.37861e+06	5.90791e+06	7.48683e+06	6.00301e+06	1.63874e+06	2.20605e+06	2.65933e+06	4.02519e+06	3.44665e+06	1.84568e+06	2.29898e+06	2.71998e+06	3.71956e+06	3.9601e+06	3.9063e+06	3.98003e+06	3.95613e+06
Glucuronic acid	3.95	level1			193.035	226.3	NEG	1.51567e+07	1.16617e+07	1.21002e+07	1.7256e+07	1.42637e+07	2.77223e+07	1.33877e+07	1.27097e+07	1.60065e+07	2.28918e+07	1.34559e+07	1.80896e+07	8.71957e+06	1.89916e+07	2.41891e+07	2.25965e+07	1.2021e+07	2.06964e+07	8.08641e+06	1.26112e+07	1.09533e+07	7.31718e+06	6.983e+06	8.26776e+06	1.3341e+07	1.25386e+07	1.25219e+07	1.23453e+07	1.25364e+07
Glutaric acid	3.95	level1			131.035	225.8	NEG	3.92983e+06	3.09475e+06	3.94735e+06	4.26948e+06	3.94474e+06	3.87394e+06	3.26977e+06	2.68741e+06	3.64966e+06	4.0645e+06	3.09296e+06	3.51401e+06	4.97384e+06	4.07536e+06	4.28707e+06	5.01584e+06	3.1196e+06	4.71322e+06	4.6921e+06	4.46055e+06	3.15508e+06	3.02925e+06	2.82016e+06	2.7545e+06	3.80901e+06	3.80895e+06	3.80067e+06	3.75873e+06	3.79711e+06
Gly-His	3.95	level1			211.083	223.1	NEG	1.8033e+06	1.38466e+06	2.18401e+06	1.59568e+06	1.64201e+06	1.77375e+06	8.21046e+06	9.9607e+06	1.48931e+07	9.40895e+06	1.29898e+07	9.24182e+06	4.51246e+06	3.98689e+06	6.12728e+06	4.867e+06	2.16206e+06	1.52848e+06	1.93729e+06	2.13366e+06	2.47823e+06	2.29854e+06	2.18375e+06	2.29096e+06	3.28046e+06	3.4033e+06	3.38733e+06	3.37193e+06	3.37189e+06
alpha-Ketoglutaric acid (alpha-KG)	3.95	level1			145.014	217.1	NEG	4.54602e+06	1.136e+07	7.91249e+06	1.33894e+07	1.38579e+07	1.99686e+07	9.76856e+06	1.19898e+07	1.7873e+07	1.27406e+07	1.51941e+07	1.08865e+07	1.05148e+07	1.096e+07	1.25971e+07	1.23754e+07	1.18875e+07	7.44891e+06	5.01433e+06	4.89601e+06	3.17168e+06	5.24931e+06	4.04067e+06	2.88453e+06	8.32185e+06	8.73738e+06	8.85427e+06	8.85402e+06	9.31642e+06
Asparagine	3.95	level1			131.046	211.5	NEG	2.36491e+06	1.86687e+06	2.37734e+06	2.08293e+06	2.37629e+06	2.5066e+06	6.62787e+06	7.80111e+06	1.1148e+07	8.94553e+06	9.77834e+06	7.59586e+06	3.64072e+06	3.39678e+06	5.26295e+06	4.28878e+06	2.26126e+06	1.8709e+06	1.56003e+06	2.14859e+06	2.02619e+06	2.6195e+06	2.26985e+06	2.0018e+06	3.20733e+06	3.20749e+06	3.22825e+06	3.20748e+06	3.36979e+06
beta-Guanidinopropionic acid	3.95	level1			130.062	208.2	NEG	1.02677e+06	1.8619e+06	1.37729e+06	1.84724e+06	1.89046e+06	1.49568e+06	2.00927e+06	2.41839e+06	3.0645e+06	2.90019e+06	3.00048e+06	1.59525e+06	1.71512e+06	1.57105e+06	2.10138e+06	1.55884e+06	1.86777e+06	2.16131e+06	2.07412e+06	6.48978e+06	7.82814e+06	7.73987e+06	7.87776e+06	6.31941e+06	2.805e+06	2.72378e+06	2.72894e+06	2.74953e+06	2.72893e+06
Methylsuccinic acid	3.95	level1			131.035	205.6	NEG	3.20034e+06	2.327e+06	1.81322e+06	1.55334e+06	1.81855e+06	2.55224e+06	2.86527e+06	2.41364e+06	6.36624e+06	4.68795e+06	4.65267e+06	4.04915e+06	5.0152e+06	3.26458e+06	3.81178e+06	3.9831e+06	2.68249e+06	1.42227e+06	2.0043e+06	1.87338e+06	2.95576e+06	2.5761e+06	2.80693e+06	1.32086e+06	2.76627e+06	2.80475e+06	2.43838e+06	2.80464e+06	2.80342e+06
N-Acetylglutamine	3.95	level1			187.072	187.7	NEG	1.2454e+07	1.19234e+07	8.21054e+06	4.58377e+06	4.7048e+06	5.11625e+06	9.35334e+06	6.90934e+06	8.83991e+06	1.40027e+07	1.21171e+07	1.20391e+07	1.70908e+07	1.08941e+07	8.24091e+06	9.18349e+06	9.31894e+06	8.52754e+06	7.09833e+06	1.71194e+07	1.22494e+07	1.51567e+07	1.59219e+07	1.36756e+07	9.40998e+06	9.50834e+06	9.41883e+06	9.50667e+06	9.68912e+06
Fructose	3.95	level1			179.056	146.7	NEG	9.05075e+06	4.0947e+06	3.68073e+06	1.76373e+07	5.72963e+06	1.81408e+07	1.42386e+07	3.09343e+06	3.46435e+06	4.27854e+06	4.22002e+06	3.33124e+06	2.12713e+07	8.98066e+06	3.29518e+07	4.94082e+07	3.07995e+06	2.99565e+06	4.03039e+06	5.34945e+06	1.84079e+06	1.23025e+06	1.25592e+06	1.56325e+06	4.74273e+06	4.85769e+06	4.8927e+06	4.85766e+06	4.89237e+06
Tyrosylalanine	3.95	level1			251.104	144.3	NEG	1.45926e+06	1.51955e+06	1.28018e+06	1.08194e+06	698221	1.01264e+06	2.8113e+06	2.0145e+06	968286	2.66477e+06	4.4407e+06	3.45069e+06	8.11747e+06	2.87879e+06	3.27297e+06	2.19778e+06	612266	1.64836e+06	1.96986e+06	1.81707e+06	1.36335e+06	967859	693903	2.0121e+06	2.11996e+06	1.96711e+06	1.86495e+06	1.86961e+06	1.86757e+06
Thr-Leu	3.95	level1			231.135	143.5	NEG	1.61296e+06	1.02623e+06	892121	872399	706975	710595	3.22353e+06	2.63064e+06	2.64373e+06	5.10327e+06	4.45636e+06	5.3166e+06	9.34273e+06	3.15738e+06	4.35458e+06	3.38249e+06	850228	1.30266e+06	1.73274e+06	1.72521e+06	2.06885e+06	811337	759194	1.51036e+06	2.28941e+06	2.34031e+06	2.32661e+06	2.34031e+06	2.32661e+06
Val-Val	3.95	level1			215.14	122.7	NEG	1.32164e+06	1.33447e+06	1.20682e+06	700237	961969	805449	4.49698e+06	4.16817e+06	3.69484e+06	6.10873e+06	5.96674e+06	7.22044e+06	8.74543e+06	3.81605e+06	4.52816e+06	4.19527e+06	1.04012e+06	2.40532e+06	2.03973e+06	2.43021e+06	2.19141e+06	948538	1.16964e+06	2.18436e+06	2.61486e+06	2.70127e+06	2.72932e+06	2.7012e+06	2.75849e+06
1,5-Anhydroglucitol	3.95	level1			163.061	99	NEG	7.85797e+06	1.25281e+07	6.96402e+06	1.24743e+07	1.48906e+07	8.39558e+06	1.97883e+07	2.17325e+07	2.53597e+07	2.56974e+07	2.05196e+07	2.24027e+07	2.05382e+07	1.90056e+07	2.31968e+07	2.33014e+07	2.56891e+07	2.33947e+07	2.50767e+07	1.50839e+07	1.2764e+07	1.59124e+07	1.47064e+07	1.34428e+07	1.88875e+07	1.88882e+07	1.90629e+07	1.90634e+07	1.90611e+07
4-Hydroxyphenylacetic acid	3.95	level1			151.04	98.2	NEG	1.46458e+06	1.6646e+06	1.1058e+06	5.31452e+06	6.22139e+06	3.11957e+06	2.49225e+06	7.53258e+06	1.60101e+07	6.92562e+06	5.26371e+06	4.24397e+06	4.71684e+06	2.07331e+06	1.19915e+06	4.7742e+06	7.00282e+06	1.88731e+06	1.38057e+06	983835	1.4912e+06	4.94992e+06	1.26937e+06	1.41418e+06	3.28243e+06	3.26779e+06	3.1803e+06	3.22436e+06	3.2678e+06
Methyl β-D-glucopyranoside	3.95	level1			193.071	83.6	NEG	1.20601e+07	1.17218e+07	1.01667e+07	1.19852e+07	1.13683e+07	1.36683e+07	5.94884e+06	6.91265e+06	9.10391e+06	1.2209e+07	1.08068e+07	1.06365e+07	1.04155e+07	7.80544e+06	9.62026e+06	1.04723e+07	4.57476e+06	6.26357e+06	7.40856e+06	6.10973e+06	3.7855e+06	4.57584e+06	4.29235e+06	4.40415e+06	9.45472e+06	9.43722e+06	9.4136e+06	9.49787e+06	9.44692e+06
Isodeoxycholic acid	3.95	level1			391.285	48.4	NEG	2.24558e+06	5.97928e+06	4.62112e+06	4.20221e+06	9.36163e+06	1.86264e+06	4.06171e+07	3.65008e+07	5.25877e+07	3.86455e+07	4.49056e+07	5.37372e+07	2.27421e+07	6.32268e+06	1.16422e+07	1.26352e+07	4.18649e+07	1.93373e+07	5.07659e+07	7.16162e+06	1.47588e+07	1.65022e+07	1.32411e+07	1.53035e+07	3.24806e+07	3.2887e+07	3.21944e+07	3.24813e+07	3.15069e+07
Pyruvate	3.95	level1			87.0086	42.6	NEG	1.58196e+08	2.78558e+08	1.92335e+08	4.05592e+08	3.34346e+08	3.1896e+08	9.28331e+07	1.29195e+08	5.9381e+07	2.52002e+08	1.69228e+08	2.68831e+08	3.25546e+08	8.91603e+07	1.53348e+08	1.92639e+08	1.88195e+08	1.87881e+08	1.27438e+08	2.36892e+08	3.25732e+08	3.95545e+08	1.9985e+08	2.38395e+08	2.24273e+08	2.24283e+08	2.22761e+08	2.19732e+08	2.22754e+08
Benzoic acid	3.95	level1			121.029	38.1	NEG	1.5225e+06	1.5221e+06	5.43044e+06	2.32675e+06	1.71519e+06	2.31207e+06	2.18751e+06	2.50416e+06	2.21772e+06	2.44006e+06	2.03132e+06	8.15395e+06	2.14702e+06	1.58818e+06	1.90281e+06	1.85199e+06	4.31063e+06	2.46094e+06	2.52133e+06	2.15443e+06	2.07935e+06	2.00929e+06	1.80809e+06	2.05072e+06	2.16419e+06	2.16316e+06	2.17378e+06	2.16095e+06	2.99723e+06
3-Hydroxydecanoic acid	3.95	level1			187.134	31.6	NEG	413647	738829	1.19458e+06	1.19687e+06	1.47065e+06	702799	1.18936e+06	1.24817e+06	1.27043e+06	2.35355e+06	1.17133e+06	1.09236e+06	413020	670849	551576	856150	2.68149e+06	1.83802e+06	3.58313e+06	774748	1.55532e+06	2.52568e+06	790589	657836	1.06581e+06	1.05367e+06	1.06602e+06	1.08072e+06	1.08077e+06
Nicotinamide	3.95	level1			121.041	27	NEG	1.55906e+07	1.4096e+07	2.0578e+07	1.48572e+07	1.76833e+07	1.74616e+07	1.23652e+07	1.1548e+07	1.39827e+07	1.2832e+07	1.26149e+07	1.3481e+07	1.34157e+07	1.4124e+07	1.22397e+07	1.329e+07	1.94666e+07	1.71243e+07	1.73882e+07	1.62993e+07	1.50906e+07	1.64232e+07	1.6448e+07	1.37004e+07	1.49175e+07	1.49421e+07	1.48869e+07	1.49303e+07	1.4745e+07
PG(16:0/18:1)	3.95	level1			747.517	24.8	NEG	5.25056e+07	1.66558e+07	9.75021e+06	1.9529e+07	1.36816e+07	1.38887e+07	9.78922e+06	9.08123e+06	6.1503e+06	1.04584e+07	6.76619e+06	1.19867e+07	1.34523e+07	1.08743e+07	5.11344e+06	1.168e+07	1.64004e+07	5.90611e+06	2.70057e+07	6.75401e+06	1.41716e+07	1.76549e+07	1.61173e+07	1.86487e+07	2.03418e+07	2.0526e+07	2.0343e+07	2.03455e+07	2.14394e+07
3-Hydroxylauric acid	3.95	level1			197.154	23.8	NEG	1.24825e+06	2.70885e+06	3.70357e+06	2.36668e+06	2.79975e+06	1.8121e+06	4.53437e+06	5.86821e+06	3.90075e+06	2.29375e+06	3.41238e+06	2.81974e+06	1.94146e+06	2.05644e+06	2.26951e+06	2.06663e+06	8.1426e+06	1.30184e+07	2.80008e+06	2.91559e+06	2.23534e+06	2.74081e+06	2.9065e+06	2.00199e+06	2.93551e+06	3.20532e+06	3.41828e+06	3.20496e+06	3.14756e+06
alpha-Linolenic acid	3.95	level1			277.217	19	NEG	3.36929e+08	3.10833e+08	5.22129e+08	3.34419e+08	4.14381e+08	4.61541e+08	3.24169e+08	2.92168e+08	2.45939e+08	1.88667e+08	2.08749e+08	2.36531e+08	1.49661e+08	2.08288e+08	2.26723e+08	1.78925e+08	4.38912e+08	5.21043e+08	3.03738e+08	1.56633e+08	1.90419e+08	1.1951e+08	1.16247e+08	3.14413e+08	2.79431e+08	2.79427e+08	2.81106e+08	2.81117e+08	2.83478e+08
Docosahexaenoic acid (DHA)	3.95	level1			327.233	19	NEG	1.09526e+09	1.07258e+09	2.28405e+09	1.3976e+09	1.68232e+09	1.59955e+09	1.19506e+09	1.28941e+09	1.11521e+09	1.46127e+09	9.71154e+08	1.28318e+09	6.0377e+08	8.4209e+08	8.42696e+08	6.1166e+08	1.26915e+09	1.18725e+09	1.02775e+09	6.30972e+08	9.58735e+08	1.04169e+09	9.72316e+08	1.14873e+09	9.98139e+08	1.02318e+09	1.0196e+09	1.02552e+09	1.02555e+09
Azomycin	3.95	level1			112.015	14.8	NEG	757568	347307	449028	698564	480866	586876	1.10371e+06	1.00126e+06	1.07352e+06	669553	718074	1.37851e+06	899444	1.00335e+06	1.03949e+06	808896	1.16596e+06	869184	1.1954e+06	585933	843723	607403	476655	806866	330135	295578	303868	295450	295424
Cholesteryl sulfate	3.95	level1			465.304	13.9	NEG	5.83099e+07	5.37249e+07	4.09045e+07	6.06772e+07	4.8643e+07	3.92456e+07	7.23126e+07	7.44814e+07	5.95304e+07	4.38232e+07	4.8861e+07	4.74385e+07	1.02961e+08	1.25711e+08	5.58629e+07	1.26901e+08	1.72631e+08	8.83332e+07	1.7853e+08	5.61519e+07	9.52751e+07	9.11947e+07	8.35643e+07	1.10339e+08	1.30278e+08	1.27801e+08	1.27851e+08	1.26153e+08	1.23623e+08
2-Hydroxybutyric acid	3.95	level1			103.04	86.8	NEG	1.31162e+08	1.07492e+08	1.68962e+08	1.31648e+08	1.69944e+08	8.23102e+07	2.9063e+08	1.94639e+08	3.80698e+08	2.72489e+08	2.32301e+08	2.90188e+08	3.19765e+08	2.56144e+08	1.58912e+08	2.28029e+08	2.60128e+08	2.74804e+08	2.28022e+08	3.20883e+08	2.56612e+08	2.22992e+08	2.41708e+08	2.13193e+08	2.38997e+08	2.41082e+08	2.38966e+08	2.49178e+08	2.39018e+08
Alanine	3.94	level1			88.0403	206.8	NEG	7.19788e+07	1.01524e+08	6.69933e+07	6.74135e+07	6.85745e+07	6.59848e+07	8.79573e+07	9.80264e+07	1.31389e+08	1.21148e+08	1.17153e+08	1.15295e+08	8.78126e+07	9.61188e+07	7.50897e+07	8.76204e+07	7.76198e+07	7.11252e+07	8.33825e+07	1.24584e+08	1.04192e+08	1.28959e+08	1.29536e+08	9.33872e+07	8.46712e+07	8.5168e+07	8.51686e+07	8.54734e+07	8.58201e+07
Creatine	3.94	level1			130.062	208.2	NEG	1.02677e+06	1.8619e+06	1.37729e+06	1.84724e+06	1.89046e+06	1.49568e+06	2.00927e+06	2.41839e+06	3.0645e+06	2.90019e+06	3.00048e+06	1.59525e+06	1.71512e+06	1.57105e+06	2.10138e+06	1.55884e+06	1.86777e+06	2.16131e+06	2.07412e+06	6.48978e+06	7.82814e+06	7.73987e+06	7.87776e+06	6.31941e+06	2.805e+06	2.72378e+06	2.72894e+06	2.74953e+06	2.72893e+06
gamma-Linolenic acid	3.94	level1			277.217	19	NEG	3.36929e+08	3.10833e+08	5.22129e+08	3.34419e+08	4.14381e+08	4.61541e+08	3.24169e+08	2.92168e+08	2.45939e+08	1.88667e+08	2.08749e+08	2.36531e+08	1.49661e+08	2.08288e+08	2.26723e+08	1.78925e+08	4.38912e+08	5.21043e+08	3.03738e+08	1.56633e+08	1.90419e+08	1.1951e+08	1.16247e+08	3.14413e+08	2.79431e+08	2.79427e+08	2.81106e+08	2.81117e+08	2.83478e+08
Nonaethylene glycol	3.94	level1			415.253	30.4	POS	167508	231872	352678	154800	234994	168627	407731	227314	273688	477469	447586	673732	167044	216467	0	0	0	110616	128746	283158	0	221236	0	30685.3	198479	194207	233022	112152	214044
Uridine 5'-monophosphate (UMP)	3.94	level1			323.029	256.1	NEG	2.60683e+07	1.24991e+07	1.83925e+07	1.58864e+07	1.14483e+07	2.72096e+07	1.06074e+07	4.31283e+06	6.55408e+06	5.87342e+06	5.86994e+06	6.95501e+06	1.72142e+07	1.66058e+07	8.68962e+06	2.80644e+07	3.24515e+06	1.0629e+07	1.27093e+07	2.59528e+07	1.31631e+07	5.60855e+06	1.00096e+07	1.53267e+07	1.20436e+07	1.23436e+07	1.21029e+07	1.22471e+07	1.22471e+07
2'-Deoxyguanosine 5'-monophosphate (dGMP)	3.94	level1			346.055	252.1	NEG	7.07421e+07	3.86417e+07	5.27919e+07	4.18648e+07	3.39322e+07	4.59815e+07	2.15365e+07	1.29449e+07	1.56195e+07	1.8237e+07	1.517e+07	1.82477e+07	7.87586e+07	4.7986e+07	3.79212e+07	5.71866e+07	2.65881e+07	3.47762e+07	5.5155e+07	6.15057e+07	3.84082e+07	1.8031e+07	2.63032e+07	4.22041e+07	3.90203e+07	3.99544e+07	3.96565e+07	3.995e+07	3.99514e+07
(2S)-4-amino-2-[(azaniumylacetyl)amino]-4-oxobutanoate	3.94	level1			188.067	224.4	NEG	3.39646e+06	2.64258e+06	3.62132e+06	2.58192e+06	2.40056e+06	2.53251e+06	9.32297e+06	1.17927e+07	1.36826e+07	1.19498e+07	1.19074e+07	1.00234e+07	5.02182e+06	5.10835e+06	6.70226e+06	6.24692e+06	3.36338e+06	2.57812e+06	2.47046e+06	4.65364e+06	4.7815e+06	4.48994e+06	2.85184e+08	4.98097e+06	4.51261e+06	4.54022e+06	4.57862e+06	4.45154e+06	4.51261e+06
Glycine	3.94	level1			74.0247	216.3	NEG	7.19638e+06	5.21156e+06	4.40967e+06	8.41421e+06	6.50082e+06	9.28337e+06	5.66824e+06	5.3019e+06	8.33859e+06	2.00989e+07	2.08514e+07	7.65919e+06	1.0113e+07	9.29104e+06	9.85092e+06	9.57171e+06	3.43608e+06	6.30207e+06	4.13996e+06	7.30762e+06	2.92479e+06	9.01152e+06	8.62296e+06	2.80088e+06	5.93823e+06	5.93725e+06	5.93727e+06	6.00916e+06	6.35358e+06
Gly-Ser	3.94	level1			161.057	216.3	NEG	3.42492e+06	2.64164e+06	3.62687e+06	3.05656e+06	3.14872e+06	3.36404e+06	9.27614e+06	9.82146e+06	1.55789e+07	1.48784e+07	1.56376e+07	1.18439e+07	7.50976e+06	6.43114e+06	8.85952e+06	7.71306e+06	2.84909e+06	3.0094e+06	2.50556e+06	3.92786e+06	2.76771e+06	2.81436e+06	2.36563e+06	2.32969e+06	5.0534e+06	5.12476e+06	5.12481e+06	5.17894e+06	5.17915e+06
Xanthosine	3.94	level1			283.068	186.9	NEG	2.89814e+07	2.39002e+07	2.35828e+07	2.28596e+07	1.48078e+07	1.3904e+07	4.50659e+07	5.63651e+07	4.98115e+07	9.54861e+07	8.03439e+07	9.13128e+07	8.73401e+07	6.72843e+07	4.57442e+07	6.48708e+07	4.73372e+07	4.1323e+07	6.30679e+07	3.65003e+07	4.4766e+07	2.34153e+07	2.40713e+07	3.8168e+07	4.30316e+07	4.48383e+07	4.5035e+07	4.51352e+07	4.54314e+07
2-Aminobutyric acid	3.94	level1			102.056	180.9	NEG	887126	1.00737e+06	802072	1.19102e+06	908965	692105	1.22877e+06	965397	1.3799e+06	4.29969e+06	1.02356e+06	1.34664e+06	919554	1.26237e+06	734425	711889	684462	1.03681e+06	848192	1.16815e+06	1.13444e+06	986775	1.16496e+06	817703	986923	936315	987108	998994	1.0006e+06
Taurine	3.94	level1			124.007	176.9	NEG	1.57486e+09	1.42223e+09	1.09625e+09	1.74768e+09	1.33666e+09	1.51091e+09	1.38064e+09	1.3473e+09	1.3628e+09	1.98296e+09	1.83982e+09	1.91949e+09	2.14998e+09	2.03787e+09	1.8513e+09	1.96628e+09	1.67203e+09	2.00139e+09	2.0518e+09	2.01848e+09	1.6126e+09	8.20613e+08	9.55513e+08	1.35067e+09	1.68832e+09	1.68331e+09	1.69445e+09	1.69444e+09	1.69444e+09
3-Amino-4-methylpentanoic acid	3.94	level1			130.087	164.3	NEG	1.34896e+08	1.25822e+08	1.76157e+08	1.02461e+08	1.60712e+08	1.50015e+08	1.63893e+08	2.01153e+08	2.47664e+08	2.06883e+08	2.33333e+08	2.00564e+08	1.01371e+08	2.23328e+08	1.42255e+08	1.15917e+08	2.82982e+08	7.18059e+07	7.16738e+07	1.02627e+08	1.8229e+08	8.99628e+07	7.839e+07	8.97483e+07	1.52427e+08	1.52763e+08	1.43003e+08	1.42874e+08	1.43102e+08
Kynurenic acid	3.94	level1			188.035	88.9	NEG	2.25738e+06	2.89254e+06	2.95181e+06	1.1645e+06	1.59915e+06	687680	908932	1.22775e+06	1.3747e+06	1.44377e+06	1.91946e+06	1.0212e+06	1.02426e+06	684238	621345	1.08763e+06	892980	866345	1.27313e+06	8.10085e+06	7.35082e+06	9.49742e+06	1.1025e+07	7.50028e+06	2.57704e+06	2.6247e+06	2.5962e+06	2.61894e+06	2.74244e+06
Tauro-beta-muricholic acid	3.94	level1			514.284	78.7	NEG	1.32454e+09	1.55697e+09	1.12581e+09	1.35157e+09	1.48291e+09	8.62341e+08	1.29677e+09	8.86276e+08	1.14013e+09	4.66912e+09	7.02862e+09	3.74774e+09	1.40934e+09	6.94941e+08	1.46707e+09	1.78349e+09	2.85975e+08	6.48566e+08	5.12876e+08	6.60462e+08	3.96237e+08	5.16007e+08	5.97256e+08	3.6154e+08	1.94278e+09	1.97079e+09	1.91907e+09	1.93611e+09	1.91872e+09
Uridine	3.94	level1			243.062	65	NEG	9.85828e+08	1.06408e+09	1.14157e+09	1.25721e+09	1.28386e+09	1.46893e+09	1.43022e+09	1.50168e+09	1.57086e+09	1.53853e+09	1.3123e+09	1.46806e+09	1.37862e+09	1.4294e+09	1.3036e+09	1.42175e+09	1.72482e+09	1.49901e+09	1.37857e+09	1.39541e+09	1.17523e+09	1.45012e+09	1.28646e+09	1.12949e+09	1.26605e+09	1.26613e+09	1.27387e+09	1.27379e+09	1.27379e+09
Valeric acid	3.94	level1			101.061	36.6	NEG	951782	2.16198e+06	1.38106e+06	1.38334e+06	1.91109e+06	1.2323e+06	2.27662e+06	3.65551e+06	4.31835e+06	2.1456e+06	3.07593e+06	2.1887e+06	2.19956e+06	2.26847e+06	1.50412e+06	1.5012e+06	1.54819e+06	2.29732e+06	2.25837e+06	3.02251e+06	3.77349e+06	2.70916e+06	3.0728e+06	3.36272e+06	1.88671e+06	2.11392e+06	1.88671e+06	1.88734e+06	1.91771e+06
Isovaleric acid	3.94	level1			101.061	36.6	NEG	951782	2.16198e+06	1.38106e+06	1.38334e+06	1.91109e+06	1.2323e+06	2.27662e+06	3.65551e+06	4.31835e+06	2.1456e+06	3.07593e+06	2.1887e+06	2.19956e+06	2.26847e+06	1.50412e+06	1.5012e+06	1.54819e+06	2.29732e+06	2.25837e+06	3.02251e+06	3.77349e+06	2.70916e+06	3.0728e+06	3.36272e+06	1.88671e+06	2.11392e+06	1.88671e+06	1.88734e+06	1.91771e+06
Isocaproic acid	3.94	level1			115.076	30.4	NEG	2.09184e+06	2.67022e+06	1.56681e+06	1.65693e+06	1.0247e+06	767426	1.67417e+06	1.51349e+06	1.98584e+06	1.24619e+06	1.75134e+06	1.49161e+06	1.61344e+06	1.93891e+06	2.55038e+06	1.70732e+06	1.3556e+06	1.88024e+06	1.85641e+06	2.12962e+06	2.3695e+06	1.33977e+06	2.56334e+06	2.2749e+06	1.68854e+06	1.79055e+06	1.68864e+06	1.68823e+06	1.70867e+06
12-Methyltridecanoic acid	3.94	level1			227.201	21.8	NEG	8.15234e+07	7.81612e+07	9.66185e+07	9.98879e+07	9.05842e+07	9.22247e+07	1.123e+08	1.21265e+08	9.14153e+07	6.84337e+07	6.69376e+07	7.67378e+07	5.55318e+07	7.90919e+07	9.54668e+07	7.3215e+07	1.41533e+08	1.50665e+08	1.02821e+08	5.55253e+07	5.39697e+07	4.46589e+07	4.15561e+07	7.2557e+07	9.09489e+07	9.23708e+07	9.23653e+07	9.2955e+07	9.34405e+07
cis-9-Palmitoleic acid	3.94	level1			253.217	19.6	NEG	5.91245e+08	6.31352e+08	5.31981e+08	1.03531e+09	6.46979e+08	5.58565e+08	8.27906e+08	8.90717e+08	6.1525e+08	4.85644e+08	4.4276e+08	6.88151e+08	3.47361e+08	5.49812e+08	7.63286e+08	4.93855e+08	1.1747e+09	1.18195e+09	9.12031e+08	2.04194e+08	2.07812e+08	1.60259e+08	1.55298e+08	3.42937e+08	6.54537e+08	6.57511e+08	6.57545e+08	6.61714e+08	6.63917e+08
Oleic acid	3.94	level1			281.248	19	NEG	2.69581e+09	2.58783e+09	3.05351e+09	4.16448e+09	3.28113e+09	3.2797e+09	5.85796e+09	6.66216e+09	5.20202e+09	4.98656e+09	4.58578e+09	5.81417e+09	3.28388e+09	4.53469e+09	5.39526e+09	4.56123e+09	6.74312e+09	5.86897e+09	4.70773e+09	2.34866e+09	2.71967e+09	2.17409e+09	2.02777e+09	3.76006e+09	4.45535e+09	4.48301e+09	4.48349e+09	4.51975e+09	4.57363e+09
Eicosapentaenoic acid	3.94	level1			301.217	19	NEG	3.8453e+08	3.10828e+08	6.209e+08	3.11695e+08	3.66023e+08	4.6652e+08	1.39509e+08	1.7495e+08	9.62323e+07	1.03354e+08	6.76001e+07	1.1804e+08	5.46095e+07	7.6749e+07	6.06922e+07	5.6303e+07	2.5814e+08	2.35284e+08	1.33951e+08	3.45282e+07	5.85797e+07	4.45579e+07	4.76166e+07	8.2324e+07	1.51602e+08	1.53706e+08	1.52458e+08	1.5716e+08	1.53687e+08
Arachidonic acid (AA)	3.94	level1			303.233	19	NEG	9.04324e+08	9.05379e+08	1.49429e+09	1.02648e+09	1.34787e+09	1.25184e+09	2.06615e+09	1.85795e+09	2.3064e+09	2.02313e+09	1.83151e+09	2.50662e+09	1.26929e+09	1.89505e+09	1.89625e+09	1.53496e+09	2.76533e+09	2.7282e+09	2.38277e+09	1.705e+09	1.87763e+09	1.81537e+09	1.78317e+09	1.81539e+09	1.72028e+09	1.74309e+09	1.75178e+09	1.76144e+09	1.7517e+09
cis-11.14-Eicosadienoic acid	3.94	level1			307.264	19	NEG	5.45164e+07	4.30373e+07	6.41345e+07	8.74408e+07	6.00935e+07	6.47286e+07	6.99808e+07	6.95829e+07	6.44767e+07	6.62945e+07	7.74886e+07	7.56352e+07	5.62885e+07	7.1312e+07	9.56127e+07	9.16123e+07	7.44075e+07	6.02345e+07	6.14082e+07	4.99618e+07	5.09979e+07	5.14673e+07	4.76478e+07	7.78439e+07	6.74274e+07	6.66601e+07	6.83638e+07	6.80176e+07	6.80208e+07
cis-11-Eicosenoic acid	3.94	level1			309.279	19	NEG	3.59236e+07	3.78558e+07	3.79114e+07	6.41762e+07	3.7102e+07	3.43923e+07	7.54348e+07	7.80337e+07	6.94365e+07	8.25313e+07	9.44488e+07	9.20143e+07	8.08786e+07	8.87351e+07	1.17155e+08	1.18099e+08	6.09954e+07	4.64881e+07	8.06723e+07	4.63268e+07	5.74753e+07	4.71039e+07	4.43975e+07	8.85378e+07	7.42305e+07	7.32853e+07	7.48574e+07	7.56773e+07	7.51498e+07
4-Cresol sulfate	3.94	level1			187.007	14.2	NEG	8.19597e+07	4.14598e+06	4.37201e+07	7.01755e+07	6.11321e+06	5.05014e+07	3.16553e+07	2.38751e+07	1.3075e+08	7.08257e+07	8.64509e+07	4.39729e+07	3.35271e+07	3.82659e+07	2.52126e+07	1.70909e+07	3.73901e+07	2.30275e+07	2.63744e+08	5.61602e+07	2.28679e+08	2.33709e+08	3.47415e+08	1.2976e+08	1.19533e+08	1.19521e+08	1.16327e+08	1.19534e+08	1.18505e+08
Proline	3.94	level1			114.056	186.4	NEG	1.79974e+07	1.85153e+07	2.77747e+07	2.2238e+07	2.50821e+07	2.2973e+07	5.0111e+07	6.89908e+07	8.21611e+07	6.85686e+07	7.46397e+07	6.39792e+07	2.65707e+07	2.93709e+07	3.3447e+07	3.21004e+07	3.19725e+07	2.17939e+07	2.17732e+07	3.2048e+07	2.8399e+07	3.05522e+07	2.67631e+07	2.46569e+07	3.09768e+07	3.15311e+07	3.16704e+07	3.15312e+07	3.16694e+07
Taurocholic acid	3.94	level1			514.284	93.3	NEG	4.31199e+08	4.4186e+08	3.34509e+08	3.50093e+08	7.46311e+08	1.73907e+08	5.54451e+08	5.2889e+08	6.45731e+08	2.76613e+09	3.56459e+09	2.27971e+09	7.06966e+08	2.15032e+08	7.38033e+08	8.00732e+08	3.60341e+08	4.99926e+08	3.43609e+08	2.44465e+08	2.63596e+08	2.44542e+08	2.81709e+08	2.22182e+08	1.0202e+09	9.83627e+08	1.03557e+09	1.02852e+09	1.02844e+09
Hydroxyisocaproic acid	3.93	level1			131.071	39	NEG	9.69869e+06	8.72938e+06	1.3325e+07	1.03844e+07	1.25281e+07	1.1218e+07	2.10093e+07	2.53519e+07	1.99331e+07	2.00036e+07	1.6385e+07	1.79387e+07	1.05364e+07	9.43009e+06	1.11328e+07	1.1524e+07	3.82086e+07	2.34891e+07	3.04763e+07	1.77361e+07	2.2353e+07	1.96222e+07	2.69382e+07	1.55288e+07	1.8685e+07	1.97161e+07	1.86865e+07	1.84687e+07	1.83087e+07
2-methylcitrate	3.93	level1			205.035	277.8	NEG	1.23861e+06	1.42367e+06	1.08542e+06	1.29954e+06	1.25939e+06	1.56833e+06	3.31017e+06	3.14351e+06	4.12983e+06	3.93061e+06	3.1646e+06	3.04744e+06	2.39804e+06	2.33369e+06	2.63023e+06	1.71367e+06	2.17231e+06	2.29998e+06	1.63612e+06	1.67166e+06	666363	1.57992e+06	2.29032e+06	1.64496e+06	2.10059e+06	2.18186e+06	2.12692e+06	2.16311e+06	2.15625e+06
p-Toluquinone	3.93	level1			121.029	38.1	NEG	1.5225e+06	1.5221e+06	5.43044e+06	2.32675e+06	1.71519e+06	2.31207e+06	2.18751e+06	2.50416e+06	2.21772e+06	2.44006e+06	2.03132e+06	8.15395e+06	2.14702e+06	1.58818e+06	1.90281e+06	1.85199e+06	4.31063e+06	2.46094e+06	2.52133e+06	2.15443e+06	2.07935e+06	2.00929e+06	1.80809e+06	2.05072e+06	2.16419e+06	2.16316e+06	2.17378e+06	2.16095e+06	2.99723e+06
Guanosine 5'-monophosphate (GMP)	3.93	level1			364.064	268.3	POS	1.16056e+07	6.69192e+06	9.21352e+06	7.92952e+06	6.7935e+06	1.0932e+07	5.3502e+06	2.29993e+06	3.28032e+06	3.85827e+06	2.94939e+06	3.81598e+06	1.33523e+07	9.59257e+06	6.38819e+06	1.18139e+07	2.54362e+06	6.86766e+06	8.37311e+06	1.01619e+07	7.56238e+06	2.42304e+06	4.40319e+06	6.99176e+06	6.53976e+06	6.7799e+06	6.78019e+06	6.72333e+06	6.78009e+06
Adenosine 3'-monophosphate	3.93	level1			348.069	239	POS	5.00066e+06	4.58543e+06	5.76745e+06	5.68085e+06	5.37217e+06	6.98607e+06	1.50156e+07	1.99635e+07	2.7725e+07	1.85598e+07	2.20174e+07	1.87327e+07	4.90882e+06	6.96011e+06	1.34183e+07	7.47466e+06	1.14243e+07	8.45182e+06	5.10257e+06	5.22724e+06	6.1402e+06	6.50515e+06	5.08219e+06	5.24315e+06	8.30819e+06	8.30828e+06	8.30819e+06	8.46987e+06	8.39333e+06
Trimethylamine N-oxide	3.93	level1			76.0754	197.8	POS	1.17353e+07	5.33832e+06	1.45986e+07	1.57329e+07	4.85338e+06	1.66759e+07	1.3304e+06	1.63795e+06	1.02194e+06	1.25566e+06	1.22952e+06	1.19185e+06	944883	1.06693e+06	1.66228e+06	996617	1.14533e+06	1.06621e+06	1.34637e+06	2.29094e+06	2.03569e+06	3.76144e+06	4.74236e+06	1.8417e+06	3.71334e+06	3.68188e+06	3.56234e+06	3.68155e+06	3.71346e+06
Bistris	3.93	level1			210.133	71.5	POS	623451	601694	439220	574894	336438	1.27524e+06	1.11661e+06	1.32844e+06	1.05507e+06	927000	1.1891e+06	841135	1.91543e+06	922353	1.06692e+06	897040	768962	745417	894446	692085	988781	804994	801513	565123	1.4533e+07	1.49229e+07	1.4791e+07	1.48556e+07	1.51209e+07
Fructose 1,6-bisphosphate	3.93	level1			338.988	284.6	NEG	1.30919e+06	563282	645624	837536	697887	1.18496e+06	893641	555127	1.06371e+06	973759	1.03842e+06	783229	1.42632e+06	1.41953e+06	820279	957919	581406	702838	902090	670569	530376	445662	554619	504533	790145	807978	790161	807678	791067
Glutathione	3.93	level1			306.076	235.8	NEG	8.85999e+07	4.75007e+07	5.08237e+07	6.42892e+07	5.25325e+07	1.18704e+08	3.63146e+07	3.61727e+07	6.28052e+07	5.04771e+07	5.393e+07	4.63846e+07	1.09134e+08	1.00462e+08	7.77169e+07	9.87843e+07	3.23286e+07	3.53711e+07	4.61075e+07	8.53017e+07	4.42711e+07	4.48513e+07	5.76142e+07	5.78579e+07	5.01173e+07	5.32931e+07	5.17488e+07	5.18023e+07	5.29459e+07
Citrulline	3.93	level1			174.088	230.6	NEG	1.23353e+06	1.11575e+06	1.26281e+06	659932	774267	462744	1.60844e+06	948758	1.67499e+06	1.35906e+06	1.46935e+06	1.35118e+06	892913	896044	588559	526300	1.03754e+06	533118	878363	2.09497e+06	1.38872e+06	2.02422e+06	1.63341e+06	928486	1.10138e+06	1.14044e+06	1.12958e+06	1.14026e+06	1.14796e+06
N-Acetylaspartic acid	3.93	level1			174.041	230.3	NEG	3.62912e+06	3.00777e+06	3.32136e+06	2.51795e+06	3.14129e+06	4.43717e+06	1.15644e+07	1.29686e+07	1.64066e+07	1.9042e+07	2.68838e+07	9.50651e+06	8.48043e+06	7.29628e+06	8.2146e+06	5.28969e+06	1.40104e+07	1.25292e+07	4.43416e+06	4.51199e+06	5.94627e+06	4.89175e+06	5.0451e+06	5.88931e+06	7.72822e+06	7.72895e+06	7.79128e+06	8.01042e+06	7.79618e+06
Malonic acid	3.93	level1			103.004	226.3	NEG	5.24071e+06	4.408e+06	6.68805e+06	6.45409e+06	4.55984e+06	5.2828e+06	6.8733e+06	6.7635e+06	7.01512e+06	7.93176e+06	7.37475e+06	7.86993e+06	7.81979e+06	8.43312e+06	6.32392e+06	8.22242e+06	6.11791e+06	5.29919e+06	5.3721e+06	6.08787e+06	7.51225e+06	5.21797e+06	4.71274e+06	6.64695e+06	6.09083e+06	6.12623e+06	6.24873e+06	6.09036e+06	6.09051e+06
3-Hydroxypyruvic acid	3.93	level1			103.004	226.3	NEG	5.24071e+06	4.408e+06	6.68805e+06	6.45409e+06	4.55984e+06	5.2828e+06	6.8733e+06	6.7635e+06	7.01512e+06	7.93176e+06	7.37475e+06	7.86993e+06	7.81979e+06	8.43312e+06	6.32392e+06	8.22242e+06	6.11791e+06	5.29919e+06	5.3721e+06	6.08787e+06	7.51225e+06	5.21797e+06	4.71274e+06	6.64695e+06	6.09083e+06	6.12623e+06	6.24873e+06	6.09036e+06	6.09051e+06
Glutamine	3.93	level1			145.062	221.1	NEG	1.36173e+08	1.24309e+08	7.39726e+07	9.09246e+07	4.23821e+07	7.39492e+07	1.49328e+08	1.57849e+08	1.56172e+08	2.37546e+08	2.31976e+08	1.96628e+08	2.23088e+08	1.88214e+08	2.08179e+08	1.82708e+08	8.09607e+07	1.36042e+08	1.37231e+08	1.40188e+08	1.3192e+08	1.06559e+08	1.35869e+08	1.27198e+08	1.38184e+08	1.38325e+08	1.38392e+08	1.38807e+08	1.39619e+08
Turanose	3.93	level1			341.108	215	NEG	1.10469e+07	6.26138e+06	5.74852e+06	1.26713e+07	8.14483e+06	1.32897e+07	1.04356e+06	1.10545e+06	945813	4.90343e+06	3.58189e+06	3.22736e+06	8.16473e+06	1.07013e+07	1.03124e+07	1.07181e+07	1.91801e+06	5.90211e+06	5.58562e+06	7.08341e+06	1.30278e+06	1.01482e+06	1.31256e+06	1.20529e+06	6.13814e+06	6.37541e+06	6.35759e+06	6.4314e+06	6.50861e+06
Threonic acid	3.93	level1			135.03	196.6	NEG	1.72434e+06	1.42277e+06	1.57237e+06	1.31712e+06	1.38132e+06	1.26749e+06	1.46428e+06	1.1092e+06	1.70933e+06	1.57812e+06	1.52664e+06	1.46576e+06	2.09595e+06	1.69542e+06	1.84031e+06	1.65054e+06	1.17173e+06	1.45543e+06	2.13391e+06	1.93099e+06	2.09188e+06	1.95402e+06	2.05817e+06	1.32026e+06	1.72428e+06	1.74155e+06	1.71953e+06	1.74136e+06	1.80195e+06
Galactose	3.93	level1			179.056	193.9	NEG	2.44568e+07	1.90163e+07	1.73481e+07	2.83673e+07	1.6773e+07	2.61947e+07	1.23028e+07	1.33435e+07	1.09064e+07	2.49379e+07	1.76274e+07	2.05461e+07	3.35892e+07	3.18484e+07	2.39602e+07	3.08835e+07	1.68842e+07	2.1012e+07	2.54501e+07	2.41479e+07	1.58952e+07	5.93822e+06	8.33744e+06	1.18069e+07	2.0875e+07	2.07424e+07	2.08822e+07	2.09222e+07	2.09625e+07
Valine	3.93	level1			116.072	181.6	NEG	5.07034e+07	4.64902e+07	6.39755e+07	6.16273e+07	6.58742e+07	6.60179e+07	1.22781e+08	1.54367e+08	1.97323e+08	1.57537e+08	1.79095e+08	1.53399e+08	7.16828e+07	8.15429e+07	1.01272e+08	9.15367e+07	7.19206e+07	5.27801e+07	5.38105e+07	8.07691e+07	7.08853e+07	6.12435e+07	5.58187e+07	5.75537e+07	7.76808e+07	7.78375e+07	7.81278e+07	7.78223e+07	7.97889e+07
Taurocyamine	3.93	level1			166.029	178.7	NEG	1.3216e+06	1.08178e+06	1.58733e+06	979376	1.14053e+06	1.93267e+06	1.43857e+06	1.27586e+06	1.29071e+06	1.61916e+06	1.35844e+06	1.32213e+06	1.689e+06	1.19727e+06	1.40916e+06	1.16882e+06	1.42544e+06	1.06528e+06	1.29909e+06	1.376e+06	1.83711e+06	2.30174e+06	2.3332e+06	1.9921e+06	1.35168e+06	1.44075e+06	1.42223e+06	1.44078e+06	1.42182e+06
Gly-Gly-Leu	3.93	level1			244.13	178.3	NEG	2.3622e+06	3.40388e+06	1.67196e+06	3.20098e+06	1.17735e+06	1.13809e+06	3.93364e+06	4.49147e+06	3.74976e+06	7.58347e+06	6.63803e+06	1.67153e+07	1.22832e+07	9.88976e+06	1.06203e+07	4.93788e+06	2.29285e+06	3.72198e+06	4.66171e+06	2.04174e+06	2.01722e+06	1.32963e+06	928484	1.7068e+06	5.64867e+06	5.0382e+06	5.60128e+06	4.11178e+06	5.59567e+06
Cytidine	3.93	level1			242.078	138.7	NEG	1.001e+06	1.62538e+06	1.92321e+06	2.62589e+06	3.81827e+06	2.67421e+06	2.28795e+06	6.52886e+06	9.11877e+06	3.97718e+06	5.27356e+06	3.21952e+06	680801	862659	996525	1.25965e+06	7.70593e+06	1.61146e+06	892421	1.80491e+06	1.79735e+06	7.30383e+06	3.21802e+06	1.50037e+06	2.4527e+06	2.46054e+06	2.43752e+06	2.46056e+06	2.46058e+06
Pseudouridine	3.93	level1			243.062	137.6	NEG	4.89815e+06	3.88387e+06	5.10648e+06	5.45742e+06	4.9643e+06	5.59285e+06	3.55392e+06	3.56022e+06	5.00115e+06	5.30328e+06	4.74724e+06	4.13369e+06	3.49956e+06	3.54083e+06	3.39668e+06	3.29184e+06	4.65368e+06	3.46355e+06	6.52119e+06	6.45913e+06	5.83794e+06	8.73916e+06	1.08425e+07	4.10755e+06	5.11952e+06	5.26282e+06	5.11953e+06	5.11955e+06	5.14007e+06
Val-Met	3.93	level1			247.112	115.4	NEG	1.84069e+06	2.32655e+06	2.2179e+06	1.43296e+06	1.67271e+06	1.59203e+06	4.94306e+06	5.03366e+06	4.57863e+06	6.59393e+06	7.49487e+06	7.94467e+06	7.21526e+06	4.12368e+06	5.87974e+06	4.00386e+06	839167	2.01464e+06	1.9758e+06	2.47693e+06	1.88992e+06	1.60351e+06	1.72765e+06	2.34222e+06	3.37831e+06	3.35932e+06	3.39027e+06	3.35988e+06	3.5059e+06
N-Acetylphenylalanine	3.93	level1			206.082	80.9	NEG	3.79197e+06	4.26872e+06	3.411e+06	5.31348e+06	9.59357e+06	2.201e+06	3.73006e+06	5.47676e+06	6.40464e+06	4.39975e+06	4.34403e+06	3.82466e+06	2.91278e+06	3.31713e+06	6.54836e+06	5.43958e+06	9.47171e+06	4.31424e+06	3.50754e+06	3.12368e+06	2.36435e+06	6.17554e+06	3.51665e+06	2.66207e+06	4.55084e+06	4.36655e+06	4.47186e+06	4.69247e+06	4.55264e+06
Creatinine	3.93	level1			112.052	77.7	NEG	5.55772e+06	5.33103e+06	5.33164e+06	4.64304e+06	5.27672e+06	5.73724e+06	5.37536e+06	6.21988e+06	3.2539e+06	4.41018e+06	5.14261e+06	4.4803e+06	4.69846e+06	3.75654e+06	4.33563e+06	5.11554e+06	3.98611e+06	4.16621e+06	3.68635e+06	4.32655e+06	5.66981e+06	5.27942e+06	8.52927e+06	4.62089e+06	6.21503e+06	6.23107e+06	5.86625e+06	6.30816e+06	5.78359e+06
Gulono-1,4-lactone	3.93	level1			177.04	54.4	NEG	2.9313e+07	3.91663e+07	2.33286e+07	3.35484e+07	1.85768e+07	3.13841e+07	2.13333e+07	1.78803e+07	1.97635e+07	2.65557e+07	1.61394e+07	2.83287e+07	3.58681e+07	3.73415e+07	3.07724e+07	2.25971e+07	3.3955e+07	3.64987e+07	4.65255e+07	3.18347e+07	3.08207e+07	2.6444e+07	3.07394e+07	3.69386e+07	2.83324e+07	3.07148e+07	2.91596e+07	2.83108e+07	2.82139e+07
2'-O-Methylinosine	3.93	level1			281.089	53.1	NEG	2.45401e+06	2.30345e+06	2.74249e+06	2.83032e+06	3.02019e+06	1.75414e+06	2.62354e+06	2.96394e+06	3.19851e+06	4.82667e+06	3.27079e+06	3.73206e+06	4.62564e+06	5.04323e+06	2.29164e+06	3.14739e+06	5.10055e+06	4.01499e+06	5.28357e+06	3.28209e+06	5.01945e+06	3.40988e+06	3.18098e+06	4.32833e+06	3.57487e+06	3.66663e+06	3.57495e+06	3.54725e+06	3.54726e+06
2'-Deoxyuridine	3.93	level1			227.067	39.7	NEG	1.03011e+07	6.85234e+06	1.10784e+07	6.29467e+06	8.51249e+06	1.17113e+07	1.33796e+07	1.32851e+07	1.67136e+07	1.19277e+07	1.11362e+07	8.80738e+06	9.94316e+06	7.84384e+06	7.71034e+06	7.82022e+06	4.03166e+06	4.78867e+06	5.39578e+06	8.8265e+06	5.86395e+06	8.06228e+06	8.20458e+06	7.43296e+06	7.27783e+06	7.27763e+06	7.27882e+06	7.35648e+06	7.35714e+06
Hydroxyacetone	3.93	level1			73.0294	24.5	NEG	2.96348e+06	2.7506e+06	4.67618e+06	6.69841e+06	4.90931e+06	5.03534e+06	4.96695e+06	4.6996e+06	3.08017e+06	8.76027e+06	9.54493e+06	5.54611e+06	3.02502e+06	4.25692e+06	5.15022e+06	3.41586e+06	6.49478e+06	5.4795e+06	5.59711e+06	3.09934e+06	5.12624e+06	6.42434e+06	2.72318e+06	4.46313e+06	4.82486e+06	5.17268e+06	4.6507e+06	4.41672e+06	4.64904e+06
13(S)-HODE	3.93	level1			295.227	23.6	NEG	2.52681e+07	3.21329e+07	5.29415e+07	3.68899e+07	6.4218e+07	5.02337e+07	4.39824e+07	3.73735e+07	4.38721e+07	3.42627e+07	3.42953e+07	3.14018e+07	2.08215e+07	2.33188e+07	2.96934e+07	2.38217e+07	4.82236e+07	4.03168e+07	3.55159e+07	3.83065e+07	4.62576e+07	6.18824e+07	3.29326e+07	3.08079e+07	3.224e+07	3.22409e+07	3.22394e+07	3.22432e+07	3.36043e+07
Pentadecanoic acid	3.93	level1			241.217	21	NEG	3.01627e+07	2.39556e+07	4.14049e+07	2.84792e+07	2.75053e+07	3.64523e+07	2.54897e+07	2.69496e+07	2.23075e+07	2.06748e+07	1.69072e+07	2.18654e+07	1.47107e+07	1.97549e+07	2.06986e+07	1.96687e+07	2.49362e+07	2.58556e+07	2.45853e+07	1.47399e+07	1.66366e+07	1.20137e+07	1.16473e+07	2.28431e+07	2.36755e+07	2.38893e+07	2.3677e+07	2.37385e+07	2.45395e+07
Palmitic acid	3.93	level1			255.232	19.7	NEG	3.66287e+09	3.28136e+09	4.14842e+09	3.82178e+09	4.25659e+09	4.42079e+09	4.57459e+09	5.31666e+09	4.2159e+09	3.95922e+09	3.48971e+09	4.46296e+09	3.14016e+09	3.99351e+09	3.88273e+09	3.71013e+09	5.90578e+09	4.91902e+09	4.18617e+09	2.95934e+09	3.01697e+09	2.8631e+09	2.51569e+09	3.8303e+09	4.03829e+09	4.07891e+09	4.07995e+09	4.22508e+09	4.11998e+09
Stearidonic acid	3.93	level1			275.201	19.2	NEG	1.7013e+07	2.02632e+07	3.508e+07	1.34706e+07	1.93716e+07	2.47647e+07	2.05699e+07	2.10591e+07	1.34298e+07	8.6571e+06	1.32288e+07	1.16885e+07	8.74431e+06	9.45574e+06	1.17732e+07	8.24112e+06	5.26835e+07	6.03181e+07	2.39236e+07	8.99834e+06	1.3392e+07	6.48673e+06	6.75054e+06	2.62104e+07	1.80956e+07	1.83336e+07	1.84486e+07	1.85655e+07	1.8384e+07
Indoxyl sulfate	3.93	level1			212.002	15.4	NEG	1.08719e+08	1.44202e+08	9.91242e+07	1.1102e+08	7.9061e+07	8.69569e+07	2.65955e+07	2.65499e+07	7.6897e+07	3.49457e+07	5.8853e+07	3.99641e+07	1.28027e+07	2.93337e+07	2.86158e+07	2.31068e+07	3.55414e+07	9.64292e+06	7.32762e+07	7.45949e+07	4.3318e+07	8.27427e+07	1.2315e+08	3.74566e+07	5.83531e+07	5.89989e+07	5.76958e+07	5.83585e+07	5.76845e+07
Serine	3.93	level1			104.035	222.5	NEG	1.46527e+07	1.60218e+07	2.22848e+07	1.97152e+07	2.15222e+07	2.37469e+07	3.74544e+07	4.87707e+07	5.86851e+07	4.18747e+07	5.02314e+07	3.95448e+07	1.52688e+07	2.14121e+07	2.62875e+07	2.44303e+07	2.31297e+07	1.58009e+07	1.28286e+07	1.91854e+07	1.46649e+07	1.9459e+07	1.68604e+07	1.39554e+07	2.1313e+07	2.12712e+07	2.1258e+07	2.13276e+07	2.15755e+07
4-Aminobutyric acid (GABA)	3.93	level1			102.056	222.1	NEG	2.31981e+06	2.99281e+06	3.27981e+06	3.90344e+06	3.73955e+06	2.87299e+06	3.34965e+06	5.18631e+06	4.84369e+06	3.7318e+06	4.00149e+06	3.3808e+06	1.90237e+06	2.59363e+06	2.31808e+06	2.96716e+06	4.94706e+06	3.18261e+06	2.34748e+06	2.53231e+06	1.93494e+06	2.71471e+06	2.39536e+06	2.03894e+06	2.82646e+06	2.82677e+06	2.82946e+06	3.40049e+06	2.82779e+06
3-Oxocholic acid	3.92	level1			405.264	95.7	NEG	6.82297e+06	724802	9.83856e+06	2.59204e+06	5.73436e+06	7.3972e+06	946399	1.19731e+06	697438	1.49104e+06	1.57657e+06	1.03624e+06	81932.2	17715.4	105770	255735	722688	422696	702556	1.75134e+06	1.1759e+06	1.77262e+06	1.81613e+06	1.02848e+06	2.63707e+06	2.90925e+06	2.63947e+06	2.63595e+06	2.82299e+06
2-Hydroxy-2-methylbutyric acid	3.92	level1			117.056	54.3	NEG	5.95618e+07	4.21555e+07	6.04296e+07	4.1325e+07	4.29317e+07	5.48197e+07	7.63476e+07	8.98772e+07	7.36672e+07	8.20701e+07	8.36303e+07	6.85622e+07	5.03087e+07	4.16226e+07	4.62363e+07	8.29587e+07	1.33502e+08	7.28658e+07	7.55785e+07	7.56169e+07	1.24729e+08	7.94453e+07	8.16229e+07	6.87837e+07	6.90569e+07	6.91e+07	6.89932e+07	7.69574e+07	7.79319e+07
Denticetic-acid	3.92	level1			197.154	23.8	NEG	1.24825e+06	2.70885e+06	3.70357e+06	2.36668e+06	2.79975e+06	1.8121e+06	4.53437e+06	5.86821e+06	3.90075e+06	2.29375e+06	3.41238e+06	2.81974e+06	1.94146e+06	2.05644e+06	2.26951e+06	2.06663e+06	8.1426e+06	1.30184e+07	2.80008e+06	2.91559e+06	2.23534e+06	2.74081e+06	2.9065e+06	2.00199e+06	2.93551e+06	3.20532e+06	3.41828e+06	3.20496e+06	3.14756e+06
Isoleucine	3.92	level1			130.087	164.3	NEG	1.34896e+08	1.25822e+08	1.76157e+08	1.02461e+08	1.60712e+08	1.50015e+08	1.63893e+08	2.01153e+08	2.47664e+08	2.06883e+08	2.33333e+08	2.00564e+08	1.01371e+08	2.23328e+08	1.42255e+08	1.15917e+08	2.82982e+08	7.18059e+07	7.16738e+07	1.02627e+08	1.8229e+08	8.99628e+07	7.839e+07	8.97483e+07	1.52427e+08	1.52763e+08	1.43003e+08	1.42874e+08	1.43102e+08
Caproic acid	3.92	level1			115.076	30.4	NEG	2.09184e+06	2.67022e+06	1.56681e+06	1.65693e+06	1.0247e+06	767426	1.67417e+06	1.51349e+06	1.98584e+06	1.24619e+06	1.75134e+06	1.49161e+06	1.61344e+06	1.93891e+06	2.55038e+06	1.70732e+06	1.3556e+06	1.88024e+06	1.85641e+06	2.12962e+06	2.3695e+06	1.33977e+06	2.56334e+06	2.2749e+06	1.68854e+06	1.79055e+06	1.68864e+06	1.68823e+06	1.70867e+06
Myristic acid	3.92	level1			227.201	21.8	NEG	8.15234e+07	7.81612e+07	9.66185e+07	9.98879e+07	9.05842e+07	9.22247e+07	1.123e+08	1.21265e+08	9.14153e+07	6.84337e+07	6.69376e+07	7.67378e+07	5.55318e+07	7.90919e+07	9.54668e+07	7.3215e+07	1.41533e+08	1.50665e+08	1.02821e+08	5.55253e+07	5.39697e+07	4.46589e+07	4.15561e+07	7.2557e+07	9.09489e+07	9.23708e+07	9.23653e+07	9.2955e+07	9.34405e+07
Sucrose	3.92	level1			341.108	215	NEG	1.10469e+07	6.26138e+06	5.74852e+06	1.26713e+07	8.14483e+06	1.32897e+07	1.04356e+06	1.10545e+06	945813	4.90343e+06	3.58189e+06	3.22736e+06	8.16473e+06	1.07013e+07	1.03124e+07	1.07181e+07	1.91801e+06	5.90211e+06	5.58562e+06	7.08341e+06	1.30278e+06	1.01482e+06	1.31256e+06	1.20529e+06	6.13814e+06	6.37541e+06	6.35759e+06	6.4314e+06	6.50861e+06
3'-O-Methylinosine	3.92	level1			281.089	53.1	NEG	2.45401e+06	2.30345e+06	2.74249e+06	2.83032e+06	3.02019e+06	1.75414e+06	2.62354e+06	2.96394e+06	3.19851e+06	4.82667e+06	3.27079e+06	3.73206e+06	4.62564e+06	5.04323e+06	2.29164e+06	3.14739e+06	5.10055e+06	4.01499e+06	5.28357e+06	3.28209e+06	5.01945e+06	3.40988e+06	3.18098e+06	4.32833e+06	3.57487e+06	3.66663e+06	3.57495e+06	3.54725e+06	3.54726e+06
Cytidine 5'-monophosphate (CMP)	3.92	level1			324.058	265.7	POS	2.86077e+06	2.75279e+06	3.95748e+06	4.17698e+06	3.90777e+06	4.09067e+06	2.48392e+06	2.49735e+06	4.08828e+06	2.73704e+06	2.77465e+06	2.51993e+06	2.91588e+06	2.99271e+06	1.91219e+06	3.51217e+06	3.90745e+06	4.36605e+06	4.11482e+06	3.34077e+06	2.89467e+06	3.2167e+06	2.38253e+06	2.74961e+06	3.24306e+06	3.39847e+06	3.2465e+06	3.39958e+06	3.4408e+06
Guanosine	3.92	level1			284.098	158.2	POS	8.17619e+06	1.44914e+07	1.09957e+07	1.47905e+07	1.83454e+07	1.33532e+07	1.39606e+07	6.25173e+06	8.35636e+06	9.72885e+06	7.30819e+06	9.23496e+06	7.41263e+06	1.1101e+07	1.18925e+07	8.88017e+06	1.36348e+07	1.66971e+07	9.65764e+06	1.49676e+07	1.44711e+07	1.26461e+07	1.63318e+07	1.11194e+07	1.08118e+07	1.08638e+07	1.08118e+07	1.10198e+07	1.08118e+07
Glutathione disulfide	3.92	level1			611.144	278.5	NEG	6.10008e+07	3.96648e+07	4.45374e+07	4.90065e+07	4.51948e+07	6.36668e+07	2.67745e+07	2.66028e+07	3.46945e+07	3.32709e+07	3.3148e+07	3.155e+07	7.64426e+07	5.86859e+07	5.1416e+07	6.64342e+07	2.90485e+07	2.64951e+07	4.00389e+07	5.7348e+07	4.02748e+07	3.01413e+07	3.36205e+07	3.73408e+07	4.22972e+07	4.2977e+07	4.27071e+07	4.22975e+07	4.20117e+07
Mannose 6-phosphate	3.92	level1			259.022	271.7	NEG	1.43318e+07	1.05134e+07	5.15063e+06	1.66508e+07	6.3745e+06	4.65269e+07	4.61344e+06	5.21428e+06	6.44221e+06	6.90558e+06	6.8201e+06	5.78834e+06	1.27745e+07	1.70809e+07	9.76089e+06	2.17035e+07	5.91553e+06	4.73605e+06	5.3889e+06	5.52448e+06	4.84016e+06	4.68071e+06	4.10304e+06	4.62071e+06	9.03023e+06	9.19948e+06	9.0453e+06	9.12014e+06	9.12014e+06
Flavin mononucleotide (FMN)	3.92	level1			455.098	241.6	NEG	420190	433186	359484	481555	444740	411444	543121	843171	976798	820239	790650	792961	414913	445196	411028	450752	787506	425300	356839	475118	370984	789684	553594	410195	471702	471756	471792	491120	486478
Maltose	3.92	level1			341.108	227.9	NEG	9.1874e+07	7.83702e+07	8.20057e+07	1.04884e+08	9.07888e+07	9.82706e+07	1.9702e+07	2.01872e+07	1.08149e+07	9.11149e+07	6.42297e+07	6.57306e+07	8.21673e+07	9.84052e+07	1.09864e+08	1.03878e+08	3.04444e+07	8.37741e+07	8.91532e+07	8.69519e+07	1.36141e+07	2.8897e+06	5.14621e+06	1.02397e+07	6.97374e+07	7.01578e+07	7.00437e+07	7.01585e+07	7.02399e+07
Cysteic acid	3.92	level1			167.997	216.3	NEG	425407	330220	279112	323938	311191	429106	656421	564766	645999	768645	780126	645140	891419	801942	907436	663199	244234	297673	365821	560328	427940	286867	385621	413352	480418	469018	486246	486291	494821
2-Oxoadipic acid	3.92	level1			159.03	212.9	NEG	751694	393927	370379	457915	431766	568051	644675	550630	807618	368406	464021	418455	673538	712083	472889	840068	393581	854509	619326	343618	327746	189864	978012	442531	594266	883814	595562	597525	595859
Hypotaurine	3.92	level1			108.012	205.3	NEG	1.22754e+06	1.0855e+06	1.79089e+06	1.08436e+06	1.53528e+06	1.23368e+06	1.16569e+06	1.33774e+06	2.31324e+06	1.75665e+06	1.47585e+06	1.30382e+06	1.83155e+06	1.31668e+06	273404	1.92326e+06	633785	824350	1.30884e+06	3.04248e+06	1.53365e+06	1.71592e+06	1.90314e+06	1.1664e+06	1.25927e+06	1.26255e+06	1.28305e+06	1.26249e+06	1.27048e+06
Glycylleucine	3.92	level1			187.109	173.7	NEG	2.28086e+07	1.82609e+07	1.79293e+07	1.71607e+07	1.25685e+07	1.34791e+07	3.83657e+07	3.08377e+07	1.79989e+07	7.23763e+07	5.3548e+07	6.75414e+07	8.55143e+07	5.6015e+07	5.15585e+07	5.36898e+07	1.1803e+07	2.0431e+07	2.44851e+07	3.02292e+07	2.27341e+07	6.46194e+06	7.86508e+06	1.82617e+07	3.18903e+07	3.25025e+07	3.18935e+07	3.2146e+07	3.1944e+07
Methionine	3.92	level1			148.044	172.6	NEG	2.73221e+07	2.56801e+07	3.4021e+07	3.29786e+07	3.21392e+07	3.60471e+07	5.7006e+07	7.18412e+07	8.33096e+07	8.02409e+07	8.50873e+07	7.1682e+07	3.90919e+07	4.40301e+07	5.33259e+07	4.82701e+07	3.68534e+07	3.13638e+07	3.00265e+07	3.7323e+07	3.32913e+07	2.93972e+07	2.66976e+07	2.89835e+07	4.06797e+07	4.14784e+07	4.12808e+07	4.14773e+07	4.12975e+07
Biopterin	3.92	level1			236.079	149.8	NEG	2.20156e+06	2.36662e+06	2.73716e+06	2.67078e+06	2.6821e+06	2.80254e+06	2.52676e+06	2.01954e+06	2.67728e+06	3.00262e+06	2.63066e+06	2.7645e+06	2.6107e+06	2.42778e+06	2.17277e+06	2.46206e+06	2.53864e+06	2.62219e+06	2.62125e+06	3.38885e+06	2.82807e+06	2.57349e+06	2.79237e+06	2.4838e+06	2.48974e+06	2.51406e+06	2.48983e+06	2.50424e+06	2.4974e+06
4-Hydroxyhippuric acid	3.92	level1			194.046	144.9	NEG	33221.6	54536.4	42149.6	55215.7	21757.5	56386.9	56817.8	69622.6	116497	330350	191408	121805	71443.1	64224.6	121453	77132	28714.2	52492.3	2.54755e+06	155974	94001.8	141320	197328	94800.9	429563	436572	431620	431749	443292
Glycohyodeoxycholic acid	3.92	level1			448.307	132.5	NEG	30045.2	45039.7	47160.9	19725.9	111780	0	235521	259116	315744	304005	469413	242387	50052.8	21592.3	58758.9	129972	161242	43172	99329.7	58274.3	82275.9	496718	274787	60980.5	185358	174691	170054	174617	177090
Val-Ile	3.92	level1			229.155	110.7	NEG	1.68405e+07	1.40233e+07	1.26074e+07	9.72082e+06	1.01158e+07	8.26776e+06	2.9687e+07	2.30749e+07	2.44898e+07	3.88658e+07	4.19542e+07	5.23033e+07	5.30739e+07	2.52669e+07	3.27368e+07	2.49139e+07	5.5382e+06	1.38228e+07	1.36237e+07	1.61367e+07	1.26877e+07	1.0526e+07	1.01988e+07	1.61592e+07	2.2063e+07	2.22247e+07	2.23817e+07	2.23814e+07	2.23812e+07
Deoxyinosine	3.92	level1			251.078	83.7	NEG	8.49521e+06	4.62152e+06	8.86242e+06	5.21415e+06	4.87821e+06	5.91514e+06	7.18793e+06	7.99827e+06	1.10202e+07	1.07856e+07	9.95111e+06	8.97591e+06	1.06088e+07	8.23851e+06	1.07872e+07	9.17996e+06	7.53878e+06	9.22881e+06	5.73861e+06	5.67613e+06	4.46326e+06	4.53142e+06	4.02636e+06	3.86111e+06	7.12288e+06	7.17817e+06	7.32005e+06	7.13985e+06	7.14013e+06
Adenosine	3.92	level1			266.089	78.2	NEG	3.01198e+07	2.94267e+07	2.18181e+07	5.2352e+07	3.98025e+07	3.1636e+07	5.95033e+06	5.6625e+06	4.47657e+06	8.83847e+06	4.63796e+06	8.12283e+06	1.21807e+07	1.23727e+07	1.08727e+07	2.16649e+07	2.66643e+07	2.55083e+07	2.30973e+07	1.4769e+07	2.27732e+07	1.59082e+07	1.32843e+07	1.92461e+07	1.97048e+07	1.9706e+07	1.94691e+07	1.9561e+07	1.93764e+07
N-Lactoylphenylalanine	3.92	level1			236.093	71.1	NEG	9.31586e+06	1.02713e+07	1.85014e+07	1.44694e+07	1.36719e+07	8.23317e+06	1.49177e+07	2.45472e+07	2.98583e+07	2.4082e+07	2.68353e+07	1.8275e+07	1.78562e+07	1.36443e+07	1.79045e+07	1.48864e+07	1.69147e+07	7.44566e+06	1.54769e+07	1.99597e+07	2.18246e+07	1.8785e+07	1.42212e+07	1.30218e+07	1.92012e+07	1.75223e+07	1.72855e+07	1.73222e+07	1.88909e+07
Nicotinamide N-oxide	3.92	level1			137.036	57.2	NEG	8.37119e+06	5.83696e+06	9.89496e+06	7.9174e+06	1.1038e+07	7.33503e+06	1.17812e+07	1.2995e+07	8.96601e+06	1.28658e+07	9.3394e+06	1.41495e+07	7.8853e+06	1.1151e+07	5.69925e+06	1.20299e+07	2.70577e+07	3.25232e+07	2.24372e+07	1.33835e+07	1.18101e+07	9.29901e+06	6.87497e+06	8.72027e+06	1.154e+07	1.1705e+07	1.14537e+07	1.15398e+07	1.16485e+07
Ribothymidine	3.92	level1			257.078	51.1	NEG	2.71352e+06	2.91978e+06	5.17162e+06	5.11424e+06	5.10494e+06	4.69718e+06	4.50166e+06	4.86281e+06	5.32949e+06	7.38701e+06	4.7394e+06	7.7212e+06	4.12471e+06	4.58507e+06	3.70797e+06	3.0602e+06	7.46285e+06	4.59758e+06	5.2926e+06	3.65358e+06	3.14313e+06	3.91944e+06	4.96267e+06	3.02923e+06	4.43171e+06	4.39018e+06	4.29493e+06	4.39023e+06	4.36397e+06
Lumichrome	3.92	level1			241.073	25.6	NEG	2.93006e+06	2.86659e+06	3.72178e+06	4.3084e+06	3.6031e+06	3.25433e+06	1.82744e+06	2.77085e+06	2.26104e+06	2.62948e+06	2.4938e+06	2.84906e+06	1.6071e+06	2.38554e+06	1.98899e+06	1.7238e+06	3.15605e+06	2.1991e+06	4.00019e+06	3.49721e+06	2.90529e+06	4.54244e+06	3.77858e+06	3.19547e+06	2.96561e+06	2.96545e+06	3.02514e+06	2.92073e+06	2.70318e+06
Pantetheine	3.92	level1			277.122	26.4	NEG	1.72132e+07	1.42331e+07	1.95823e+07	2.05793e+07	2.25658e+07	2.4052e+07	1.26249e+07	8.40532e+06	1.85522e+07	1.04639e+07	1.29121e+07	1.08754e+07	5.58767e+06	7.67021e+06	7.72521e+06	1.37306e+07	6.99843e+06	1.13777e+07	6.64109e+06	1.89561e+07	7.17393e+06	1.56116e+07	1.49533e+07	9.97992e+06	1.11156e+07	1.1098e+07	1.09457e+07	1.10981e+07	1.09188e+07
3-Hydroxyvaleric acid	3.91	level1			117.056	79.4	NEG	3.77149e+06	4.21207e+06	7.35697e+06	6.92137e+06	8.03443e+06	7.81323e+06	6.5518e+06	1.09793e+07	8.75737e+06	7.18805e+06	6.65612e+06	6.57392e+06	3.18057e+06	2.55245e+06	3.29914e+06	5.06081e+06	7.85515e+06	4.68506e+06	7.09397e+06	6.66619e+06	6.82101e+06	9.87783e+06	7.12592e+06	5.81845e+06	7.11314e+06	7.11316e+06	7.04966e+06	7.22471e+06	7.14306e+06
Mannose 1-phosphate	3.91	level1			259.022	271.7	NEG	1.43318e+07	1.05134e+07	5.15063e+06	1.66508e+07	6.3745e+06	4.65269e+07	4.61344e+06	5.21428e+06	6.44221e+06	6.90558e+06	6.8201e+06	5.78834e+06	1.27745e+07	1.70809e+07	9.76089e+06	2.17035e+07	5.91553e+06	4.73605e+06	5.3889e+06	5.52448e+06	4.84016e+06	4.68071e+06	4.10304e+06	4.62071e+06	9.03023e+06	9.19948e+06	9.0453e+06	9.12014e+06	9.12014e+06
Adenosine monophosphate (AMP)	3.91	level1			348.069	252.2	POS	1.38005e+08	7.84726e+07	1.06105e+08	8.43699e+07	6.9594e+07	8.80939e+07	6.57951e+07	2.50999e+07	2.81384e+07	3.41123e+07	5.49562e+07	3.43503e+07	1.44929e+08	9.40206e+07	4.73655e+07	1.08418e+08	3.72075e+07	7.07445e+07	1.14579e+08	1.19382e+08	8.18646e+07	3.79552e+07	5.55594e+07	8.71769e+07	7.62186e+07	7.64644e+07	7.62191e+07	7.64631e+07	7.64636e+07
S-Adenosylhomocysteine	3.91	level1			385.127	227.1	POS	5.64498e+07	6.35116e+07	6.37926e+07	8.52427e+07	9.97549e+07	7.11682e+07	4.32267e+07	4.24974e+07	4.6692e+07	4.9054e+07	4.2867e+07	5.51792e+07	6.18423e+07	4.91272e+07	3.57286e+07	4.34256e+07	7.97524e+07	6.86153e+07	6.40282e+07	6.96809e+07	8.00222e+07	7.17751e+07	7.4018e+07	7.76159e+07	5.87974e+07	5.90956e+07	5.85386e+07	5.89026e+07	5.87975e+07
Urocanic acid	3.91	level1			139.05	174.6	POS	674772	787308	4.45882e+06	1.11173e+06	2.63774e+06	622937	4.0587e+06	3.00263e+06	4.03805e+06	1.53726e+06	2.84103e+06	1.85697e+06	545453	585004	575967	775395	2.85549e+06	1.35619e+06	619974	1.397e+06	1.11069e+06	1.17787e+06	325029	576124	1.64825e+06	1.66209e+06	1.63512e+06	1.73736e+06	1.662e+06
H-Val-Ala-OH	3.91	level1			189.123	156.1	POS	9.36598e+06	3.92748e+06	3.85297e+06	5.3406e+06	5.51416e+06	3.29716e+06	3.46011e+07	1.19298e+07	1.12962e+07	2.44122e+07	6.34502e+07	2.7563e+07	5.28918e+07	1.18913e+07	4.7547e+07	2.25796e+07	6.7423e+06	5.53473e+06	1.33712e+07	1.36106e+07	5.48248e+06	3.76624e+06	3.43585e+06	6.33434e+06	2.20646e+07	1.73495e+07	1.6939e+07	1.813e+07	1.37997e+07
Glycerophosphocholine	3.91	level1			256.095	229.1	NEG	1.49516e+06	996648	1.01559e+06	637262	259222	100473	149725	491037	193031	450176	523148	331480	886015	706290	1.05681e+06	520924	127702	117920	772079	405089	759751	183134	136537	261462	539992	579637	573988	573957	592882
N2-Acetyllysine	3.91	level1			187.109	229.1	NEG	407717	540975	481519	407903	526625	489487	356176	737367	934170	1.16263e+06	622029	979568	1.62992e+06	1.08197e+06	506467	779588	464664	531564	441304	667223	1.08911e+06	617508	779719	584332	632874	657889	449613	657678	658011
6-Hydroxynorleucine	3.91	level1			146.082	211.5	NEG	1.00813e+06	1.55665e+06	1.49714e+06	1.58702e+06	1.70653e+06	1.54348e+06	1.04753e+06	1.28278e+06	1.2939e+06	1.11823e+06	823165	1.08276e+06	774722	784122	818636	861249	1.22143e+06	1.63479e+06	1.07117e+06	1.19795e+06	1.39369e+06	1.46261e+06	1.49783e+06	1.19696e+06	1.11252e+06	1.1126e+06	1.11257e+06	1.13157e+06	1.12062e+06
Ala-Gly	3.91	level1			145.062	203.4	NEG	4.29931e+06	3.76246e+06	4.17975e+06	3.27887e+06	3.41519e+06	3.12497e+06	9.83901e+06	8.51445e+06	1.07552e+07	1.56573e+07	1.4008e+07	1.38004e+07	1.24351e+07	8.644e+06	9.67302e+06	9.84336e+06	2.56498e+06	3.57482e+06	3.7884e+06	6.10696e+06	4.70806e+06	3.42385e+06	3.27551e+06	3.82551e+06	5.57266e+06	5.60645e+06	5.6081e+06	5.5749e+06	5.97634e+06
Phe-Lys	3.91	level1			292.167	201.4	NEG	322699	353387	232530	232181	239816	200675	809051	600642	527248	1.22306e+06	1.00088e+06	1.57261e+06	1.66678e+06	953640	1.14406e+06	990149	179626	427431	342796	527289	481110	261164	306600	491737	549723	549738	549685	553325	555798
N-Acetylhistidine	3.91	level1			196.073	191.9	NEG	5.09334e+06	3.97054e+06	6.06327e+06	3.63054e+06	3.91031e+06	4.44291e+06	6.00225e+06	3.65341e+06	5.73804e+06	4.21072e+06	5.09295e+06	4.87908e+06	5.84478e+06	4.69636e+06	2.44434e+06	3.34631e+06	3.5116e+06	3.57676e+06	3.16341e+06	1.05597e+07	9.33473e+06	9.58721e+06	1.02572e+07	6.20989e+06	5.04622e+06	4.99054e+06	5.04628e+06	4.79563e+06	5.04774e+06
Methylimidazoleacetic acid	3.91	level1			139.051	189.2	NEG	255811	202524	1.09288e+06	242435	348726	287803	58178.7	223947	102961	206611	262552	252374	74886.4	220573	210480	275643	146342	76038.5	347996	587736	212665	639664	495998	194183	264859	265527	269178	269728	268821
O-Acetylserine	3.91	level1			146.046	177.1	NEG	5.97368e+06	3.87275e+06	6.27583e+06	5.44778e+06	5.58989e+06	5.67101e+06	9.21681e+06	1.17719e+07	1.0991e+07	9.28591e+06	9.94351e+06	9.06503e+06	7.14022e+06	8.35116e+06	6.40713e+06	6.21287e+06	6.06967e+06	5.02221e+06	5.4166e+06	8.29728e+06	8.84266e+06	9.1564e+06	1.02721e+07	6.83575e+06	7.4723e+06	7.69115e+06	7.91265e+06	7.69278e+06	7.87569e+06
Acadesine (Drug)	3.91	level1			257.089	102.3	NEG	2.02425e+06	1.79778e+06	2.12161e+06	2.17307e+06	1.4211e+06	1.19522e+06	2.19694e+06	2.04921e+06	1.75975e+06	3.887e+06	3.16498e+06	3.1637e+06	3.00576e+06	1.83931e+06	3.43109e+06	2.88549e+06	2.00674e+06	2.16258e+06	2.24715e+06	2.10801e+06	1.66268e+06	894462	1.14226e+06	1.73187e+06	1.89437e+06	2.00433e+06	2.00406e+06	2.02755e+06	2.04675e+06
Phe-Val	3.91	level1			263.14	95.9	NEG	1.26875e+07	1.80809e+07	8.91029e+06	1.12265e+07	7.84494e+06	5.04495e+06	1.56712e+07	1.5334e+07	1.04989e+07	3.39884e+07	2.74135e+07	2.61985e+07	2.06047e+07	1.73129e+07	2.32435e+07	1.19844e+07	4.97865e+06	1.236e+07	1.69753e+07	1.07332e+07	6.17393e+06	4.01982e+06	4.74082e+06	1.20396e+07	1.42624e+07	1.52708e+07	1.47423e+07	1.47588e+07	1.5268e+07
PE(18:0/18:2)	3.91	level1			742.539	59.1	NEG	3.06722e+06	5.98028e+06	3.36516e+06	3.80191e+06	3.47716e+06	2.51611e+06	1.05893e+06	1.24488e+06	1.14111e+06	483753	513206	386517	1.76282e+06	1.56179e+06	526905	2.45385e+06	2.31143e+06	739087	3.00548e+06	1.97856e+06	3.18463e+06	3.15361e+06	1.62485e+06	2.66808e+06	2.88103e+06	2.66508e+06	2.74892e+06	2.60133e+06	2.5452e+06
2-Linoleoyl-1-palmitoyl-sn-glycero-3-phosphoethanolamine	3.91	level1			714.508	59.1	NEG	8.55394e+06	1.59285e+07	9.04801e+06	1.32441e+07	6.60893e+06	1.02505e+07	3.1993e+06	5.15108e+06	5.20396e+06	2.97665e+06	2.12277e+06	2.23876e+06	6.14393e+06	3.94322e+06	2.54932e+06	5.47554e+06	1.22957e+07	4.37751e+06	1.07439e+07	4.41579e+06	8.52449e+06	5.7349e+06	2.55129e+06	6.33316e+06	1.01804e+07	1.09268e+07	1.09821e+07	9.69966e+06	9.95709e+06
Indolelactic acid	3.91	level1			204.066	53.1	NEG	2.82585e+06	3.18202e+06	4.02105e+06	2.51257e+06	3.10993e+06	1.02474e+06	1.64558e+06	1.11554e+06	2.11024e+06	2.30526e+06	1.4912e+06	2.0545e+06	1.70628e+06	1.18897e+06	1.69361e+06	1.71716e+06	3.01683e+06	3.42402e+06	3.58327e+06	6.23677e+06	4.38873e+06	3.42971e+06	4.22068e+06	4.73583e+06	3.37964e+06	3.12867e+06	3.74471e+06	3.1236e+06	3.12713e+06
Linoleoylglycine	3.91	level1			336.254	28.4	NEG	848285	840945	1.71119e+06	1.38071e+06	2.22656e+06	2.32288e+06	3.44069e+06	6.70204e+06	8.2429e+06	4.84724e+06	4.5036e+06	3.38355e+06	923238	1.61946e+06	1.18358e+06	1.90272e+06	8.65438e+06	3.14723e+06	2.03609e+06	478641	957789	1.91564e+06	1.18948e+06	1.48112e+06	2.27523e+06	2.38645e+06	2.38646e+06	2.36924e+06	2.36915e+06
Maleic acid	3.91	level1			115.004	25.8	NEG	3.65886e+06	3.36957e+06	3.97238e+06	4.44313e+06	3.01557e+06	5.46072e+06	4.37922e+06	3.85317e+06	4.96693e+06	5.60688e+06	5.51267e+06	6.02563e+06	5.15512e+06	5.51726e+06	4.85179e+06	5.17887e+06	4.36821e+06	3.95716e+06	3.83568e+06	5.26279e+06	5.50197e+06	5.56406e+06	5.46938e+06	4.67374e+06	4.45257e+06	4.44203e+06	4.42341e+06	4.31237e+06	4.39007e+06
3-Hydroxyacetophenone	3.91	level1			135.045	24.9	NEG	1.02417e+06	722052	1.10681e+06	702020	858491	1.17611e+06	1.32135e+06	1.47706e+06	1.79084e+06	1.47683e+06	1.53443e+06	1.67798e+06	789987	717418	1.26995e+06	1.27661e+06	951499	823612	667905	1.40981e+06	2.1548e+06	1.09344e+06	1.24764e+06	1.01035e+06	1.11068e+06	1.18648e+06	1.19171e+06	1.22798e+06	761920
5-Aminopentanoic acid	3.9	level1			116.072	207.6	NEG	4.31393e+06	3.626e+06	4.51991e+06	3.95299e+06	4.24534e+06	4.13078e+06	5.59349e+06	6.73326e+06	7.48211e+06	6.25462e+06	6.76576e+06	6.56902e+06	4.15465e+06	1.1935e+07	3.93506e+06	3.81281e+06	3.66582e+06	2.99538e+06	3.11632e+06	4.14426e+06	3.91414e+06	3.75766e+06	3.81147e+06	3.56643e+06	4.99699e+06	4.99642e+06	7.32632e+06	4.9943e+06	5.01863e+06
trans-Vaccenic acid	3.9	level1			281.248	19	NEG	2.69581e+09	2.58783e+09	3.05351e+09	4.16448e+09	3.28113e+09	3.2797e+09	5.85796e+09	6.66216e+09	5.20202e+09	4.98656e+09	4.58578e+09	5.81417e+09	3.28388e+09	4.53469e+09	5.39526e+09	4.56123e+09	6.74312e+09	5.86897e+09	4.70773e+09	2.34866e+09	2.71967e+09	2.17409e+09	2.02777e+09	3.76006e+09	4.45535e+09	4.48301e+09	4.48349e+09	4.51975e+09	4.57363e+09
Leu-Val	3.9	level1			229.155	110.7	NEG	1.68405e+07	1.40233e+07	1.26074e+07	9.72082e+06	1.01158e+07	8.26776e+06	2.9687e+07	2.30749e+07	2.44898e+07	3.88658e+07	4.19542e+07	5.23033e+07	5.30739e+07	2.52669e+07	3.27368e+07	2.49139e+07	5.5382e+06	1.38228e+07	1.36237e+07	1.61367e+07	1.26877e+07	1.0526e+07	1.01988e+07	1.61592e+07	2.2063e+07	2.22247e+07	2.23817e+07	2.23814e+07	2.23812e+07
L-Valyl-L-phenylalanine	3.9	level1			263.14	95.9	NEG	1.26875e+07	1.80809e+07	8.91029e+06	1.12265e+07	7.84494e+06	5.04495e+06	1.56712e+07	1.5334e+07	1.04989e+07	3.39884e+07	2.74135e+07	2.61985e+07	2.06047e+07	1.73129e+07	2.32435e+07	1.19844e+07	4.97865e+06	1.236e+07	1.69753e+07	1.07332e+07	6.17393e+06	4.01982e+06	4.74082e+06	1.20396e+07	1.42624e+07	1.52708e+07	1.47423e+07	1.47588e+07	1.5268e+07
4'-Hydroxyacetophenone	3.9	level1			135.045	24.9	NEG	1.02417e+06	722052	1.10681e+06	702020	858491	1.17611e+06	1.32135e+06	1.47706e+06	1.79084e+06	1.47683e+06	1.53443e+06	1.67798e+06	789987	717418	1.26995e+06	1.27661e+06	951499	823612	667905	1.40981e+06	2.1548e+06	1.09344e+06	1.24764e+06	1.01035e+06	1.11068e+06	1.18648e+06	1.19171e+06	1.22798e+06	761920
Homoarginine	3.9	level1			189.134	289.5	POS	6.63825e+06	9.99194e+06	1.40936e+07	1.11593e+07	1.29203e+07	1.36229e+07	2.18831e+07	2.74866e+07	3.09483e+07	2.24443e+07	2.65847e+07	2.45857e+07	6.10703e+06	1.1358e+07	1.42816e+07	1.40234e+07	1.10241e+07	9.56416e+06	5.18497e+06	1.73217e+07	8.96586e+06	1.36359e+07	1.30709e+07	9.02554e+06	1.2907e+07	1.29059e+07	1.21476e+07	1.29083e+07	1.25129e+07
Ectoine	3.9	level1			143.081	201.1	POS	6.05711e+06	2.99191e+06	7.23894e+06	4.27252e+06	3.4317e+06	5.63524e+06	1.66544e+06	1.13245e+06	1.76743e+06	1.49882e+06	1.55595e+06	1.07492e+06	812399	834059	954007	802530	926650	1.27823e+06	5.33405e+06	1.46777e+06	1.19144e+06	767713	694755	1.19964e+06	2.60388e+06	2.6114e+06	2.6235e+06	2.61137e+06	2.66239e+06
LacCer(d18:1/16:0)	3.9	level1			862.621	102.5	POS	4.71973e+06	2.3822e+06	2.64073e+06	2.43605e+06	1.93723e+06	3.67692e+06	4.40619e+06	3.67004e+06	2.88591e+06	3.31844e+06	2.52577e+06	3.02756e+06	3.76223e+06	3.84069e+06	3.77527e+06	4.47891e+06	2.3401e+06	1.22842e+06	2.44368e+06	871034	1.22475e+06	1.02123e+06	1.05516e+06	1.76346e+06	5.45978e+06	5.51497e+06	5.47171e+06	5.47169e+06	5.44806e+06
2'-O-methylcytidine	3.9	level1			258.107	77.3	POS	3.23189e+06	2.50295e+06	2.89336e+06	2.11679e+06	2.80248e+06	2.17552e+06	2.99622e+06	3.10968e+06	3.82445e+06	6.40072e+06	4.75788e+06	5.0802e+06	4.16654e+06	4.39793e+06	2.03643e+06	3.31948e+06	4.06171e+06	2.86617e+06	3.71474e+06	3.85215e+06	4.74436e+06	4.27549e+06	5.17748e+06	3.86678e+06	3.62379e+06	3.73942e+06	3.62218e+06	3.62374e+06	3.65335e+06
3'-O-methylcytidine	3.9	level1			258.107	77.3	POS	3.23189e+06	2.50295e+06	2.89336e+06	2.11679e+06	2.80248e+06	2.17552e+06	2.99622e+06	3.10968e+06	3.82445e+06	6.40072e+06	4.75788e+06	5.0802e+06	4.16654e+06	4.39793e+06	2.03643e+06	3.31948e+06	4.06171e+06	2.86617e+06	3.71474e+06	3.85215e+06	4.74436e+06	4.27549e+06	5.17748e+06	3.86678e+06	3.62379e+06	3.73942e+06	3.62218e+06	3.62374e+06	3.65335e+06
Daltogen	3.9	level1			150.112	61.2	POS	2.85758e+06	2.73631e+06	2.88987e+06	2.36566e+06	2.56609e+06	3.24163e+06	2.80969e+06	4.05994e+06	5.41891e+06	5.35704e+06	5.11538e+06	4.0937e+06	3.10527e+06	2.29687e+06	5.43322e+06	4.44886e+06	5.11871e+06	4.66287e+06	3.90032e+06	3.91121e+06	6.74902e+06	4.79961e+06	3.57521e+06	3.79781e+06	3.8288e+06	3.82874e+06	3.82874e+06	3.8289e+06	3.9506e+06
2-(Aminomethyl)pyrazine	3.9	level1			110.071	59.2	POS	8.12038e+06	9.11041e+06	57830.4	62199.9	111092	1.31457e+07	1.40214e+07	2.61478e+07	3.39032e+07	3.83193e+07	2.91318e+07	1.84471e+07	1.72238e+07	9.80942e+06	1.0925e+07	1.42024e+07	1.09935e+07	159122	424947	1.70768e+07	1.81754e+07	1.7352e+07	1.56401e+07	48647.4	1.71531e+07	1.54167e+07	1.53541e+07	1.44959e+07	1.516e+07
DEHP	3.9	level1			391.282	15.5	POS	254913	722228	505421	470689	228334	430044	526260	1.17719e+06	752169	834768	1.11364e+06	615703	415914	347149	498067	1.13655e+07	996430	631822	728723	886745	437515	908421	709885	747613	955021	796955	921964	954821	988463
Adenosine 5'-diphosphate (ADP)	3.9	level1			426.022	279.1	NEG	921071	627671	624533	664517	580738	584737	844327	648421	580402	864342	631520	691929	707267	708420	533662	790115	2.23253e+06	654518	1.07698e+06	676685	776791	741981	847861	733596	733258	734757	700572	751706	729351
Argininosuccinic acid	3.9	level1			289.115	268.3	NEG	77507.5	158328	326215	174742	187858	222940	785389	478179	415603	457638	37003.4	927463	1.04542e+06	975938	1.2952e+06	762372	108028	186841	182705	480586	66384.4	127548	81684.2	394806	401202	420047	415323	420069	420050
Inosine 5'-monophosphate (IMP)	3.9	level1			347.039	259.9	NEG	3.15808e+07	1.1643e+07	2.99734e+07	1.46824e+07	1.72338e+07	4.29764e+07	9.38e+06	3.91766e+06	8.39228e+06	5.90952e+06	4.6479e+06	5.79955e+06	1.8831e+07	2.01975e+07	7.51063e+06	2.57999e+07	3.29753e+06	1.29471e+07	1.38841e+07	1.7888e+07	6.24032e+06	3.15308e+06	4.98109e+06	6.213e+06	1.29584e+07	1.29585e+07	1.29709e+07	1.29841e+07	1.30862e+07
Gly-Val	3.9	level1			173.093	173.5	NEG	1.6083e+07	8.69756e+06	7.17868e+06	7.56909e+06	4.439e+06	4.31225e+06	2.1041e+07	1.80963e+07	9.83078e+06	5.64796e+07	3.72592e+07	4.54249e+07	7.87703e+07	4.48679e+07	4.45087e+07	4.19663e+07	6.70215e+06	1.26904e+07	2.33125e+07	1.75499e+07	2.01163e+07	2.54607e+06	2.88427e+06	1.07982e+07	2.2085e+07	2.29438e+07	2.29465e+07	2.29424e+07	2.27556e+07
Inosine	3.9	level1			267.073	118.7	NEG	2.51544e+09	2.63331e+09	2.38094e+09	2.29048e+09	2.46075e+09	2.1478e+09	2.0098e+09	1.80048e+09	1.90556e+09	2.31819e+09	2.08784e+09	2.25043e+09	2.56503e+09	3.19842e+09	2.19149e+09	2.86841e+09	2.28105e+09	3.25393e+09	2.19643e+09	2.28251e+09	2.24199e+09	2.05126e+09	2.34927e+09	1.97323e+09	2.1744e+09	2.17476e+09	2.20143e+09	2.20185e+09	2.20148e+09
Xanthine	3.9	level1			151.026	114.1	NEG	1.60306e+09	1.70532e+09	1.47445e+09	1.4506e+09	1.84611e+09	1.62817e+09	2.2206e+09	2.50891e+09	2.64181e+09	2.12292e+09	2.13878e+09	2.34891e+09	1.81722e+09	1.89666e+09	1.98364e+09	1.92737e+09	2.06416e+09	1.8353e+09	1.76606e+09	1.79999e+09	1.85105e+09	2.26905e+09	2.12318e+09	2.05173e+09	1.73883e+09	1.73899e+09	1.76227e+09	1.73988e+09	1.78166e+09
N-Tigloylglycine	3.9	level1			156.066	108.6	NEG	7.04369e+06	8.40059e+06	8.20765e+06	3.52757e+06	6.37941e+06	2.83258e+06	1.2288e+07	9.19286e+06	9.40069e+06	1.11696e+07	8.61362e+06	1.03395e+07	9.02092e+06	7.91916e+06	5.7293e+06	5.39587e+06	1.21018e+07	1.38486e+07	8.68054e+06	1.12686e+07	7.09993e+06	1.81323e+07	2.04987e+07	7.97398e+06	9.47369e+06	9.50944e+06	1.00993e+07	9.93618e+06	9.93422e+06
2-Aminopurine	3.9	level1			134.047	62.4	NEG	1.39212e+07	1.91526e+07	1.43573e+07	2.10882e+07	1.87495e+07	1.09991e+07	1.13806e+07	9.74555e+06	1.86717e+07	8.2147e+06	7.72634e+06	9.06435e+06	8.48039e+06	1.14641e+07	1.09619e+07	1.09532e+07	1.98488e+07	2.05421e+07	2.14427e+07	2.08747e+07	2.07841e+07	1.02302e+07	1.65131e+07	2.09115e+07	1.56368e+07	1.58153e+07	1.59304e+07	1.59324e+07	1.59324e+07
Taurolithocholic acid	3.9	level1			482.294	25.6	NEG	1.95739e+06	3.66988e+06	1.8875e+06	2.98083e+06	4.37711e+06	1.55147e+06	6.14644e+06	7.89813e+06	1.03108e+07	7.84421e+06	5.87197e+06	1.59173e+07	4.96509e+06	3.95983e+06	6.60095e+06	5.33028e+06	5.87174e+06	5.66113e+06	7.98965e+06	2.22459e+06	1.64149e+06	2.89173e+06	2.69427e+06	2.05969e+06	6.69403e+06	6.82985e+06	6.90358e+06	6.83052e+06	7.07905e+06
Pelargonic acid	3.9	level1			157.123	24.5	NEG	981965	1.14787e+06	1.2365e+06	897161	811900	1.41554e+06	865143	1.0119e+06	1.06421e+06	1.09445e+06	1.38428e+06	1.44478e+06	1.13958e+06	969008	1.1086e+06	985163	1.15532e+06	1.01967e+06	917981	1.61844e+06	1.33506e+06	1.07618e+06	1.08942e+06	1.27329e+06	1.5433e+06	1.50238e+06	1.60017e+06	1.5025e+06	1.5021e+06
Capric acid	3.9	level1			171.139	24.1	NEG	4.982e+06	2.01977e+06	1.88817e+06	1.08673e+07	1.22916e+07	996284	2.13985e+06	2.57661e+06	2.49884e+06	1.03801e+06	2.14713e+06	1.48909e+06	1.34275e+06	4.4333e+06	948073	1.05768e+06	2.37782e+06	8.90076e+06	1.1404e+06	2.54207e+06	1.87217e+06	1.39642e+06	1.40452e+06	1.36695e+06	8.10843e+06	4.52329e+06	4.34702e+06	6.32096e+06	6.3234e+06
9-Oxooctadecanoic acid	3.9	level1			297.243	24.1	NEG	1.50786e+07	3.04853e+07	3.17276e+07	3.22899e+07	4.16762e+07	3.01896e+07	2.26588e+07	2.35714e+07	2.1189e+07	1.93721e+07	1.55721e+07	2.13008e+07	2.03249e+07	2.11866e+07	2.7201e+07	2.06258e+07	4.80003e+07	3.75197e+07	6.51347e+07	4.97187e+07	2.22705e+07	6.79857e+07	3.42418e+07	2.52897e+07	3.54182e+07	3.40292e+07	3.39933e+07	3.54149e+07	3.4015e+07
Dodecanoic acid	3.9	level1			199.17	23.1	NEG	8.37346e+06	8.86212e+06	1.50474e+07	1.09882e+07	1.11017e+07	1.18963e+07	2.59244e+07	2.41357e+07	1.88783e+07	1.84902e+07	2.3294e+07	1.35376e+07	8.72295e+06	7.68375e+06	8.73925e+06	7.7453e+06	2.68996e+07	3.60643e+07	1.13798e+07	1.57521e+07	1.38027e+07	1.15271e+07	1.1543e+07	9.6858e+06	1.50998e+07	1.53335e+07	1.53339e+07	1.53872e+07	1.48165e+07
Indole-3-carboxaldehyde	3.9	level1			144.045	22.4	NEG	1.86262e+06	1.71906e+06	2.03397e+06	2.31983e+06	2.71565e+06	1.26344e+06	3.51654e+06	4.35067e+06	4.5919e+06	3.32495e+06	5.22655e+06	3.72922e+06	3.5917e+06	2.50745e+06	3.04643e+06	2.25475e+06	778999	17559.5	1.19343e+06	3.71167e+06	4.03995e+06	2.46048e+06	2.27003e+06	1.59249e+06	2.2621e+06	2.35291e+06	2.72366e+06	2.36678e+06	3.07269e+06
Glu-Glu	3.89	level1			275.088	261.5	NEG	7.90615e+06	7.41688e+06	8.26168e+06	7.61208e+06	7.66822e+06	7.90495e+06	8.62258e+06	7.38631e+06	9.4321e+06	9.1406e+06	1.01606e+07	9.49359e+06	9.92667e+06	7.40696e+06	7.63923e+06	7.77352e+06	7.27934e+06	6.62821e+06	7.89571e+06	8.4268e+06	9.52668e+06	6.13314e+06	6.83264e+06	6.88729e+06	7.30594e+06	7.37795e+06	7.30686e+06	7.37807e+06	7.30793e+06
4-Hydroxyphenylacetaldehyde	3.89	level1			135.045	24.9	NEG	1.02417e+06	722052	1.10681e+06	702020	858491	1.17611e+06	1.32135e+06	1.47706e+06	1.79084e+06	1.47683e+06	1.53443e+06	1.67798e+06	789987	717418	1.26995e+06	1.27661e+06	951499	823612	667905	1.40981e+06	2.1548e+06	1.09344e+06	1.24764e+06	1.01035e+06	1.11068e+06	1.18648e+06	1.19171e+06	1.22798e+06	761920
2'-Deoxyguanosine 5'-diphosphate (dGDP)	3.89	level1			426.022	279.1	NEG	921071	627671	624533	664517	580738	584737	844327	648421	580402	864342	631520	691929	707267	708420	533662	790115	2.23253e+06	654518	1.07698e+06	676685	776791	741981	847861	733596	733258	734757	700572	751706	729351
3-Methylcrotonylglycine	3.89	level1			156.066	108.6	NEG	7.04369e+06	8.40059e+06	8.20765e+06	3.52757e+06	6.37941e+06	2.83258e+06	1.2288e+07	9.19286e+06	9.40069e+06	1.11696e+07	8.61362e+06	1.03395e+07	9.02092e+06	7.91916e+06	5.7293e+06	5.39587e+06	1.21018e+07	1.38486e+07	8.68054e+06	1.12686e+07	7.09993e+06	1.81323e+07	2.04987e+07	7.97398e+06	9.47369e+06	9.50944e+06	1.00993e+07	9.93618e+06	9.93422e+06
cis-​9,​10-​Epoxystearic acid	3.89	level1			297.243	24.1	NEG	1.50786e+07	3.04853e+07	3.17276e+07	3.22899e+07	4.16762e+07	3.01896e+07	2.26588e+07	2.35714e+07	2.1189e+07	1.93721e+07	1.55721e+07	2.13008e+07	2.03249e+07	2.11866e+07	2.7201e+07	2.06258e+07	4.80003e+07	3.75197e+07	6.51347e+07	4.97187e+07	2.22705e+07	6.79857e+07	3.42418e+07	2.52897e+07	3.54182e+07	3.40292e+07	3.39933e+07	3.54149e+07	3.4015e+07
Cystathionine	3.89	level1			223.074	262.4	POS	1.82027e+06	1.65423e+06	2.07074e+06	1.69846e+06	2.00125e+06	1.86674e+06	2.15362e+06	1.66156e+06	2.93794e+06	3.16019e+06	2.4639e+06	3.02439e+06	2.78915e+06	2.37784e+06	1.97435e+06	2.34659e+06	2.40396e+06	2.78764e+06	3.1243e+06	2.59389e+06	3.25418e+06	1.7048e+06	2.64982e+06	2.80955e+06	2.35566e+06	2.34674e+06	1.99197e+06	2.31222e+06	2.29186e+06
Aspartate	3.89	level1			134.044	236.4	POS	1.02674e+07	7.15104e+06	1.295e+07	1.02851e+07	1.26113e+07	1.89533e+07	1.5189e+07	2.34113e+07	3.84912e+07	1.93225e+07	2.57091e+07	1.66561e+07	8.02123e+06	1.11284e+07	1.17563e+07	1.16535e+07	1.36163e+07	8.05934e+06	7.2721e+06	8.74834e+06	9.46045e+06	1.47774e+07	1.07085e+07	9.68418e+06	1.14367e+07	1.15875e+07	1.15748e+07	1.17255e+07	1.15309e+07
His-Gly	3.89	level1			213.097	223.7	POS	7.2433e+06	9.40445e+06	6.65085e+06	4.00071e+06	1.00778e+07	4.83034e+06	1.95729e+07	3.71237e+07	2.81885e+07	2.87282e+07	5.64165e+07	2.47554e+07	1.71608e+07	3.39655e+07	2.02501e+07	1.72239e+07	4.95074e+06	4.71691e+06	1.27236e+07	7.80689e+06	7.50243e+06	5.00379e+06	4.69557e+06	2.09386e+07	1.03406e+07	1.0367e+07	1.05745e+07	1.03967e+07	1.03406e+07
Ergothioneine	3.89	level1			230.095	198.8	POS	1.8635e+07	2.61032e+07	7.92372e+06	2.66857e+07	1.6551e+07	1.40537e+07	756536	1.80971e+06	905657	1.68885e+06	1.09126e+06	1.51561e+06	844994	1.5108e+06	994312	1.73879e+06	1.32265e+06	1.64001e+06	979309	2.27845e+06	1.21524e+06	1.37176e+06	1.7316e+06	1.43336e+06	3.24127e+06	3.07952e+06	2.98384e+06	3.11366e+06	3.10868e+06
Pipecolic acid	3.89	level1			130.086	186.9	POS	1.12545e+07	5.86174e+06	1.15731e+07	6.34358e+06	5.62566e+06	1.15924e+07	3.96291e+06	3.46934e+06	4.41733e+06	5.71503e+06	5.91475e+06	5.89133e+06	4.89211e+06	4.74744e+06	5.26775e+06	4.586e+06	5.03624e+06	7.85179e+06	1.5254e+07	9.14285e+06	8.84848e+06	5.83197e+06	7.75628e+06	6.08365e+06	7.46486e+06	7.50744e+06	7.47119e+06	7.50731e+06	7.56005e+06
Stachydrine	3.89	level1			144.101	162.8	POS	8.328e+06	5.18135e+06	6.94842e+06	8.41567e+06	5.26918e+06	5.99117e+06	309355	266480	501981	267967	346016	376120	298822	352136	332161	446168	425674	544849	496483	1.83553e+06	1.68151e+06	413220	298450	1.62965e+06	1.68044e+06	1.69209e+06	1.75805e+06	1.71771e+06	1.69768e+06
L-​Leucyl-​L-​alanine	3.89	level1			203.138	143.3	POS	1.01679e+07	7.53964e+06	5.53782e+06	7.26942e+06	4.86015e+06	6.40126e+06	1.63497e+07	1.25177e+07	1.37222e+07	2.1309e+07	2.18129e+07	2.48832e+07	3.14576e+07	1.61502e+07	1.90685e+07	1.7331e+07	4.47521e+06	8.13866e+06	1.05427e+07	1.05799e+07	1.0244e+07	6.33181e+06	6.63417e+06	1.02803e+07	1.19581e+07	1.20597e+07	1.19781e+07	1.1979e+07	1.22158e+07
Phe-Ala	3.89	level1			237.122	120.2	POS	2.59776e+06	2.40465e+06	1.68746e+06	1.00462e+06	1.02628e+06	1.24458e+06	3.19691e+06	2.69161e+06	2.7139e+06	4.23253e+06	5.06815e+06	5.57225e+06	9.99174e+06	4.43256e+06	6.20177e+06	3.92484e+06	340239	1.47536e+06	1.26851e+06	3.10559e+06	1.39048e+06	721067	1.37331e+06	2.68219e+06	3.16588e+06	3.16551e+06	3.16525e+06	3.24058e+06	3.23815e+06
Arachidonoylcarnitine (Car(20:4))	3.89	level1			448.34	87.7	POS	3.24291e+07	4.34166e+07	4.059e+07	2.61731e+07	6.53971e+07	2.90099e+07	4.97594e+07	4.66202e+07	4.36873e+07	3.69766e+07	2.91352e+07	3.33929e+07	1.38659e+07	2.39496e+07	2.23759e+07	2.31126e+07	4.17756e+07	4.84041e+07	1.3777e+07	4.5306e+07	1.87733e+07	7.55178e+07	4.50335e+07	3.31323e+07	4.4285e+07	3.47647e+07	3.45472e+07	3.45434e+07	3.4551e+07
PC(16:0/20:4)	3.89	level1			782.566	62.5	POS	1.50395e+08	2.79502e+08	3.01287e+08	3.24096e+08	2.08853e+08	2.49739e+08	1.81784e+08	1.90699e+07	2.36121e+08	2.8689e+08	2.14011e+08	3.51227e+07	3.4901e+07	3.20639e+08	3.19968e+07	3.08042e+08	1.9345e+08	1.84587e+08	3.58433e+08	1.28618e+08	3.64022e+08	2.74945e+07	2.37329e+08	2.22376e+08	2.63485e+08	2.27652e+08	2.28288e+08	2.54811e+08	2.27947e+08
Cer(d18:1/16:0)	3.89	level1			538.517	16.8	POS	6.45931e+07	4.17578e+07	4.959e+07	4.75231e+07	599922	4.77977e+07	4.38173e+07	5.34918e+07	3.22852e+07	1.64335e+07	599414	4.6614e+07	3.1387e+07	4.33945e+07	4.25144e+07	5.0515e+07	3.79152e+07	2.10196e+07	2.13443e+07	1.4671e+07	1.53934e+07	2.06535e+07	1.87043e+07	2.63725e+07	6.32467e+07	6.41988e+07	6.37257e+07	6.28289e+07	6.37294e+07
Tris(2,4-di-tert-butylphenyl)phosphate	3.89	level1			663.451	15.5	POS	4.30883e+07	4.72581e+07	4.10825e+07	4.92025e+07	4.81535e+07	5.85411e+07	3.50485e+07	3.2702e+07	4.29963e+07	3.25614e+07	5.14002e+07	4.32363e+07	4.7647e+07	3.26563e+07	2.09463e+07	4.41749e+07	2.61841e+07	2.22145e+07	2.24265e+07	3.81364e+07	4.01761e+07	4.41204e+07	4.56326e+07	3.0383e+07	7.50966e+07	7.52184e+07	7.52181e+07	7.52169e+07	7.42913e+07
Lysine	3.89	level1			145.098	296.7	NEG	8.82828e+06	8.56627e+06	9.96397e+06	9.63003e+06	1.08722e+07	9.4974e+06	1.67169e+07	2.01126e+07	2.95251e+07	2.18693e+07	2.46471e+07	2.06766e+07	1.08628e+07	1.14249e+07	1.29905e+07	1.24883e+07	1.12031e+07	8.52286e+06	8.05968e+06	1.65283e+07	1.25948e+07	1.39341e+07	1.35996e+07	1.26796e+07	1.18278e+07	1.19019e+07	1.19638e+07	1.18721e+07	1.18722e+07
Ornithine	3.89	level1			131.083	288.7	NEG	4.61806e+06	4.34474e+06	5.97745e+06	4.79739e+06	5.76247e+06	5.7427e+06	9.61459e+06	1.12469e+07	1.4029e+07	1.09955e+07	1.2168e+07	1.03352e+07	5.25861e+06	5.32647e+06	6.86097e+06	6.3483e+06	5.69212e+06	4.34305e+06	4.58027e+06	6.42007e+06	5.63692e+06	5.95501e+06	5.94873e+06	5.6715e+06	6.08825e+06	6.24329e+06	6.08822e+06	6.06105e+06	6.06121e+06
Guanidinosuccinic acid	3.89	level1			174.052	235.8	NEG	675969	301886	1.16689e+06	537511	493933	517408	56831.6	85441.8	102507	201681	87197.8	70574.7	279488	411441	287648	359440	1.48908e+06	55112.7	699516	200674	323843	268970	228532	294685	532001	532746	532006	535600	549829
Glycerophosphoethanolamine	3.89	level1			214.048	231.8	NEG	4.53722e+07	3.54651e+07	5.03013e+07	2.14727e+07	2.05981e+07	1.65129e+07	8.45031e+06	2.00265e+07	1.02444e+07	1.61699e+07	2.14913e+07	1.46353e+07	2.54939e+07	2.12509e+07	3.67464e+07	2.1137e+07	6.68064e+06	5.57865e+06	2.44735e+07	1.6087e+07	1.99468e+07	6.61257e+06	8.14753e+06	9.63623e+06	1.93503e+07	1.95175e+07	1.94263e+07	1.94892e+07	1.94263e+07
Succinate	3.89	level1			117.019	224.5	NEG	1.94558e+07	2.10309e+07	1.2151e+07	9.22488e+06	1.99839e+07	1.5068e+07	1.91536e+07	1.15877e+07	1.47137e+07	9.62005e+06	1.05306e+07	1.35248e+07	4.27332e+07	4.57767e+07	1.744e+07	2.48771e+07	1.43285e+07	2.0954e+07	1.02129e+07	2.3868e+07	1.52477e+07	1.21576e+07	5.2553e+07	1.43012e+07	1.95363e+07	1.98704e+07	2.00432e+07	1.98703e+07	1.99645e+07
Tyrosine	3.89	level1			180.066	184.7	NEG	2.98478e+07	2.91846e+07	4.05809e+07	3.38818e+07	3.36152e+07	3.6048e+07	6.10796e+07	7.74839e+07	9.99647e+07	9.48761e+07	1.00319e+08	8.47446e+07	4.96097e+07	5.07753e+07	5.91956e+07	5.39478e+07	3.77737e+07	2.93554e+07	3.12301e+07	4.63238e+07	4.30732e+07	4.07651e+07	4.05515e+07	3.7266e+07	4.33472e+07	4.3164e+07	4.35618e+07	4.35607e+07	4.45861e+07
Cholic acid 7-sulfate	3.89	level1			487.236	167.8	NEG	105460	199605	328393	372159	520843	130221	513666	509333	691701	619807	1.16966e+06	590594	15598.1	0	195835	89983.2	436129	77217.2	223098	597702	357265	367990	463234	185870	309279	298677	347909	298797	258878
p-Cresol glucuronide	3.89	level1			283.082	124.7	NEG	3.15874e+06	3.1633e+07	1.23307e+06	2.32438e+06	2.15785e+07	1.98893e+06	2.13827e+07	1.69484e+06	5.59645e+06	2.39299e+06	4.81889e+06	2.96986e+06	1.81304e+06	4.10946e+06	3.26312e+07	4.53486e+06	2.00559e+06	2.0115e+06	1.47523e+07	894835	1.07182e+07	8.4189e+06	1.03493e+07	7.10742e+06	5.39492e+06	5.3246e+06	5.71932e+06	5.51435e+06	5.5115e+06
Phe-Tyr	3.89	level1			327.135	108.1	NEG	2.58202e+06	3.08989e+06	2.6354e+06	1.74283e+06	2.32904e+06	2.22927e+06	4.07884e+06	3.45866e+06	4.17976e+06	5.14575e+06	6.30354e+06	5.65014e+06	4.64004e+06	3.59802e+06	4.51011e+06	3.34245e+06	1.01132e+06	2.57122e+06	2.11141e+06	3.29944e+06	2.21024e+06	2.5861e+06	2.50099e+06	3.34698e+06	3.03409e+06	2.99336e+06	3.07342e+06	3.03453e+06	3.16448e+06
Phenylacetylglycine	3.89	level1			192.066	90.8	NEG	2.18846e+07	2.87902e+07	2.01395e+07	1.87294e+07	1.84173e+07	2.81702e+07	5.70527e+06	5.38986e+06	1.92134e+07	1.34747e+07	1.35072e+07	1.09552e+07	4.02471e+06	6.00225e+06	4.32621e+06	4.67923e+06	6.73599e+06	2.51824e+06	3.03426e+07	3.18696e+07	2.48955e+07	4.75165e+07	7.46579e+07	1.69291e+07	2.14228e+07	2.19117e+07	2.24859e+07	2.25213e+07	2.24838e+07
2-Methylhippuric acid	3.89	level1			192.066	90.8	NEG	2.18846e+07	2.87902e+07	2.01395e+07	1.87294e+07	1.84173e+07	2.81702e+07	5.70527e+06	5.38986e+06	1.92134e+07	1.34747e+07	1.35072e+07	1.09552e+07	4.02471e+06	6.00225e+06	4.32621e+06	4.67923e+06	6.73599e+06	2.51824e+06	3.03426e+07	3.18696e+07	2.48955e+07	4.75165e+07	7.46579e+07	1.69291e+07	2.14228e+07	2.19117e+07	2.24859e+07	2.25213e+07	2.24838e+07
Hexanoylglycine	3.89	level1			172.098	84.8	NEG	1.7771e+07	2.01546e+07	2.51593e+07	1.63155e+07	1.49317e+07	6.59432e+06	3.51413e+07	1.85473e+07	3.45189e+07	3.66431e+07	2.91056e+07	2.02743e+07	1.64143e+07	7.46831e+06	9.73163e+06	1.4003e+07	2.32656e+07	3.45847e+07	1.66579e+07	3.24906e+07	2.12064e+07	5.31723e+07	7.72362e+07	1.89675e+07	2.45847e+07	2.45847e+07	2.46578e+07	2.45084e+07	2.3986e+07
4-Hydroxyphenylpyruvic acid	3.89	level1			179.035	38.7	NEG	1.25997e+06	1.03094e+06	1.83046e+06	2.31878e+06	1.86336e+06	1.7725e+06	1.47051e+06	1.27336e+06	1.65351e+06	2.35317e+06	1.14596e+06	2.07361e+06	3.63801e+06	984154	1.11108e+06	2.29378e+06	1.03375e+06	996713	582999	4.08058e+06	2.23387e+06	3.838e+06	2.10061e+06	1.94836e+06	1.65204e+06	1.70356e+06	1.65258e+06	1.54833e+06	1.61497e+06
2-Hydroxypalmitic acid	3.89	level1			271.228	24.8	NEG	1.28844e+07	1.8556e+07	2.91956e+07	2.09548e+07	2.94777e+07	2.4323e+07	1.3526e+07	1.88668e+07	1.59345e+07	1.37571e+07	1.32637e+07	1.49607e+07	9.46356e+06	1.28226e+07	1.4584e+07	1.16944e+07	2.82921e+07	2.03624e+07	2.29538e+07	3.19098e+07	2.00362e+07	4.49382e+07	2.23066e+07	1.79804e+07	1.80373e+07	1.92459e+07	1.92468e+07	1.94028e+07	1.94394e+07
16-Hydroxypalmitic acid	3.89	level1			271.228	24.8	NEG	1.28844e+07	1.8556e+07	2.91956e+07	2.09548e+07	2.94777e+07	2.4323e+07	1.3526e+07	1.88668e+07	1.59345e+07	1.37571e+07	1.32637e+07	1.49607e+07	9.46356e+06	1.28226e+07	1.4584e+07	1.16944e+07	2.82921e+07	2.03624e+07	2.29538e+07	3.19098e+07	2.00362e+07	4.49382e+07	2.23066e+07	1.79804e+07	1.80373e+07	1.92459e+07	1.92468e+07	1.94028e+07	1.94394e+07
3-Hydroxyphenylacetic acid	3.88	level1			151.04	98.2	NEG	1.46458e+06	1.6646e+06	1.1058e+06	5.31452e+06	6.22139e+06	3.11957e+06	2.49225e+06	7.53258e+06	1.60101e+07	6.92562e+06	5.26371e+06	4.24397e+06	4.71684e+06	2.07331e+06	1.19915e+06	4.7742e+06	7.00282e+06	1.88731e+06	1.38057e+06	983835	1.4912e+06	4.94992e+06	1.26937e+06	1.41418e+06	3.28243e+06	3.26779e+06	3.1803e+06	3.22436e+06	3.2678e+06
Fructose 6-phosphate	3.88	level1			259.022	271.7	NEG	1.43318e+07	1.05134e+07	5.15063e+06	1.66508e+07	6.3745e+06	4.65269e+07	4.61344e+06	5.21428e+06	6.44221e+06	6.90558e+06	6.8201e+06	5.78834e+06	1.27745e+07	1.70809e+07	9.76089e+06	2.17035e+07	5.91553e+06	4.73605e+06	5.3889e+06	5.52448e+06	4.84016e+06	4.68071e+06	4.10304e+06	4.62071e+06	9.03023e+06	9.19948e+06	9.0453e+06	9.12014e+06	9.12014e+06
1-Methylhistidine	3.88	level1			170.091	225.9	POS	2.889e+07	2.38285e+07	2.78112e+07	2.40961e+07	2.89919e+07	3.33572e+07	3.91341e+07	4.44088e+07	5.77406e+07	9.4517e+07	4.38415e+07	5.16688e+07	3.22472e+07	3.90516e+07	3.95467e+07	3.81428e+07	5.49573e+07	4.83949e+07	4.71503e+07	3.78097e+07	3.06075e+07	4.0886e+07	4.1864e+07	3.07578e+07	4.02872e+07	4.0768e+07	4.05043e+07	4.0905e+07	4.02694e+07
N-Acetyl-arginine	3.88	level1			217.128	220.3	POS	8.84454e+06	5.48114e+06	7.56837e+06	4.98285e+06	1.1258e+07	3.42264e+06	4.28081e+06	2.7197e+06	5.92589e+06	4.41944e+06	4.81294e+06	5.15253e+06	5.83707e+06	4.62781e+06	2.54046e+06	4.71516e+06	6.44151e+06	3.71102e+06	6.86162e+06	1.30114e+07	9.3186e+06	1.06035e+07	1.20529e+07	1.07449e+07	6.74491e+06	6.74896e+06	6.74507e+06	6.71798e+06	6.6178e+06
Guanidoacetic acid	3.88	level1			118.061	211.5	POS	1.68844e+06	1.82853e+06	2.10604e+06	4.22488e+07	2.73625e+07	1.73905e+06	1.97561e+06	1.28917e+06	4.0103e+06	1.40891e+06	3.39754e+06	1.84874e+06	2.58575e+06	1.41086e+06	3.32393e+06	1.42038e+06	4.0831e+06	1.39634e+06	6.27682e+06	1.23808e+06	1.28142e+06	1.91113e+06	1.8465e+06	2.29088e+06	3.49288e+06	3.44283e+06	3.5447e+06	3.54365e+06	3.68577e+06
Carnitine	3.88	level1			162.111	211.5	POS	1.16346e+09	1.34416e+09	1.30412e+09	1.3374e+09	1.42027e+09	1.40461e+09	1.12259e+09	1.23609e+09	1.23899e+09	1.18727e+09	1.02198e+09	1.15658e+09	9.30918e+08	9.79945e+08	9.98832e+08	9.81002e+08	1.20583e+09	1.4313e+09	1.15633e+09	1.24621e+09	1.31949e+09	1.314e+09	1.37752e+09	1.17904e+09	1.16987e+09	1.16989e+09	1.171e+09	1.17643e+09	1.17646e+09
Betaine	3.88	level1			118.085	162.8	POS	8.98658e+08	8.82764e+08	9.2733e+08	1.25013e+09	8.40507e+08	1.03523e+09	8.47222e+08	8.88367e+08	1.04684e+09	1.10114e+09	7.54324e+08	7.81e+08	5.69496e+08	7.19608e+08	4.39675e+08	5.45739e+08	5.69994e+08	7.50454e+08	4.30887e+08	6.6862e+08	8.45843e+08	1.06816e+09	1.03082e+09	6.74614e+08	7.7607e+08	7.76057e+08	7.7911e+08	7.89001e+08	7.79479e+08
Leucine	3.88	level1			132.101	161.1	POS	3.74905e+08	3.56621e+08	4.34668e+08	4.25267e+08	4.40979e+08	4.22993e+08	7.64694e+08	8.79131e+08	1.04308e+09	8.92633e+08	1.02092e+09	8.83572e+08	6.07035e+08	5.42291e+08	6.94125e+08	6.10804e+08	5.15716e+08	4.10884e+08	4.01053e+08	5.33393e+08	5.16768e+08	4.52283e+08	4.20891e+08	4.44696e+08	5.48403e+08	5.41645e+08	5.50262e+08	5.54288e+08	5.51704e+08
Thr-Phe	3.88	level1			267.133	140.4	POS	3.46178e+06	2.79606e+06	2.27815e+06	2.01438e+06	1.82143e+06	1.67641e+06	3.21217e+06	4.70704e+06	2.82667e+06	4.54976e+06	4.4706e+06	5.27366e+06	1.05665e+07	3.73947e+06	6.21851e+06	4.74906e+06	1.11746e+06	2.34094e+06	2.56786e+06	5.03032e+06	2.69644e+06	2.08522e+06	2.36759e+06	3.07267e+06	3.05021e+06	3.3156e+06	2.9952e+06	3.07591e+06	3.07437e+06
SM(d18:1/17:0)	3.88	level1			717.587	107.8	POS	1.28196e+07	1.11388e+07	1.23938e+07	1.04496e+07	9.1413e+06	1.0691e+07	2.0896e+07	1.89057e+07	1.43494e+07	1.29532e+07	1.24775e+07	1.16006e+07	1.57839e+07	1.68415e+07	2.24074e+07	1.69066e+07	3.16252e+07	1.9681e+07	1.73087e+07	6.52743e+06	1.06734e+07	9.36221e+06	8.89514e+06	1.15352e+07	2.55808e+07	2.55759e+07	2.4421e+07	2.55753e+07	2.4275e+07
Car(18:1)	3.88	level1			426.356	92.4	POS	1.44415e+07	2.87105e+07	2.75408e+07	2.08571e+07	3.91181e+07	2.14811e+07	2.50797e+07	4.94712e+07	5.82966e+07	3.30147e+07	2.92726e+07	2.95208e+07	1.67564e+07	1.26955e+07	1.99414e+07	1.49347e+07	1.08369e+08	2.91784e+07	2.65834e+07	3.13843e+07	2.50792e+07	1.73805e+08	8.3085e+07	3.07018e+07	3.98353e+07	4.49438e+07	4.08676e+07	4.20785e+07	4.12043e+07
Adenine	3.88	level1			136.061	73.9	POS	9.12778e+07	8.6213e+07	6.65003e+07	1.15867e+08	1.013e+08	8.8535e+07	3.84761e+07	3.55044e+07	919784	4.86052e+07	3.67708e+07	4.03467e+07	4.75322e+07	5.74078e+07	4.26397e+07	7.38643e+07	8.67513e+07	9.50787e+07	8.36649e+07	7.7581e+07	7.48255e+07	6.69934e+07	6.13608e+07	7.39927e+07	6.9481e+07	6.94784e+07	7.01095e+07	7.26982e+07	6.94916e+07
Sphingosine	3.88	level1			300.288	30.8	POS	1.15049e+08	1.12437e+08	1.51507e+08	1.3432e+08	1.08754e+08	1.30291e+08	2.25378e+08	2.49784e+08	2.55719e+08	1.69026e+08	1.89042e+08	2.02326e+08	1.511e+08	1.18073e+08	1.87932e+08	1.1166e+08	1.78771e+08	1.35902e+08	1.65451e+08	8.60201e+07	1.10639e+08	9.20686e+07	7.52018e+07	1.01391e+08	1.48153e+08	1.4812e+08	1.46172e+08	1.46201e+08	1.45357e+08
Hexaethylene glycol	3.88	level1			283.174	28.2	POS	5.02917e+06	7.01219e+06	5.35212e+06	7.70937e+06	4.91194e+06	3.61734e+06	3.529e+06	3.48643e+06	3.75194e+06	6.3596e+06	5.19805e+06	5.02185e+06	2.62313e+06	1.75735e+06	1.84277e+06	1.54774e+06	2.05263e+06	1.55564e+06	3.71666e+06	4.12427e+06	2.08271e+06	2.58685e+06	3.50803e+06	1.94117e+06	4.7211e+06	4.99586e+06	4.8306e+06	4.87267e+06	4.83035e+06
2-Hydroxypyridine	3.88	level1			96.0438	26.8	POS	1.60171e+06	1.4261e+06	1.95715e+06	1.88363e+06	2.0339e+06	1.70236e+06	1.31973e+06	1.28131e+06	1.6512e+06	1.29868e+06	1.43978e+06	1.54634e+06	1.29648e+06	1.38437e+06	1.36117e+06	1.05428e+06	1.68991e+06	1.37284e+06	1.81046e+06	1.67767e+06	1.81852e+06	1.65378e+06	1.69129e+06	1.34572e+06	1.35544e+06	1.37861e+06	1.28472e+06	1.38611e+06	1.38631e+06
1-Methylpyrrolidine	3.88	level1			86.0959	18.8	POS	1.47534e+07	1.11293e+07	1.33994e+07	9.4957e+06	1.22322e+07	1.09038e+07	2.26306e+07	2.4305e+07	3.21788e+07	3.14029e+07	3.14859e+07	3.97452e+07	2.32078e+07	1.69264e+07	2.91908e+07	2.22516e+07	9.26062e+06	1.03434e+07	8.15329e+06	1.80367e+07	1.44304e+07	1.26941e+07	1.16255e+07	1.61647e+07	1.68698e+07	1.59738e+07	1.45837e+07	1.59985e+07	1.81614e+07
Pyrophosphate	3.88	level1			176.936	281.1	NEG	3.39215e+06	5.00759e+06	5.08871e+06	3.34328e+06	4.37906e+06	2.99971e+06	4.67229e+06	6.46898e+06	7.25443e+06	7.02112e+06	6.26535e+06	6.24416e+06	4.11434e+06	4.09306e+06	3.84776e+06	3.61593e+06	6.4762e+06	5.27876e+06	5.88511e+06	6.56227e+06	6.91203e+06	9.25896e+06	8.81412e+06	6.17584e+06	4.88485e+06	5.04801e+06	4.84027e+06	4.88466e+06	4.84001e+06
Uridine 5'-diphosphate (UDP)	3.88	level1			402.995	274.1	NEG	219537	156777	251715	166282	191001	242533	129336	157016	86700.2	222557	185555	103117	282649	167633	204804	283182	142969	185052	296010	294050	384136	297482	374976	244384	208816	208949	208757	215659	244748
GDP-mannose	3.88	level1			604.07	268.3	NEG	102643	44233.6	13208.6	46250.2	16888	45619.7	12968.1	7162.39	16991.7	30236.1	19470.9	13780.8	275405	114666	47949.9	152853	3932.76	21689.9	47258.8	111276	59777.1	5061.31	4965.11	49156.2	49109.3	53798.8	54931.2	54894.2	54925.7
Caplamin	3.88	level1			130.087	207.5	NEG	5.77968e+06	5.91213e+06	6.17445e+06	6.26446e+06	6.15377e+06	6.08709e+06	1.00057e+07	1.1744e+07	1.30041e+07	1.09249e+07	1.19171e+07	1.18554e+07	6.99636e+06	8.03477e+06	7.1192e+06	6.83746e+06	6.441e+06	5.77108e+06	6.34122e+06	6.73654e+06	1.20699e+07	6.60497e+06	6.87054e+06	1.05146e+07	7.4207e+06	7.27634e+06	7.42116e+06	7.47329e+06	7.47859e+06
Pro-Gly	3.88	level1			171.077	190.5	NEG	492077	509605	446624	309920	320709	236097	1.69907e+06	764088	513675	1.55357e+06	1.14067e+06	2.66525e+06	2.14539e+06	1.12806e+06	1.45069e+06	949697	244578	646109	625458	806077	790942	342636	936068	762386	833632	833297	856259	856583	936475
Gly-Phe	3.88	level1			221.093	161.5	NEG	5.68375e+06	3.87867e+06	4.81222e+06	4.54941e+06	3.19305e+06	4.47306e+06	1.4793e+07	1.13299e+07	1.06394e+07	2.27703e+07	1.60906e+07	1.60372e+07	1.00862e+07	1.03184e+07	9.1389e+06	9.61359e+06	2.38837e+06	3.83581e+06	3.35204e+06	8.61997e+06	5.11927e+06	4.06368e+06	4.20606e+06	4.245e+06	6.62987e+06	6.95925e+06	6.8663e+06	7.01756e+06	6.95867e+06
2,4-Dihydroxybutanoic acid	3.88	level1			119.035	159.4	NEG	1.55222e+07	1.23681e+07	1.21e+07	2.3901e+07	1.77525e+07	3.17964e+07	7.87617e+06	9.71305e+06	1.0283e+07	1.08392e+07	1.02665e+07	9.19045e+06	7.79714e+06	1.41411e+07	9.9333e+06	1.57012e+07	9.35044e+06	9.74255e+06	1.00855e+07	1.27682e+07	7.16011e+06	7.72696e+06	7.53241e+06	5.11248e+06	1.01662e+07	1.12698e+07	1.11086e+07	1.1268e+07	1.12705e+07
Glycolate	3.88	level1			75.0087	130.6	NEG	733332	787534	609181	657967	761293	849998	550491	810556	404217	540951	490118	394118	333908	881947	565578	573355	359890	775002	606811	690473	412625	602430	765474	707562	630907	645696	797842	632403	633787
Hydroxyphenyllactic acid	3.88	level1			181.05	92.3	NEG	4.70895e+07	4.04612e+07	7.92039e+07	6.20784e+07	6.12346e+07	2.40959e+07	2.28662e+07	1.93511e+07	2.76621e+07	4.33262e+07	2.94686e+07	3.41656e+07	4.28292e+07	3.36403e+07	3.66168e+07	3.33688e+07	3.47451e+07	2.739e+07	4.78411e+07	1.4823e+08	7.08705e+07	6.55395e+07	8.79024e+07	6.26351e+07	5.29285e+07	5.35762e+07	5.43906e+07	5.38378e+07	5.39511e+07
Allopurinol-1-ribonucleoside	3.88	level1			249.063	43.2	NEG	1.89036e+07	2.30217e+07	1.89125e+07	1.26949e+07	1.15551e+07	6.13479e+06	6.81381e+07	8.29933e+07	7.93957e+07	8.51446e+07	6.95973e+07	7.71058e+07	9.8413e+07	7.0765e+07	4.09425e+07	5.09514e+07	7.67399e+07	7.55106e+07	1.12868e+08	5.02207e+07	9.01189e+07	5.65313e+07	5.54299e+07	1.02781e+08	5.87311e+07	5.95889e+07	5.98241e+07	5.98236e+07	5.98238e+07
Taurohyodeoxycholic acid	3.88	level1			498.289	39.1	NEG	3.47445e+08	5.63195e+08	2.90513e+08	6.26635e+08	8.29164e+08	2.35259e+08	1.22305e+09	9.48656e+08	1.04966e+09	2.90293e+09	3.09934e+09	2.45374e+09	6.49623e+08	4.15216e+08	1.04112e+09	1.128e+09	6.6222e+08	7.03311e+08	1.01896e+09	3.71139e+08	3.52989e+08	4.45418e+08	4.5756e+08	3.16999e+08	1.30981e+09	1.31255e+09	1.30987e+09	1.32936e+09	1.3142e+09
Sarcosine	3.87	level1			88.0403	206.8	NEG	7.19788e+07	1.01524e+08	6.69933e+07	6.74135e+07	6.85745e+07	6.59848e+07	8.79573e+07	9.80264e+07	1.31389e+08	1.21148e+08	1.17153e+08	1.15295e+08	8.78126e+07	9.61188e+07	7.50897e+07	8.76204e+07	7.76198e+07	7.11252e+07	8.33825e+07	1.24584e+08	1.04192e+08	1.28959e+08	1.29536e+08	9.33872e+07	8.46712e+07	8.5168e+07	8.51686e+07	8.54734e+07	8.58201e+07
Diglycine	3.87	level1			131.046	211.5	NEG	2.36491e+06	1.86687e+06	2.37734e+06	2.08293e+06	2.37629e+06	2.5066e+06	6.62787e+06	7.80111e+06	1.1148e+07	8.94553e+06	9.77834e+06	7.59586e+06	3.64072e+06	3.39678e+06	5.26295e+06	4.28878e+06	2.26126e+06	1.8709e+06	1.56003e+06	2.14859e+06	2.02619e+06	2.6195e+06	2.26985e+06	2.0018e+06	3.20733e+06	3.20749e+06	3.22825e+06	3.20748e+06	3.36979e+06
Ursodeoxycholic acid	3.87	level1			391.285	48.4	NEG	2.24558e+06	5.97928e+06	4.62112e+06	4.20221e+06	9.36163e+06	1.86264e+06	4.06171e+07	3.65008e+07	5.25877e+07	3.86455e+07	4.49056e+07	5.37372e+07	2.27421e+07	6.32268e+06	1.16422e+07	1.26352e+07	4.18649e+07	1.93373e+07	5.07659e+07	7.16162e+06	1.47588e+07	1.65022e+07	1.32411e+07	1.53035e+07	3.24806e+07	3.2887e+07	3.21944e+07	3.24813e+07	3.15069e+07
Fructose 1-phosphate	3.87	level1			259.022	271.7	NEG	1.43318e+07	1.05134e+07	5.15063e+06	1.66508e+07	6.3745e+06	4.65269e+07	4.61344e+06	5.21428e+06	6.44221e+06	6.90558e+06	6.8201e+06	5.78834e+06	1.27745e+07	1.70809e+07	9.76089e+06	2.17035e+07	5.91553e+06	4.73605e+06	5.3889e+06	5.52448e+06	4.84016e+06	4.68071e+06	4.10304e+06	4.62071e+06	9.03023e+06	9.19948e+06	9.0453e+06	9.12014e+06	9.12014e+06
2-Pyrimidinylacetic acid	3.87	level1			139.05	174.6	POS	674772	787308	4.45882e+06	1.11173e+06	2.63774e+06	622937	4.0587e+06	3.00263e+06	4.03805e+06	1.53726e+06	2.84103e+06	1.85697e+06	545453	585004	575967	775395	2.85549e+06	1.35619e+06	619974	1.397e+06	1.11069e+06	1.17787e+06	325029	576124	1.64825e+06	1.66209e+06	1.63512e+06	1.73736e+06	1.662e+06
Adenosine 3',5'-diphosphate (PAP)	3.87	level1			426.022	279.1	NEG	921071	627671	624533	664517	580738	584737	844327	648421	580402	864342	631520	691929	707267	708420	533662	790115	2.23253e+06	654518	1.07698e+06	676685	776791	741981	847861	733596	733258	734757	700572	751706	729351
Tauroursodeoxycholic acid	3.87	level1			498.289	39.1	NEG	3.47445e+08	5.63195e+08	2.90513e+08	6.26635e+08	8.29164e+08	2.35259e+08	1.22305e+09	9.48656e+08	1.04966e+09	2.90293e+09	3.09934e+09	2.45374e+09	6.49623e+08	4.15216e+08	1.04112e+09	1.128e+09	6.6222e+08	7.03311e+08	1.01896e+09	3.71139e+08	3.52989e+08	4.45418e+08	4.5756e+08	3.16999e+08	1.30981e+09	1.31255e+09	1.30987e+09	1.32936e+09	1.3142e+09
Glu-Arg	3.87	level1			304.16	261.4	POS	2.72571e+07	2.79873e+07	2.74093e+07	1.97468e+07	1.92313e+07	1.6876e+07	4.91269e+07	2.48837e+07	1.69917e+07	4.77037e+07	3.67986e+07	5.12868e+07	1.19043e+08	7.27616e+07	6.8312e+07	6.46309e+07	1.1401e+07	3.36273e+07	3.92393e+07	8.54848e+07	5.82519e+07	2.10217e+07	3.96902e+07	4.8971e+07	4.87756e+07	4.88472e+07	4.93063e+07	4.85261e+07	4.80776e+07
Saccharopine	3.87	level1			277.138	258.1	POS	5.01989e+07	1.28721e+07	3.25976e+07	4.37488e+07	3.21104e+07	2.70608e+07	6.73227e+06	5.67009e+06	8.67822e+06	7.0055e+06	4.62902e+06	6.9941e+06	2.6146e+07	3.00491e+07	1.13622e+07	3.30655e+07	7.30692e+06	1.30862e+07	1.02449e+07	4.27329e+07	1.37271e+07	7.70476e+06	9.35316e+06	1.08481e+07	1.67252e+07	1.67784e+07	1.66944e+07	1.68325e+07	1.6511e+07
Spermidine	3.87	level1			146.165	239	POS	2.16156e+07	2.0704e+07	2.04839e+07	1.94249e+07	2.05562e+07	2.08512e+07	2.14405e+07	1.61877e+07	2.39942e+07	1.9343e+07	74278.1	2.01109e+07	1.78892e+07	2.3076e+07	1.87579e+07	1.23647e+07	1.82826e+07	2.67737e+07	2.30225e+07	2.47242e+07	1.91709e+07	2.38285e+07	1.99e+07	1.77173e+07	1.75168e+07	1.81871e+07	2.03467e+07	1.86087e+07	2.28908e+07
1-Methylhistamine	3.87	level1			126.102	205.5	POS	8.15906e+06	7.269e+06	4.38975e+06	5.09822e+06	2.67266e+06	3.35655e+06	8.73437e+06	1.49767e+07	1.14454e+07	7.51352e+06	1.97304e+07	5.60486e+06	7.68372e+06	1.02837e+07	7.33657e+06	1.41649e+07	4.94585e+06	4.06187e+06	8.26657e+06	1.05005e+07	6.36417e+06	5.66305e+06	7.28936e+06	4.51508e+06	7.47508e+06	7.47514e+06	7.47539e+06	7.67147e+06	7.51585e+06
Diethanolamine	3.87	level1			106.086	183.3	POS	3.2507e+06	3.12264e+06	1.99423e+06	3.01029e+06	2.16327e+06	2.48499e+06	2.10713e+06	1.77043e+06	1.68771e+06	3.40205e+06	2.3779e+06	1.84351e+06	3.03095e+06	4.94604e+06	5.53259e+06	2.733e+06	1.97246e+06	4.71148e+06	2.80299e+06	4.43363e+06	3.10891e+06	1.83426e+06	2.99948e+06	4.33503e+06	3.24098e+06	3.15462e+06	3.15348e+06	3.71698e+06	3.15482e+06
MeAIB	3.87	level1			118.086	181.6	POS	1.60409e+08	1.41549e+08	1.74923e+08	1.83624e+08	1.78901e+08	1.89084e+08	2.97438e+08	3.49539e+08	4.35621e+08	3.55153e+08	3.97179e+08	3.29462e+08	2.0013e+08	2.11713e+08	2.651e+08	2.38628e+08	1.77141e+08	1.40155e+08	1.41742e+08	2.10748e+08	1.98631e+08	1.85637e+08	1.79206e+08	1.71882e+08	2.05874e+08	2.09513e+08	2.09512e+08	2.10834e+08	2.11133e+08
5-Methyl DL-glutamate	3.87	level1			162.075	175.9	POS	9.20035e+06	8.32591e+06	6.16935e+06	1.12659e+07	8.03867e+06	1.00518e+07	7.25385e+06	1.80505e+07	1.74602e+07	1.60897e+07	1.8879e+07	1.23073e+07	1.15095e+07	1.44746e+07	1.06488e+07	1.36855e+07	1.1464e+07	7.68009e+06	7.94751e+06	8.06445e+06	6.22282e+06	6.60868e+06	5.75245e+06	5.90401e+06	9.80562e+06	1.01232e+07	1.001e+07	1.03215e+07	1.0124e+07
Propionylcarnitine (Car(3:0))	3.87	level1			218.138	172.9	POS	8.41744e+06	1.50609e+07	1.68567e+07	1.22542e+07	2.34518e+07	1.86386e+07	2.1887e+07	2.55107e+07	4.37506e+07	2.0828e+07	1.53309e+07	1.85462e+07	2.26102e+07	9.45079e+06	6.22496e+06	9.87115e+06	3.49944e+07	1.85586e+07	1.08415e+07	9.90302e+06	1.94953e+07	2.16752e+07	1.35391e+07	1.86144e+07	1.74885e+07	1.81752e+07	1.79228e+07	1.79983e+07	1.79983e+07
N-Acetylmannosamine	3.87	level1			204.086	146.7	POS	1.21816e+07	1.01309e+07	8.90278e+06	1.29075e+07	1.17325e+07	1.00551e+07	2.3246e+07	2.64016e+07	3.08226e+07	1.97449e+07	2.17702e+07	2.1951e+07	1.01865e+07	1.49432e+07	1.12928e+07	1.80085e+07	2.50608e+07	1.40625e+07	1.68832e+07	2.59287e+07	2.57834e+07	3.00066e+07	2.68686e+07	2.83961e+07	1.79929e+07	1.73058e+07	1.77224e+07	1.73074e+07	1.73055e+07
Pro-Phe	3.87	level1			263.138	146.6	POS	4.33567e+06	2.9921e+06	3.79473e+06	4.32175e+06	3.55603e+06	3.79621e+06	1.21225e+07	1.26617e+07	1.22707e+07	1.85697e+07	1.92271e+07	2.01019e+07	1.39477e+07	1.19551e+07	1.45508e+07	1.45443e+07	4.84243e+06	4.2566e+06	4.30804e+06	6.86796e+06	5.46357e+06	3.83741e+06	3.41952e+06	5.26849e+06	8.14169e+06	8.30137e+06	8.12161e+06	8.21685e+06	8.14237e+06
7-Methylguanine	3.87	level1			166.071	90.9	POS	9.75743e+06	8.83437e+06	1.21602e+07	1.15648e+07	1.18722e+07	1.24548e+07	9.49207e+06	1.14288e+07	1.63742e+07	1.82105e+07	1.7053e+07	1.27574e+07	6.15189e+06	6.75634e+06	8.43756e+06	6.4526e+06	1.07456e+07	7.1409e+06	8.84354e+06	1.65966e+07	1.6808e+07	2.80096e+07	4.32418e+07	1.24428e+07	1.20318e+07	1.22005e+07	1.23626e+07	1.22494e+07	1.22492e+07
Pyridoxine	3.87	level1			170.08	40.8	POS	296146	574268	286676	93878.8	172784	345516	364616	790055	811312	456678	557157	576055	291685	3.50271e+06	841058	1.39196e+08	1.81796e+08	9.8096e+06	1.01585e+06	288974	926469	210139	434360	680789	9.87684e+06	9.35277e+06	9.50788e+06	9.5695e+06	9.57765e+06
GlcCer(d18:1/16:0)	3.87	level1			700.569	26.2	POS	2.01509e+07	9.59668e+06	1.49953e+07	9.48055e+06	6.98317e+06	1.79318e+07	2.95863e+07	1.65587e+07	2.29958e+07	1.42425e+07	1.64596e+07	1.33576e+07	2.11061e+07	1.47344e+07	1.45845e+07	2.03156e+07	9.34899e+06	6.25966e+06	9.18054e+06	4.33339e+06	4.44336e+06	5.83818e+06	5.16868e+06	6.66e+06	2.10686e+07	2.11456e+07	2.07639e+07	2.10834e+07	2.05826e+07
Laurocapram	3.87	level1			282.277	18.1	POS	4.85261e+06	4.89086e+06	5.41901e+06	4.17057e+06	5.01465e+06	5.21768e+06	9.88874e+06	8.8403e+06	1.0341e+07	6.42528e+06	7.4914e+06	9.16216e+06	7.01828e+06	6.05366e+06	7.78024e+06	5.49808e+06	6.80048e+06	5.6717e+06	6.90988e+06	3.09627e+06	4.96866e+06	3.52544e+06	4.00279e+06	4.37232e+06	5.51664e+06	5.51618e+06	5.38959e+06	5.52225e+06	5.24409e+06
Cysteine-glutathione disulfide	3.87	level1			425.081	271.3	NEG	7.01381e+06	5.75142e+06	4.93836e+06	5.78273e+06	5.16684e+06	7.70312e+06	6.97807e+06	9.05358e+06	1.0189e+07	8.774e+06	9.78636e+06	7.82457e+06	1.49671e+07	1.27597e+07	1.09827e+07	1.13001e+07	3.84372e+06	3.63038e+06	4.93461e+06	8.50149e+06	7.55658e+06	4.86668e+06	6.98983e+06	7.07049e+06	7.10677e+06	7.1776e+06	7.10621e+06	7.19569e+06	6.93502e+06
N-Acetylglucosamine 6-Phosphate	3.87	level1			300.049	258.4	NEG	2.366e+06	3.23779e+06	3.15685e+06	2.85919e+06	3.11212e+06	3.60419e+06	6.73248e+06	8.10329e+06	9.30492e+06	5.95372e+06	8.22678e+06	5.42478e+06	4.12804e+06	4.14475e+06	2.89917e+06	3.85989e+06	5.74425e+06	3.60967e+06	4.41227e+06	4.0359e+06	4.00699e+06	1.02253e+07	7.87786e+06	4.24017e+06	4.60476e+06	4.6244e+06	4.60501e+06	4.68305e+06	4.60493e+06
Cytidine monophosphate N-acetylneuraminic acid	3.87	level1			613.139	251.9	NEG	577938	61786.6	58838.9	643269	157815	792085	53765.3	50306.4	92931.3	154700	124222	57281.5	279941	491231	274144	735332	68700.2	100386	111049	87577.5	64561.1	70661.3	50346	77518	178706	178831	181975	183327	167848
Methionine sulfoxide	3.87	level1			164.039	219.1	NEG	249227	300208	379101	303435	296470	358822	709342	835201	885422	616295	722067	647517	382234	341663	367030	481839	396010	270696	298670	414228	395121	393294	384917	328971	455976	404951	446344	445916	456173
Sorbose	3.87	level1			179.056	171.6	NEG	4.19188e+08	3.21584e+08	2.55555e+08	4.76829e+08	3.02933e+08	4.30219e+08	2.56361e+08	2.62364e+08	2.21565e+08	4.37396e+08	3.78256e+08	4.05171e+08	5.45852e+08	5.37855e+08	4.08407e+08	4.94247e+08	3.43991e+08	4.44454e+08	4.87311e+08	4.53357e+08	3.19371e+08	1.29733e+08	1.50509e+08	2.39883e+08	3.76252e+08	3.84452e+08	3.82297e+08	3.84478e+08	3.84431e+08
His-Phe	3.87	level1			301.13	169.8	NEG	3.18717e+06	1.30913e+06	1.26814e+06	914248	512226	655190	2.84257e+06	1.86545e+06	1.45793e+06	7.64708e+06	6.51374e+06	6.69763e+06	2.14062e+07	1.06204e+07	6.47259e+06	7.32078e+06	505886	1.85418e+06	4.65381e+06	6.09455e+06	3.74098e+06	394507	655837	2.82949e+06	4.02943e+06	4.33019e+06	4.39995e+06	4.39934e+06	4.39854e+06
Phe-Pro	3.87	level1			261.124	147.4	NEG	641749	524301	628615	690435	659956	557946	1.58632e+06	2.18513e+06	2.27621e+06	2.69437e+06	2.90846e+06	2.67507e+06	1.69379e+06	1.49244e+06	1.74387e+06	1.72645e+06	833988	806642	750208	973810	798295	692814	592806	726075	1.20805e+06	1.20936e+06	1.15044e+06	1.2055e+06	1.20936e+06
1-Methylguanosine	3.87	level1			296.1	104.9	NEG	3.45829e+06	2.88052e+06	3.11342e+06	3.4352e+06	3.75642e+06	2.55874e+06	2.56538e+06	3.10461e+06	3.49934e+06	4.64289e+06	4.39493e+06	3.76223e+06	2.88197e+06	2.90676e+06	2.47765e+06	2.38284e+06	3.13323e+06	2.89267e+06	2.96156e+06	4.31852e+06	4.99112e+06	5.01932e+06	5.8042e+06	4.31675e+06	3.16836e+06	3.20771e+06	3.24619e+06	3.24671e+06	3.24632e+06
Allantoin	3.87	level1			157.036	89	NEG	1.09939e+09	1.2376e+09	1.28568e+09	1.18684e+09	1.34747e+09	1.2505e+09	9.41468e+08	1.10658e+09	1.26862e+09	1.35357e+09	1.33334e+09	1.32698e+09	7.16065e+08	8.26582e+08	9.57694e+08	9.24411e+08	1.15707e+09	8.60876e+08	1.09398e+09	1.35239e+09	1.32257e+09	1.67545e+09	1.66842e+09	1.19163e+09	1.14095e+09	1.14467e+09	1.14477e+09	1.15119e+09	1.15118e+09
3alpha-Hydroxy-12-oxo-5beta-cholan-24-oic acid	3.87	level1			389.269	47.9	NEG	1.11172e+06	1.044e+06	166682	156540	610799	1.0348e+06	2.43719e+06	2.19051e+06	3.79811e+06	2.91765e+06	3.42571e+06	4.98392e+06	1.41443e+06	762251	767802	1.1227e+06	1.84965e+06	1.32232e+06	3.90873e+06	1.09982e+06	1.14627e+06	1.23307e+06	1.33366e+06	1.61845e+06	1.7066e+06	1.87346e+06	1.87485e+06	1.93277e+06	2.03256e+06
Aurantiamide acetate	3.87	level1			425.184	14.5	NEG	0	174723	87141.8	182046	219422	40177.7	99089.4	67737	90849.8	75725.4	77633.9	113197	234463	87542.9	131031	325121	111707	79714.1	0	69900.1	186702	0	213487	193462	3.28936e+06	3.42666e+06	2.62355e+06	3.29713e+06	3.39922e+06
gamma-Glutamylphenylalanine	3.87	level1			293.114	206	NEG	1.01679e+06	642393	683533	450910	479234	427054	2.55509e+06	3.31882e+06	3.57831e+06	6.18423e+06	6.26918e+06	5.34194e+06	5.16892e+06	2.51624e+06	3.45976e+06	2.77496e+06	626650	702562	1.1854e+06	1.47306e+06	1.36119e+06	659408	578628	964980	1.81458e+06	1.81456e+06	1.7896e+06	1.82254e+06	1.82255e+06
Methyl β-D-Galactopyranoside	3.86	level1			193.071	83.6	NEG	1.20601e+07	1.17218e+07	1.01667e+07	1.19852e+07	1.13683e+07	1.36683e+07	5.94884e+06	6.91265e+06	9.10391e+06	1.2209e+07	1.08068e+07	1.06365e+07	1.04155e+07	7.80544e+06	9.62026e+06	1.04723e+07	4.57476e+06	6.26357e+06	7.40856e+06	6.10973e+06	3.7855e+06	4.57584e+06	4.29235e+06	4.40415e+06	9.45472e+06	9.43722e+06	9.4136e+06	9.49787e+06	9.44692e+06
Norleucine	3.86	level1			132.101	161.1	POS	3.74905e+08	3.56621e+08	4.34668e+08	4.25267e+08	4.40979e+08	4.22993e+08	7.64694e+08	8.79131e+08	1.04308e+09	8.92633e+08	1.02092e+09	8.83572e+08	6.07035e+08	5.42291e+08	6.94125e+08	6.10804e+08	5.15716e+08	4.10884e+08	4.01053e+08	5.33393e+08	5.16768e+08	4.52283e+08	4.20891e+08	4.44696e+08	5.48403e+08	5.41645e+08	5.50262e+08	5.54288e+08	5.51704e+08
Thiamine monophosphate	3.86	level1			345.076	286.5	POS	5.8707e+06	4.80106e+06	8.09399e+06	4.95452e+06	6.3383e+06	6.3169e+06	3.74834e+06	3.64358e+06	3.92048e+06	4.52326e+06	4.63184e+06	4.13831e+06	6.8649e+06	4.88868e+06	4.31934e+06	5.32675e+06	5.80291e+06	6.73833e+06	5.12199e+06	5.37192e+06	5.30351e+06	7.42067e+06	7.18857e+06	5.1386e+06	5.22209e+06	5.26697e+06	5.24846e+06	5.13085e+06	5.38877e+06
Goralatide (acetate)	3.86	level1			488.233	249	POS	823293	231588	460891	384432	242444	1.38382e+06	240258	246725	675215	446445	498500	467301	658746	419145	580824	525520	151680	217179	257636	286957	160388	173493	160562	172857	411642	410646	406872	411640	411639
Arg-Ala	3.86	level1			246.155	245	POS	3.49162e+07	3.60003e+07	4.52531e+07	3.04624e+07	2.86389e+07	3.39804e+07	7.87474e+07	5.43075e+07	3.34385e+07	8.01194e+07	7.07258e+07	1.12027e+08	1.51765e+08	9.47164e+07	9.50086e+07	7.81078e+07	1.88915e+07	3.7824e+07	3.39587e+07	5.59748e+07	4.25282e+07	2.51395e+07	2.64221e+07	4.63952e+07	6.20136e+07	6.13688e+07	6.11709e+07	6.13692e+07	6.10433e+07
Thiamine	3.86	level1			265.11	208.2	POS	2.52378e+08	2.66558e+08	3.65656e+08	3.18119e+08	3.46018e+08	3.63528e+08	2.00083e+08	1.93667e+08	2.2218e+08	2.34109e+08	2.29477e+08	2.46818e+08	2.05533e+08	2.15256e+08	1.96932e+08	2.52432e+08	2.74656e+08	2.71193e+08	2.3933e+08	2.61901e+08	2.77113e+08	2.27935e+08	2.38922e+08	2.25041e+08	2.33704e+08	2.33705e+08	2.34588e+08	2.34583e+08	2.34581e+08
Phenylalanine	3.86	level1			166.085	158.3	POS	2.84272e+08	2.75085e+08	3.43034e+08	3.2888e+08	3.29774e+08	3.31206e+08	5.93624e+08	7.056e+08	8.28353e+08	6.93532e+08	7.91161e+08	6.53577e+08	3.96338e+08	4.06042e+08	5.3813e+08	4.49333e+08	3.7178e+08	3.02341e+08	2.86782e+08	3.64825e+08	3.66172e+08	3.3018e+08	3.00568e+08	3.24625e+08	4.00062e+08	4.05929e+08	4.03131e+08	4.05909e+08	4.03163e+08
3-methylcytidine	3.86	level1			258.107	147.3	POS	3.06799e+06	4.2128e+06	4.16823e+06	6.55488e+06	8.04584e+06	7.33281e+06	5.89174e+06	1.0491e+07	1.11572e+07	1.06497e+07	1.02155e+07	1.10637e+07	2.13366e+06	4.27996e+06	8.20677e+06	3.47596e+06	1.59258e+07	6.34427e+06	4.88713e+06	6.56014e+06	6.42747e+06	2.06575e+07	1.41234e+07	5.20682e+06	6.92076e+06	6.92115e+06	6.89184e+06	6.73461e+06	6.89188e+06
H-Val-Tyr-OH	3.86	level1			281.148	138.9	POS	2.31817e+06	2.2901e+06	2.19688e+06	1.89463e+06	1.93212e+06	2.44262e+06	4.48194e+06	4.69751e+06	4.56178e+06	8.0582e+06	8.19824e+06	8.2979e+06	8.00517e+06	4.40624e+06	5.59508e+06	4.5108e+06	1.22984e+06	2.10059e+06	2.30983e+06	3.72454e+06	2.99545e+06	1.89263e+06	2.32403e+06	2.92997e+06	3.71231e+06	3.78492e+06	3.66019e+06	3.74215e+06	3.7125e+06
Guanine	3.86	level1			152.056	133.6	POS	5.62455e+06	8.72596e+06	5.97656e+06	9.48187e+06	9.7746e+06	7.43156e+06	5.28035e+06	2.99623e+06	3.8462e+06	4.82029e+06	4.06539e+06	4.74907e+06	1.65254e+06	3.25686e+06	3.45767e+06	3.21274e+06	7.28928e+06	7.42051e+06	4.37869e+06	7.68062e+06	6.65577e+06	7.36345e+06	9.97491e+06	5.20243e+06	5.57758e+06	5.53408e+06	5.26795e+06	5.57777e+06	5.57777e+06
LPE(14:0)	3.86	level1			426.26	130.1	POS	193909	157983	357735	266533	309607	254435	141408	200745	213575	109837	160828	181389	146855	68886.1	253293	113760	1.15757e+06	560993	512834	201245	181651	159552	115553	242842	294084	293966	300223	324963	293915
5'-Methylthioadenosine	3.86	level1			298.095	32	POS	3.33872e+06	3.08726e+06	8.91355e+06	6.56338e+06	1.08593e+06	6.64919e+06	1.52903e+06	1.90814e+06	602244	1.46068e+06	1.93423e+06	1.51861e+06	6.25148e+06	3.05415e+06	6.20111e+06	4.85419e+06	3.45104e+06	1.06566e+06	1.82134e+06	4.8262e+06	4.97638e+06	3.89408e+06	3.23482e+06	1.00699e+06	2.73833e+06	2.47704e+06	2.23973e+06	2.23032e+06	2.02444e+06
NAE(16:0)	3.86	level1			300.288	17.5	POS	1.45316e+07	1.2251e+07	1.34006e+07	1.3179e+07	1.31146e+07	1.45752e+07	1.58969e+07	1.72825e+07	1.60912e+07	9.15898e+06	1.42616e+07	1.66234e+07	8.45494e+06	9.04125e+06	1.67428e+07	1.09262e+07	1.44515e+07	9.22888e+06	1.22054e+07	1.01895e+07	7.62952e+06	1.30369e+07	1.04561e+07	1.11947e+07	1.22383e+07	1.22337e+07	1.22334e+07	1.26417e+07	1.22823e+07
PC(16:0/16:0)	3.86	level1			734.565	18.8	POS	1.16304e+08	1.03394e+08	1.01617e+08	9.51597e+07	9.39419e+07	1.06033e+08	1.03463e+08	8.73083e+07	8.95262e+07	7.79072e+07	1.04014e+08	7.95805e+07	1.11347e+08	1.01283e+08	1.26204e+08	1.04603e+08	8.14384e+07	6.67765e+07	9.14406e+07	5.16314e+07	6.49999e+07	6.02819e+07	5.83296e+07	7.65449e+07	1.17684e+08	1.23541e+08	1.15489e+08	1.15369e+08	1.15372e+08
Arginine	3.86	level1			173.104	294	NEG	170982	142759	210774	131393	118142	135831	873574	809139	780405	404933	715094	675044	954702	688479	1.16963e+06	569069	97857.2	95608.1	232850	314103	224999	113738	151494	273753	392204	395712	394048	395705	382658
gamma-Glutamyllysine	3.86	level1			274.141	264.8	NEG	810108	810391	970554	692575	813813	623278	2.6047e+06	1.89713e+06	1.65303e+06	2.52635e+06	2.39906e+06	2.77672e+06	2.60182e+06	1.8613e+06	2.65543e+06	1.93067e+06	611663	838504	902890	1.19952e+06	1.44871e+06	737732	926667	1.06407e+06	1.29685e+06	1.31752e+06	1.31766e+06	1.32336e+06	1.32334e+06
Ser-Ala	3.86	level1			175.072	205.5	NEG	5.98228e+06	5.90071e+06	7.45056e+06	5.13395e+06	5.64299e+06	5.27713e+06	1.70979e+07	1.77128e+07	2.19257e+07	2.51463e+07	2.50788e+07	2.54418e+07	2.51319e+07	1.43574e+07	1.59904e+07	1.61676e+07	5.02687e+06	5.94035e+06	6.77396e+06	1.02861e+07	8.54224e+06	7.05687e+06	6.13005e+06	6.64008e+06	1.11608e+07	1.11607e+07	1.11609e+07	1.11903e+07	1.12685e+07
Isovalerylglycine	3.86	level1			158.082	104.7	NEG	2.62253e+07	3.33866e+07	2.242e+07	1.34392e+07	2.1985e+07	6.73179e+06	5.46209e+07	4.25973e+07	6.96887e+07	8.1011e+07	5.93763e+07	6.79297e+07	5.64187e+07	4.43134e+07	2.47034e+07	2.77133e+07	6.41558e+07	7.10232e+07	6.22516e+07	8.0176e+07	6.19717e+07	7.94625e+07	1.02695e+08	5.29891e+07	5.58561e+07	5.51207e+07	5.63401e+07	5.6337e+07	5.78125e+07
6-Aminonicotinic acid	3.85	level1			139.05	174.6	POS	674772	787308	4.45882e+06	1.11173e+06	2.63774e+06	622937	4.0587e+06	3.00263e+06	4.03805e+06	1.53726e+06	2.84103e+06	1.85697e+06	545453	585004	575967	775395	2.85549e+06	1.35619e+06	619974	1.397e+06	1.11069e+06	1.17787e+06	325029	576124	1.64825e+06	1.66209e+06	1.63512e+06	1.73736e+06	1.662e+06
2-Methylguanosine	3.85	level1			296.1	104.9	NEG	3.45829e+06	2.88052e+06	3.11342e+06	3.4352e+06	3.75642e+06	2.55874e+06	2.56538e+06	3.10461e+06	3.49934e+06	4.64289e+06	4.39493e+06	3.76223e+06	2.88197e+06	2.90676e+06	2.47765e+06	2.38284e+06	3.13323e+06	2.89267e+06	2.96156e+06	4.31852e+06	4.99112e+06	5.01932e+06	5.8042e+06	4.31675e+06	3.16836e+06	3.20771e+06	3.24619e+06	3.24671e+06	3.24632e+06
2'-O-Methylguanosine	3.85	level1			296.1	104.9	NEG	3.45829e+06	2.88052e+06	3.11342e+06	3.4352e+06	3.75642e+06	2.55874e+06	2.56538e+06	3.10461e+06	3.49934e+06	4.64289e+06	4.39493e+06	3.76223e+06	2.88197e+06	2.90676e+06	2.47765e+06	2.38284e+06	3.13323e+06	2.89267e+06	2.96156e+06	4.31852e+06	4.99112e+06	5.01932e+06	5.8042e+06	4.31675e+06	3.16836e+06	3.20771e+06	3.24619e+06	3.24671e+06	3.24632e+06
Carnosine	3.85	level1			227.113	246.9	POS	1.02249e+06	1.22243e+06	977832	1.00123e+06	1.07008e+06	887421	1.65097e+06	1.5383e+06	1.5502e+06	2.48908e+06	2.16084e+06	1.8841e+06	2.42143e+06	1.59941e+06	1.67648e+06	1.67296e+06	888198	1.2674e+06	1.22645e+06	3.18762e+06	2.24e+06	2.2919e+06	2.40636e+06	1.98906e+06	1.78948e+06	1.78884e+06	1.79228e+06	1.96588e+06	1.78906e+06
Prolylhydroxyproline	3.85	level1			229.117	246.9	POS	2.08036e+07	1.31532e+07	1.86863e+07	1.11007e+07	1.28248e+07	1.58271e+07	8.51473e+06	1.12813e+07	2.37628e+07	1.12911e+07	2.32973e+07	1.04165e+07	7.94072e+06	7.05809e+06	7.91171e+06	6.89474e+06	6.7623e+06	8.66052e+06	1.02172e+07	2.21679e+07	1.62597e+07	2.07297e+07	2.43703e+07	1.60935e+07	1.36374e+07	1.34883e+07	1.36731e+07	1.36732e+07	1.36731e+07
Anserine	3.85	level1			241.128	243.5	POS	2.72466e+06	3.43509e+06	2.71515e+06	3.295e+06	3.3017e+06	3.04011e+06	5.79734e+06	7.0237e+06	5.87231e+06	9.64339e+06	7.9663e+06	6.1804e+06	8.094e+06	7.27788e+06	6.92204e+06	7.40617e+06	5.42062e+06	5.46007e+06	6.08993e+06	2.40338e+07	1.02043e+07	1.2852e+07	1.40111e+07	9.37546e+06	7.2103e+06	7.50736e+06	7.50687e+06	7.50711e+06	7.45594e+06
Ala-Glu	3.85	level1			219.096	239	POS	2.62108e+06	2.09874e+06	2.29595e+06	1.89586e+06	1.69994e+06	2.02365e+06	6.50892e+06	5.32638e+06	5.30614e+06	8.30529e+06	7.62961e+06	7.30687e+06	1.05347e+07	6.66399e+06	7.16346e+06	6.35734e+06	1.5765e+06	2.36672e+06	2.88169e+06	2.95407e+06	3.26826e+06	1.8436e+06	2.03583e+06	2.40603e+06	4.02312e+06	4.02355e+06	4.02323e+06	4.04739e+06	4.08672e+06
Cellobiose	3.85	level1			325.111	227.7	POS	2.68654e+07	2.42812e+07	2.58562e+07	3.19326e+07	2.87909e+07	3.08945e+07	5.53119e+06	5.24912e+06	2.88649e+06	2.7385e+07	1.85096e+07	1.92082e+07	2.54319e+07	2.91807e+07	3.38274e+07	3.40201e+07	8.40846e+06	2.693e+07	2.78307e+07	2.77366e+07	3.67954e+06	955465	1.12681e+06	2.98222e+06	2.17079e+07	2.1484e+07	2.13383e+07	2.13292e+07	2.14381e+07
Histidine	3.85	level1			156.076	216.3	POS	9.40202e+06	8.45859e+06	7.35879e+06	7.37426e+06	6.85467e+06	1.00223e+07	4.49264e+06	1.14007e+07	1.19455e+07	8.44461e+06	1.07594e+07	9.15828e+06	8.61486e+06	9.68784e+06	8.25908e+06	8.22818e+06	8.50068e+06	1.04691e+07	9.26466e+06	7.61097e+06	9.68649e+06	8.80188e+06	9.51807e+06	9.06871e+06	8.09844e+06	8.09806e+06	8.01124e+06	8.20587e+06	7.93245e+06
Threonine	3.85	level1			120.065	214.9	POS	3.45403e+07	1.59719e+07	1.97739e+07	2.08694e+07	2.12245e+07	2.50019e+07	3.26091e+07	3.87524e+07	4.66938e+07	3.96617e+07	9.23836e+07	3.82029e+07	4.70528e+07	5.41175e+07	3.1516e+07	3.02096e+07	1.91701e+07	3.70443e+07	1.52597e+07	3.59651e+07	1.86707e+07	1.84625e+07	1.81934e+07	3.56662e+07	3.67058e+07	3.48565e+07	4.11291e+07	4.19818e+07	4.11067e+07
Trigonelline	3.85	level1			138.054	179.2	POS	7.47776e+07	7.50035e+07	1.1244e+08	7.46079e+07	6.95829e+07	7.62816e+07	4.18399e+06	4.40514e+06	7.52716e+06	5.32519e+06	4.38244e+06	6.30497e+06	2.54987e+06	3.82078e+06	4.58347e+06	4.68218e+06	4.2554e+06	7.95675e+06	5.36844e+06	5.20706e+06	1.08556e+07	8.0037e+06	9.4246e+06	5.23015e+06	1.88256e+07	1.88988e+07	1.88988e+07	1.88988e+07	1.88987e+07
Isobutyrylcarnitine (Car(4:0))	3.85	level1			232.153	160.8	POS	7.06792e+06	6.62566e+06	4.22537e+06	4.60429e+06	5.12551e+06	3.50298e+06	4.99109e+06	8.46776e+06	7.97978e+06	5.04275e+06	5.94361e+06	4.56909e+06	6.59564e+06	3.63103e+06	4.55851e+06	6.15571e+06	3.67953e+06	4.11277e+06	2.62999e+06	5.65194e+06	5.02281e+06	9.91313e+06	1.00079e+07	4.67924e+06	5.52796e+06	5.59102e+06	5.52789e+06	5.69656e+06	5.29329e+06
Riboflavin	3.85	level1			377.144	122.9	POS	1.13577e+07	1.15394e+07	1.04024e+07	1.07765e+07	1.4863e+07	1.15392e+07	1.59243e+07	3.08886e+07	3.02213e+07	2.0334e+07	2.4509e+07	1.8301e+07	9.65201e+06	1.28724e+07	1.01075e+07	1.13882e+07	1.87769e+07	1.4577e+07	1.30391e+07	1.04108e+07	1.1584e+07	2.18966e+07	1.70794e+07	1.25114e+07	1.44551e+07	1.48092e+07	1.51089e+07	1.48209e+07	1.55507e+07
3-AMINO-2-PIPERIDONE	3.85	level1			115.086	104.5	POS	3.67275e+06	6.37272e+06	5.54742e+06	4.93624e+06	3.99146e+06	4.47719e+06	6.78059e+06	7.01828e+06	8.00796e+06	8.95085e+06	9.54002e+06	1.04384e+07	3.87269e+06	4.90513e+06	8.62499e+06	6.9823e+06	3.81322e+06	3.48805e+06	7.82581e+06	5.59708e+06	5.53299e+06	5.38918e+06	6.39566e+06	3.87029e+06	6.58396e+06	7.10278e+06	7.19505e+06	7.19326e+06	7.19291e+06
N1-Methyl-4-pyridone-3-carboxamide	3.85	level1			153.065	32.7	POS	3.1513e+06	3.33591e+06	1.15792e+07	5.79092e+06	2.15866e+06	5.89274e+06	9.62642e+06	9.09285e+06	8.76573e+06	7.87771e+06	9.56879e+06	6.2867e+06	8.65815e+06	5.72814e+06	3.57007e+06	7.06453e+06	6.57098e+06	2.39305e+06	3.97821e+06	1.33689e+07	1.60553e+07	1.84251e+07	1.53633e+07	7.52156e+06	6.17295e+06	5.64664e+06	5.37812e+06	5.36933e+06	5.46446e+06
Tetraethylene glycol	3.85	level1			195.122	26.2	POS	2.00658e+06	2.70533e+06	2.38103e+06	2.99655e+06	2.02844e+06	1.82591e+06	1.51561e+06	1.42228e+06	1.35934e+06	3.31162e+06	3.18353e+06	2.24325e+06	1.43556e+06	1.36477e+06	1.09962e+06	1.24211e+06	1.53709e+06	1.19425e+06	1.73886e+06	2.51476e+06	1.47808e+06	2.08381e+06	2.031e+06	1.26055e+06	3.19142e+06	3.47393e+06	3.19131e+06	3.19189e+06	3.24064e+06
N-acetyldopamine	3.85	level1			196.096	22.6	POS	1.19664e+07	1.49045e+07	2.24602e+07	1.27329e+07	1.42362e+07	1.73261e+07	3.16722e+07	2.06865e+07	2.51061e+07	3.20362e+07	3.36488e+07	4.67671e+07	3.10156e+07	2.06599e+07	4.31259e+07	2.10226e+07	6.3348e+06	1.52414e+07	8.87098e+06	2.24938e+07	1.90879e+07	1.32328e+07	1.69123e+07	1.89951e+07	1.81394e+07	1.90918e+07	1.78679e+07	1.8137e+07	1.83586e+07
L-tyrosine-methyl-ester	3.85	level1			196.096	22.6	POS	1.19664e+07	1.49045e+07	2.24602e+07	1.27329e+07	1.42362e+07	1.73261e+07	3.16722e+07	2.06865e+07	2.51061e+07	3.20362e+07	3.36488e+07	4.67671e+07	3.10156e+07	2.06599e+07	4.31259e+07	2.10226e+07	6.3348e+06	1.52414e+07	8.87098e+06	2.24938e+07	1.90879e+07	1.32328e+07	1.69123e+07	1.89951e+07	1.81394e+07	1.90918e+07	1.78679e+07	1.8137e+07	1.83586e+07
Phenacetin	3.85	level1			180.101	18.5	POS	1.55141e+07	1.23185e+07	1.3874e+07	7.00587e+06	1.33077e+07	1.9185e+07	2.07521e+07	2.91867e+07	3.10966e+07	3.39914e+07	2.39193e+07	5.67816e+07	3.17363e+07	1.80639e+07	4.54906e+07	1.92959e+07	1.18684e+07	8.94669e+06	4.59076e+06	2.10646e+07	9.82743e+06	1.01282e+07	1.49672e+07	2.58559e+07	1.65447e+07	1.51895e+07	1.65696e+07	2.25251e+07	1.78161e+07
Phosphoglycolic acid	3.85	level1			154.975	275.7	NEG	1.27373e+06	1.81088e+06	2.07508e+06	1.86047e+06	3.13868e+06	1.32379e+06	2.5431e+06	2.82346e+06	3.35702e+06	2.30399e+06	2.37666e+06	2.05779e+06	2.52537e+06	1.84814e+06	1.57675e+06	2.77673e+06	3.18796e+06	1.95329e+06	2.63941e+06	1.66235e+06	1.84695e+06	1.52083e+06	1.83311e+06	1.57503e+06	2.133e+06	2.34551e+06	2.12143e+06	2.24024e+06	2.13945e+06
Citric acid	3.85	level1			191.019	231.7	NEG	1.2167e+06	1.32484e+06	1.23588e+06	1.66292e+06	1.1932e+06	1.5965e+06	1.20311e+06	1.56454e+06	1.79405e+06	1.70921e+06	1.55172e+06	1.45127e+06	1.22964e+06	1.40947e+06	1.57061e+06	1.50251e+06	1.26238e+06	1.45614e+06	2.26056e+06	1.30557e+06	1.11859e+06	1.28301e+06	1.28719e+06	1.0164e+06	1.33717e+06	1.33787e+06	1.58309e+06	1.36808e+06	1.33714e+06
Hydroxyphenylacetylglycine	3.85	level1			190.052	121.3	NEG	1.00749e+07	1.09252e+07	9.32208e+06	1.91239e+07	8.33949e+06	1.81937e+07	9.02346e+06	9.50065e+06	9.99037e+06	8.847e+06	1.03884e+07	9.99237e+06	9.25898e+06	9.21426e+06	9.1194e+06	8.58965e+06	7.66806e+06	9.34079e+06	8.87921e+06	1.44547e+07	1.01595e+07	9.29233e+06	9.38839e+06	8.92163e+06	1.28037e+07	9.12491e+06	9.11882e+06	9.16211e+06	9.14801e+06
Dithiothreitol (DTT)	3.85	level1			153.005	73	NEG	1.11531e+06	845397	699658	1.2426e+06	1.02139e+06	1.11933e+06	456872	400925	980105	1.80361e+06	1.47528e+06	1.19167e+06	328184	229656	576344	207949	968668	1.23908e+06	1.29695e+06	2.85854e+06	2.84176e+06	1.63891e+06	1.85048e+06	2.01528e+06	1.14183e+06	1.29885e+06	1.28571e+06	1.25779e+06	1.25828e+06
2-Hydroxyoctanoic acid	3.85	level1			159.102	38	NEG	1.15151e+06	1.75256e+06	1.83188e+06	1.73456e+06	1.40445e+06	407517	1.67936e+06	2.09083e+06	2.13942e+06	1.54333e+06	1.86908e+06	1.4606e+06	578280	815766	1.16872e+06	1.11066e+06	3.31893e+06	2.12073e+06	1.87291e+06	2.07448e+06	1.35766e+06	1.33484e+06	1.12202e+06	1.31268e+06	1.37598e+06	1.49509e+06	1.63804e+06	1.45705e+06	1.49277e+06
3-Hydroxyoctanoic acid	3.85	level1			159.102	38	NEG	1.15151e+06	1.75256e+06	1.83188e+06	1.73456e+06	1.40445e+06	407517	1.67936e+06	2.09083e+06	2.13942e+06	1.54333e+06	1.86908e+06	1.4606e+06	578280	815766	1.16872e+06	1.11066e+06	3.31893e+06	2.12073e+06	1.87291e+06	2.07448e+06	1.35766e+06	1.33484e+06	1.12202e+06	1.31268e+06	1.37598e+06	1.49509e+06	1.63804e+06	1.45705e+06	1.49277e+06
N-Acetylalanine	3.85	level1			130.051	150	NEG	4.58978e+06	5.02556e+06	7.6374e+06	7.96696e+06	7.99703e+06	8.47378e+06	1.65978e+07	1.77519e+07	2.29559e+07	1.95417e+07	1.92084e+07	1.8182e+07	8.97772e+06	1.0505e+07	1.28234e+07	1.20317e+07	1.25483e+07	1.05538e+07	9.44809e+06	7.54348e+06	5.88846e+06	7.15938e+06	7.19272e+06	5.591e+06	9.8442e+06	1.01669e+07	1.00707e+07	1.03307e+07	1.01679e+07
Isomaltose	3.84	level1			341.108	227.9	NEG	9.1874e+07	7.83702e+07	8.20057e+07	1.04884e+08	9.07888e+07	9.82706e+07	1.9702e+07	2.01872e+07	1.08149e+07	9.11149e+07	6.42297e+07	6.57306e+07	8.21673e+07	9.84052e+07	1.09864e+08	1.03878e+08	3.04444e+07	8.37741e+07	8.91532e+07	8.69519e+07	1.36141e+07	2.8897e+06	5.14621e+06	1.02397e+07	6.97374e+07	7.01578e+07	7.00437e+07	7.01585e+07	7.02399e+07
7-Ketolithocholic acid	3.84	level1			389.269	47.9	NEG	1.11172e+06	1.044e+06	166682	156540	610799	1.0348e+06	2.43719e+06	2.19051e+06	3.79811e+06	2.91765e+06	3.42571e+06	4.98392e+06	1.41443e+06	762251	767802	1.1227e+06	1.84965e+06	1.32232e+06	3.90873e+06	1.09982e+06	1.14627e+06	1.23307e+06	1.33366e+06	1.61845e+06	1.7066e+06	1.87346e+06	1.87485e+06	1.93277e+06	2.03256e+06
Formiminoglutamic acid	3.84	level1			175.07	233.5	POS	520375	1.17839e+06	2.12428e+06	1.62062e+06	2.79399e+06	2.51488e+06	6.43627e+06	7.93103e+06	9.95641e+06	3.05726e+06	5.19958e+06	2.47352e+06	544612	1.01658e+06	1.99765e+06	1.51213e+06	4.4539e+06	1.66274e+06	762454	1.09459e+06	811947	1.15107e+06	619546	535872	2.34589e+06	2.33483e+06	2.36998e+06	2.46845e+06	2.36333e+06
Glycylproline	3.84	level1			173.091	226.1	POS	1.46531e+06	1.56758e+06	2.57003e+06	1.74544e+06	1.78e+06	1.63635e+06	3.67866e+06	3.04524e+06	2.9035e+06	4.58808e+06	4.27382e+06	4.73598e+06	3.25198e+06	4.17039e+06	5.28537e+06	3.28977e+06	1.45206e+06	2.1996e+06	2.50253e+06	5.21425e+06	2.3952e+06	1.26273e+06	1.48316e+06	2.20515e+06	3.03013e+06	3.02886e+06	3.03154e+06	3.0718e+06	3.40204e+06
Hygric acid	3.84	level1			130.086	171.3	POS	5.02058e+06	5.17435e+06	5.02686e+06	4.45618e+06	4.20873e+06	5.42168e+06	4.52732e+06	4.64503e+06	3.8945e+06	4.12257e+06	4.61674e+06	5.11616e+06	5.8456e+06	5.57701e+06	5.55097e+06	4.83496e+06	3.19063e+06	3.93958e+06	4.87205e+06	5.35769e+06	4.71934e+06	3.84465e+06	4.57767e+06	4.05679e+06	4.6051e+06	4.62215e+06	4.67737e+06	4.6376e+06	4.63768e+06
Tryptophan	3.84	level1			205.096	161.5	POS	1.78923e+07	1.71184e+07	2.10441e+07	2.06002e+07	2.06639e+07	2.03579e+07	4.26171e+07	5.83395e+07	7.90999e+07	6.1445e+07	7.41706e+07	5.87434e+07	3.52753e+07	2.92006e+07	4.54585e+07	3.56294e+07	2.6314e+07	1.93673e+07	1.81768e+07	2.78858e+07	2.58057e+07	2.08165e+07	1.95321e+07	2.46319e+07	2.89035e+07	2.98725e+07	2.92292e+07	2.92202e+07	2.89337e+07
Methylguanidine	3.84	level1			74.071	160.4	POS	535834	429740	466392	379975	331239	470907	1.5137e+06	1.63856e+06	233853	174102	1.81375e+06	1.36603e+06	403702	376462	390987	1.77697e+06	318778	423711	1.43593e+06	565164	458108	515472	457984	500908	558142	509315	496913	495005	510196
DMPO	3.84	level1			114.091	31.5	POS	2.63445e+06	2.50416e+06	3.75141e+06	3.00288e+06	2.81881e+06	5.30003e+06	1.10383e+07	6.74259e+06	9.30812e+06	7.98649e+06	7.62032e+06	1.56929e+07	1.26878e+07	7.45306e+06	9.19187e+06	1.07645e+07	1.81609e+07	1.98037e+06	2.47852e+06	2.10267e+07	2.41238e+07	2.90273e+07	2.91911e+07	1.51415e+07	7.29144e+06	8.14064e+06	7.14278e+06	7.27022e+06	7.1031e+06
Glycocholic acid	3.84	level1			464.301	158.7	NEG	184436	292990	261649	199644	452101	38573.2	827768	874287	1.08048e+06	2.04105e+06	2.76191e+06	1.33392e+06	164811	157755	811691	663209	337241	393264	189394	101832	320161	260046	300533	166231	790890	725804	725590	736929	725811
LPE(18:1(9Z)/0:0)	3.84	level1			478.293	124	NEG	9.78785e+07	8.74887e+07	1.24189e+08	1.12507e+08	1.26276e+08	7.09944e+07	1.08685e+08	1.23563e+08	1.36026e+08	1.10737e+08	1.25399e+08	1.51034e+08	9.27105e+07	1.02394e+08	1.05648e+08	1.14799e+08	2.84081e+08	2.01907e+08	1.87978e+08	1.11668e+08	1.00563e+08	9.72664e+07	9.20006e+07	1.115e+08	1.30147e+08	1.3306e+08	1.32489e+08	1.33238e+08	1.33227e+08
Nordeoxycholic acid	3.84	level1			377.269	50.4	NEG	447790	1.19646e+06	950233	1.16457e+06	1.39999e+06	866626	868308	1.2882e+06	952001	560590	554298	676434	296986	373349	256480	394689	1.10422e+06	460124	1.13225e+06	389506	602929	2.31343e+06	2.13777e+06	364997	812564	812631	818527	807142	788439
4-Nitroaniline	3.84	level1			137.036	31.3	NEG	3.32863e+07	2.06715e+07	3.83352e+07	2.89902e+07	3.48907e+07	2.3298e+07	6.66716e+07	7.20344e+07	4.73456e+07	8.19432e+07	5.82028e+07	8.5437e+07	6.75736e+07	8.907e+07	3.32032e+07	9.70541e+07	1.50964e+08	2.08491e+08	1.34276e+08	9.80544e+07	8.97025e+07	5.63222e+07	4.30552e+07	6.03897e+07	6.84738e+07	6.84737e+07	6.91741e+07	6.82352e+07	6.82925e+07
Dodecyl gallate	3.84	level1			337.205	13.8	NEG	5.74452e+06	9.73693e+06	1.73936e+07	1.16092e+07	9.76736e+06	7.72091e+06	7.44286e+06	7.63516e+06	6.38759e+06	6.04115e+06	8.37699e+06	7.3751e+06	9.60205e+06	8.49418e+06	1.13259e+07	1.67028e+07	8.84519e+06	6.51821e+06	6.19734e+06	5.87932e+06	1.05943e+07	8.75753e+06	6.6099e+06	1.52264e+07	9.75613e+07	9.36397e+07	9.50253e+07	9.50244e+07	9.59256e+07
Taurodeoxycholic acid	3.84	level1			498.289	77	NEG	1.45299e+06	3.99681e+06	1.22622e+06	5.18826e+06	4.15955e+06	1.11813e+06	1.06172e+07	8.56851e+06	7.67051e+06	2.01951e+07	2.37225e+07	1.71864e+07	537981	3.32533e+06	9.71048e+06	7.58006e+06	4.76893e+06	3.54423e+06	9.17436e+06	1.33817e+06	2.13697e+06	2.69309e+06	2.42655e+06	1.39999e+06	1.23054e+07	1.30551e+07	1.12745e+07	1.23151e+07	1.25565e+07
Trehalose	3.83	level1			341.108	215	NEG	1.10469e+07	6.26138e+06	5.74852e+06	1.26713e+07	8.14483e+06	1.32897e+07	1.04356e+06	1.10545e+06	945813	4.90343e+06	3.58189e+06	3.22736e+06	8.16473e+06	1.07013e+07	1.03124e+07	1.07181e+07	1.91801e+06	5.90211e+06	5.58562e+06	7.08341e+06	1.30278e+06	1.01482e+06	1.31256e+06	1.20529e+06	6.13814e+06	6.37541e+06	6.35759e+06	6.4314e+06	6.50861e+06
3-Hydroxybutyrylcarnitine (Car(4:0-O))	3.83	level1			248.148	196.7	POS	8.81201e+06	6.69247e+06	7.05909e+06	7.35504e+06	6.31833e+06	5.19772e+06	6.04878e+06	1.14434e+07	5.33805e+06	8.65759e+06	8.86514e+06	7.79871e+06	1.24489e+07	1.31649e+07	1.90918e+07	1.79096e+07	5.5077e+06	1.26297e+07	4.4736e+06	5.2402e+06	3.4748e+06	3.05925e+06	2.59181e+06	3.11621e+06	8.28063e+06	8.28089e+06	8.33762e+06	8.28113e+06	8.61488e+06
Acetylcarnitine (Car(2:0))	3.83	level1			204.122	186.6	POS	3.8946e+07	3.29338e+07	2.02787e+07	1.91115e+07	2.08734e+07	2.73872e+07	3.51253e+07	4.9742e+07	4.91463e+07	3.54273e+07	6.68379e+07	2.40274e+07	3.76642e+07	1.83808e+07	2.6413e+07	1.98366e+07	2.332e+07	2.96359e+07	3.44652e+07	3.59535e+07	3.44033e+07	5.5991e+07	5.68107e+07	3.45255e+07	3.33931e+07	3.38709e+07	3.3872e+07	3.40147e+07	3.42035e+07
LPS(18:1)	3.83	level1			524.296	154.5	POS	545179	722516	723461	1.16128e+06	805521	663855	679458	876177	986269	697462	957040	790635	429956	355476	706789	364313	1.10361e+06	636965	845939	531018	513519	475082	440256	504503	663282	659088	659069	662804	680533
LPC(20:0)	3.83	level1			552.4	117.6	POS	5.45231e+07	4.54873e+07	4.39774e+07	3.89574e+07	3.93232e+07	3.45648e+07	4.28774e+07	3.49886e+07	3.58659e+07	5.5838e+07	6.09493e+07	5.64355e+07	7.54356e+07	7.28613e+07	3.73913e+07	9.38731e+07	3.17927e+07	2.95414e+07	6.27637e+07	7.37064e+07	6.42785e+07	5.81316e+07	6.22767e+07	8.01983e+07	6.19891e+07	6.19962e+07	6.20016e+07	6.3833e+07	6.25578e+07
LPC(18:0/0:0)	3.83	level1			524.369	81.4	POS	2.57234e+07	7.75699e+07	2.3303e+07	1.3321e+07	1.9062e+07	1.86927e+07	3.3128e+07	1.48629e+07	2.94767e+07	3.92394e+07	4.0527e+07	3.70679e+07	3.33255e+07	3.21389e+07	2.93719e+07	4.18478e+07	3.9225e+07	8.42768e+07	8.20043e+07	2.61238e+07	1.02916e+08	3.45693e+07	3.06629e+07	4.03811e+07	3.80284e+07	4.61686e+07	3.07992e+07	3.02652e+07	3.00977e+07
Phe-Trp	3.83	level1			352.164	81.3	POS	4.81703e+06	3.56386e+06	3.85225e+06	3.31042e+06	2.69669e+06	2.6551e+06	8.43069e+06	7.1307e+06	7.768e+06	1.02593e+07	8.92754e+06	1.09053e+07	1.07213e+07	6.53307e+06	1.06379e+07	7.57326e+06	3.79157e+06	5.10279e+06	5.47519e+06	6.65107e+06	5.02073e+06	4.21534e+06	4.08162e+06	5.3337e+06	6.32106e+06	6.32032e+06	6.21109e+06	6.2113e+06	6.21303e+06
2-Piperidone	3.83	level1			100.075	27.3	POS	2.01252e+06	2.34151e+06	2.41812e+06	2.72209e+06	2.58137e+06	1.96949e+06	2.28185e+06	2.5146e+06	2.84872e+06	2.53854e+06	2.59921e+06	2.1985e+06	3.12058e+06	2.80517e+06	2.71059e+06	2.47597e+06	2.18766e+06	1.96785e+06	2.78939e+06	4.16284e+06	4.02467e+06	4.17526e+06	3.96183e+06	3.52098e+06	2.65843e+06	2.99558e+06	2.61714e+06	2.51671e+06	2.60175e+06
Crotonoside	3.83	level1			282.084	158	NEG	8.65294e+06	1.63154e+07	1.16291e+07	1.72442e+07	2.05488e+07	1.60272e+07	1.34144e+07	4.88277e+06	7.01589e+06	8.45211e+06	5.88448e+06	8.21601e+06	6.51636e+06	1.21844e+07	1.20272e+07	8.53447e+06	1.38456e+07	1.85592e+07	9.84098e+06	1.65781e+07	1.52403e+07	1.30922e+07	1.74141e+07	1.08493e+07	1.11118e+07	1.11157e+07	1.11114e+07	1.14438e+07	1.11685e+07
4-Ethoxybenzoic acid	3.83	level1			165.055	36	NEG	3.00272e+06	1.94286e+06	4.77143e+06	3.28929e+06	3.14721e+06	1.62132e+06	1.16185e+06	1.19668e+06	2.31431e+06	1.88577e+06	1.50507e+06	1.93546e+06	1.65106e+06	1.65993e+06	1.52712e+06	1.43457e+06	1.49147e+06	1.59597e+06	4.16676e+06	9.5173e+06	6.41539e+06	5.31354e+06	7.28897e+06	4.25561e+06	3.07446e+06	3.10831e+06	3.02047e+06	3.10856e+06	3.07411e+06
Arabinono-1,4-lactone	3.83	level1			147.03	32.4	NEG	8.80362e+07	9.79914e+07	1.13339e+08	1.37563e+08	1.10084e+08	8.61304e+07	1.18281e+08	1.25368e+08	1.40494e+08	1.31967e+08	1.07426e+08	1.18851e+08	6.20194e+07	7.83456e+07	7.88832e+07	9.4367e+07	1.89756e+08	1.24817e+08	1.25566e+08	9.91011e+07	1.23061e+08	1.49848e+08	9.19108e+07	9.08879e+07	9.89234e+07	1.01171e+08	9.68921e+07	9.69036e+07	9.68823e+07
Citraconic acid	3.83	level1			129.019	29.7	NEG	4.89238e+07	5.03543e+07	5.92197e+07	6.74977e+07	6.77245e+07	5.54027e+07	6.66947e+07	6.79703e+07	7.61369e+07	7.77079e+07	7.19287e+07	7.18276e+07	4.96876e+07	4.78497e+07	5.76926e+07	5.19657e+07	9.01014e+07	6.44258e+07	6.56979e+07	6.25754e+07	7.29579e+07	8.14188e+07	6.04786e+07	5.87299e+07	5.85309e+07	5.85344e+07	5.79294e+07	5.81383e+07	5.81385e+07
Deoxycholic acid	3.82	level1			391.285	48.4	NEG	2.24558e+06	5.97928e+06	4.62112e+06	4.20221e+06	9.36163e+06	1.86264e+06	4.06171e+07	3.65008e+07	5.25877e+07	3.86455e+07	4.49056e+07	5.37372e+07	2.27421e+07	6.32268e+06	1.16422e+07	1.26352e+07	4.18649e+07	1.93373e+07	5.07659e+07	7.16162e+06	1.47588e+07	1.65022e+07	1.32411e+07	1.53035e+07	3.24806e+07	3.2887e+07	3.21944e+07	3.24813e+07	3.15069e+07
3-Pyridol	3.82	level1			96.0438	26.8	POS	1.60171e+06	1.4261e+06	1.95715e+06	1.88363e+06	2.0339e+06	1.70236e+06	1.31973e+06	1.28131e+06	1.6512e+06	1.29868e+06	1.43978e+06	1.54634e+06	1.29648e+06	1.38437e+06	1.36117e+06	1.05428e+06	1.68991e+06	1.37284e+06	1.81046e+06	1.67767e+06	1.81852e+06	1.65378e+06	1.69129e+06	1.34572e+06	1.35544e+06	1.37861e+06	1.28472e+06	1.38611e+06	1.38631e+06
3alpha-Hydroxy-6-oxo-5alpha-cholan-24-oic acid	3.82	level1			389.269	47.9	NEG	1.11172e+06	1.044e+06	166682	156540	610799	1.0348e+06	2.43719e+06	2.19051e+06	3.79811e+06	2.91765e+06	3.42571e+06	4.98392e+06	1.41443e+06	762251	767802	1.1227e+06	1.84965e+06	1.32232e+06	3.90873e+06	1.09982e+06	1.14627e+06	1.23307e+06	1.33366e+06	1.61845e+06	1.7066e+06	1.87346e+06	1.87485e+06	1.93277e+06	2.03256e+06
S-Adenosylmethionine	3.82	level1			399.143	289.4	POS	1.61691e+07	1.22222e+07	1.57649e+07	1.14626e+07	6.78585e+06	7.41831e+06	3.90242e+06	5.99988e+06	1.3482e+06	3.89463e+06	7.45395e+06	3.69016e+06	1.29366e+07	9.66806e+06	1.65213e+07	1.5027e+07	8.76069e+06	3.915e+06	4.43782e+06	1.32867e+07	1.14543e+07	7.92773e+06	8.32405e+06	4.42984e+06	7.89503e+06	8.92589e+06	8.3018e+06	8.3082e+06	8.07457e+06
Besifovir	3.82	level1			300.083	255.8	POS	1.62007e+06	2.10866e+06	2.49764e+06	3.00036e+06	3.07965e+06	2.74997e+06	3.16965e+06	4.19311e+06	4.46002e+06	2.97093e+06	2.91008e+06	2.93824e+06	627621	2.06226e+06	1.86189e+06	2.01172e+06	5.68497e+06	3.15042e+06	3.59922e+06	2.07782e+06	1.78851e+06	3.67614e+06	3.09678e+06	2.50192e+06	2.50503e+06	2.53018e+06	2.53013e+06	2.55886e+06	2.5536e+06
Pyrrolidine	3.82	level1			72.0805	181.6	POS	9.55557e+07	7.31677e+07	9.14479e+07	9.17156e+07	9.59197e+07	1.04638e+08	1.56111e+08	1.73973e+08	2.2849e+08	1.81626e+08	2.11492e+08	1.70869e+08	1.16537e+08	1.19614e+08	1.48753e+08	1.29529e+08	9.45191e+07	8.03344e+07	8.64388e+07	1.1709e+08	1.08674e+08	9.70923e+07	9.78625e+07	9.41979e+07	1.11561e+08	1.1613e+08	1.14797e+08	1.16103e+08	1.1611e+08
Choline	3.82	level1			104.106	147.8	POS	1.84183e+07	1.5098e+07	1.44383e+07	1.38678e+07	1.49128e+07	1.44918e+07	6.06607e+06	1.23473e+07	1.28117e+07	2.03246e+07	1.16403e+07	1.23389e+07	1.60446e+07	1.34799e+07	1.6939e+07	1.39877e+07	1.35358e+07	1.50521e+07	1.73837e+07	1.93949e+07	1.3358e+07	1.47905e+07	1.63358e+07	1.85849e+07	1.37535e+07	1.35825e+07	1.37949e+07	1.37949e+07	1.37946e+07
Hexanoylcarnitine (Car(6:0))	3.82	level1			260.185	141.1	POS	2.19493e+06	3.80809e+06	1.73736e+06	1.40102e+06	1.59915e+06	773384	1.11889e+06	1.88313e+06	2.03374e+06	1.19853e+06	1.28233e+06	987700	1.66798e+06	1.56916e+06	1.43644e+06	1.41544e+06	1.36373e+06	2.40505e+06	1.36342e+06	1.39589e+06	1.49635e+06	2.93359e+06	7.80854e+06	1.26733e+06	1.78561e+06	1.82182e+06	1.81436e+06	1.82179e+06	1.82179e+06
LPC(17:0/0:0)	3.82	level1			510.353	121.8	POS	1.7154e+08	1.37655e+08	1.97836e+08	1.31549e+08	1.65357e+08	1.60423e+08	1.00327e+08	9.95454e+07	1.11107e+08	1.17292e+08	1.1646e+08	1.14281e+08	9.29102e+07	1.00659e+08	1.06613e+08	1.0334e+08	1.48066e+08	1.3019e+08	1.34302e+08	1.2118e+08	1.36521e+08	1.21752e+08	1.26641e+08	1.21999e+08	1.26694e+08	1.28532e+08	1.2951e+08	1.29501e+08	1.29496e+08
Sph(t18:0)	3.82	level1			318.299	55.3	POS	2.04103e+07	2.23043e+07	1.6757e+07	2.43524e+07	1.63549e+07	1.37817e+07	2.33307e+07	2.51184e+07	2.24091e+07	2.28128e+07	2.13984e+07	2.33163e+07	2.84166e+07	3.28246e+07	2.54499e+07	2.95738e+07	2.60101e+07	2.39571e+07	3.03066e+07	2.80818e+07	2.6877e+07	1.98317e+07	2.02427e+07	2.83261e+07	2.49681e+07	2.64269e+07	2.43749e+07	2.52102e+07	2.521e+07
Propionic acid	3.82	level1			73.0294	61	NEG	1.85888e+06	1.96067e+06	1.81678e+06	1.91202e+06	2.00615e+06	1.96493e+06	2.2056e+06	6.01802e+06	2.34155e+06	2.33571e+06	2.27753e+06	2.62859e+06	2.28422e+06	2.46767e+06	2.61447e+06	2.27028e+06	2.16421e+06	2.20483e+06	2.25522e+06	2.39876e+06	2.58919e+06	2.41665e+06	2.48165e+06	2.27275e+06	1.92162e+06	2.18336e+06	2.13557e+06	2.13586e+06	2.36368e+06
Prostaglandin F2alpha (PGF2a)	3.82	level1			353.233	57.7	NEG	952511	852252	1.27266e+06	772223	1.31051e+06	1.48638e+06	6.67852e+06	6.50443e+06	1.14286e+07	7.27676e+06	1.05794e+07	6.22169e+06	480889	1.68075e+06	1.47904e+06	1.76318e+06	4.0198e+06	3.20211e+06	4.03686e+06	2.316e+06	4.21566e+06	6.89488e+06	2.28752e+06	3.24291e+06	3.27819e+06	3.41361e+06	3.88271e+06	3.88465e+06	3.99134e+06
Dehydroascorbic acid (Oxidized vitamin C)	3.82	level1			173.009	45.4	NEG	2.54274e+08	1.68371e+08	1.86532e+08	1.46026e+08	1.14991e+08	3.50476e+08	2.39284e+08	1.38134e+08	2.61182e+08	2.94343e+08	2.84259e+08	2.77258e+08	3.31558e+08	3.43471e+08	4.45394e+08	5.99534e+08	1.49196e+08	2.1349e+08	3.64568e+08	3.41968e+08	5.24727e+08	4.21307e+08	3.62401e+08	2.45241e+08	2.0213e+08	2.11435e+08	2.08333e+08	2.08364e+08	2.10424e+08
3-Hydroxybutyric acid	3.82	level1			103.04	125.3	NEG	4.38319e+07	5.15347e+07	5.57895e+07	5.76428e+07	7.43688e+07	7.51293e+07	1.25716e+08	1.63521e+08	1.12191e+08	7.38336e+07	7.73683e+07	9.06132e+07	5.49506e+07	5.72092e+07	1.06939e+08	6.25692e+07	2.68657e+08	2.75521e+08	1.10672e+08	5.18769e+07	5.44219e+07	6.21964e+07	8.3681e+07	5.3169e+07	9.30554e+07	8.79804e+07	9.38963e+07	9.3899e+07	9.38929e+07
Embelin	3.81	level1			293.179	13.8	NEG	1.37438e+07	2.24471e+07	3.86076e+07	2.36122e+07	2.03263e+07	1.76492e+07	1.56161e+07	1.7016e+07	1.47985e+07	1.46269e+07	1.77402e+07	1.75805e+07	2.09965e+07	1.94e+07	2.69144e+07	3.4774e+07	2.14248e+07	1.39786e+07	1.40542e+07	1.47755e+07	2.26674e+07	1.86358e+07	1.58025e+07	3.22983e+07	2.18645e+08	2.13917e+08	2.16813e+08	2.18689e+08	2.18641e+08
Hyodeoxycholic acid	3.81	level1			391.285	48.4	NEG	2.24558e+06	5.97928e+06	4.62112e+06	4.20221e+06	9.36163e+06	1.86264e+06	4.06171e+07	3.65008e+07	5.25877e+07	3.86455e+07	4.49056e+07	5.37372e+07	2.27421e+07	6.32268e+06	1.16422e+07	1.26352e+07	4.18649e+07	1.93373e+07	5.07659e+07	7.16162e+06	1.47588e+07	1.65022e+07	1.32411e+07	1.53035e+07	3.24806e+07	3.2887e+07	3.21944e+07	3.24813e+07	3.15069e+07
3-Methyluridine	3.81	level1			257.078	51.1	NEG	2.71352e+06	2.91978e+06	5.17162e+06	5.11424e+06	5.10494e+06	4.69718e+06	4.50166e+06	4.86281e+06	5.32949e+06	7.38701e+06	4.7394e+06	7.7212e+06	4.12471e+06	4.58507e+06	3.70797e+06	3.0602e+06	7.46285e+06	4.59758e+06	5.2926e+06	3.65358e+06	3.14313e+06	3.91944e+06	4.96267e+06	3.02923e+06	4.43171e+06	4.39018e+06	4.29493e+06	4.39023e+06	4.36397e+06
Oleamide	3.81	level1			282.277	18.1	POS	4.85261e+06	4.89086e+06	5.41901e+06	4.17057e+06	5.01465e+06	5.21768e+06	9.88874e+06	8.8403e+06	1.0341e+07	6.42528e+06	7.4914e+06	9.16216e+06	7.01828e+06	6.05366e+06	7.78024e+06	5.49808e+06	6.80048e+06	5.6717e+06	6.90988e+06	3.09627e+06	4.96866e+06	3.52544e+06	4.00279e+06	4.37232e+06	5.51664e+06	5.51618e+06	5.38959e+06	5.52225e+06	5.24409e+06
Butyrylcarnitine (Car(4:0))	3.81	level1			232.153	160.8	POS	7.06792e+06	6.62566e+06	4.22537e+06	4.60429e+06	5.12551e+06	3.50298e+06	4.99109e+06	8.46776e+06	7.97978e+06	5.04275e+06	5.94361e+06	4.56909e+06	6.59564e+06	3.63103e+06	4.55851e+06	6.15571e+06	3.67953e+06	4.11277e+06	2.62999e+06	5.65194e+06	5.02281e+06	9.91313e+06	1.00079e+07	4.67924e+06	5.52796e+06	5.59102e+06	5.52789e+06	5.69656e+06	5.29329e+06
Valerylcarnitine	3.81	level1			246.169	151.3	POS	1.31602e+07	1.08186e+07	9.50053e+06	8.18378e+06	1.12082e+07	1.03913e+07	2.10499e+07	3.393e+07	4.06908e+07	1.81406e+07	1.91606e+07	1.63748e+07	1.9273e+07	1.6618e+07	1.265e+07	1.70611e+07	1.11695e+07	8.53896e+06	6.22376e+06	1.9358e+07	1.72779e+07	2.03609e+07	2.36292e+07	1.26615e+07	1.49565e+07	1.50497e+07	1.49999e+07	1.50498e+07	1.50498e+07
Pipecolamide	3.81	level1			129.101	122.8	POS	1.02245e+06	1.56724e+06	2.48652e+06	2.07863e+06	1.06703e+06	2.36237e+06	3.00681e+06	3.93796e+06	4.49297e+06	4.11928e+06	4.20992e+06	5.60943e+06	1.88035e+06	2.47829e+06	2.38408e+06	2.3208e+06	1.14957e+06	1.81272e+06	2.00514e+06	2.46972e+06	2.74272e+06	2.67331e+06	2.12624e+06	2.36997e+06	1.56641e+06	1.66727e+06	1.55405e+06	1.56995e+06	1.97191e+06
3'-O-Methyladenosine	3.81	level1			282.118	40.7	POS	3.82374e+06	5.54444e+06	2.7989e+06	8.73773e+06	8.09255e+06	7.8885e+06	1.60618e+06	6.68604e+06	8.16511e+06	8.31565e+06	7.37574e+06	8.35627e+06	847159	2.84737e+06	2.13424e+06	5.14932e+06	1.37504e+07	9.33799e+06	3.63433e+06	4.34288e+06	4.04552e+06	3.73473e+06	1.96423e+06	4.84844e+06	4.51963e+06	4.52846e+06	4.54619e+06	4.81564e+06	4.80914e+06
3-Methyl-1H-pyrazole-4-carbaldehyde	3.81	level1			109.041	35.2	NEG	3.14325e+06	3.16754e+06	3.20412e+06	3.94052e+06	5.14742e+06	3.2774e+06	4.84616e+06	5.41075e+06	6.33739e+06	4.78246e+06	6.9397e+06	6.12203e+06	4.61708e+06	3.66517e+06	3.80517e+06	3.07594e+06	5.58718e+06	3.77977e+06	2.69424e+06	4.47304e+06	6.0796e+06	5.08462e+06	4.29398e+06	4.49284e+06	3.79437e+06	3.92067e+06	3.80006e+06	4.48177e+06	3.93193e+06
Docebenone	3.81	level1			325.184	14.7	NEG	6.52025e+07	8.57454e+07	1.25517e+08	9.46916e+07	7.24551e+07	7.40985e+07	7.43079e+07	6.94476e+07	6.99106e+07	6.60156e+07	7.9265e+07	8.24836e+07	7.36044e+07	7.66701e+07	7.60396e+07	1.45236e+08	8.04617e+07	6.73894e+07	7.00778e+07	1.18474e+08	7.95312e+07	7.74762e+07	6.71525e+07	1.05099e+08	8.2327e+08	8.23254e+08	8.23298e+08	8.27327e+08	8.3443e+08
N-Methyl-L-asparagine	3.8	level1			145.062	221.1	NEG	1.36173e+08	1.24309e+08	7.39726e+07	9.09246e+07	4.23821e+07	7.39492e+07	1.49328e+08	1.57849e+08	1.56172e+08	2.37546e+08	2.31976e+08	1.96628e+08	2.23088e+08	1.88214e+08	2.08179e+08	1.82708e+08	8.09607e+07	1.36042e+08	1.37231e+08	1.40188e+08	1.3192e+08	1.06559e+08	1.35869e+08	1.27198e+08	1.38184e+08	1.38325e+08	1.38392e+08	1.38807e+08	1.39619e+08
N-Acetylgalactosamine	3.8	level1			204.086	146.7	POS	1.21816e+07	1.01309e+07	8.90278e+06	1.29075e+07	1.17325e+07	1.00551e+07	2.3246e+07	2.64016e+07	3.08226e+07	1.97449e+07	2.17702e+07	2.1951e+07	1.01865e+07	1.49432e+07	1.12928e+07	1.80085e+07	2.50608e+07	1.40625e+07	1.68832e+07	2.59287e+07	2.57834e+07	3.00066e+07	2.68686e+07	2.83961e+07	1.79929e+07	1.73058e+07	1.77224e+07	1.73074e+07	1.73055e+07
Biliverdin	3.8	level1			581.24	150.3	NEG	59390.6	111407	145383	150781	143576	260230	257589	202291	287303	267420	619880	334461	463197	616655	646158	573152	14071.1	194097	93596.2	383818	174057	170658	375079	295456	248631	243723	236031	246680	243641
N6,N6-Dimethyllysine	3.8	level1			175.143	305.4	POS	3.20764e+06	4.38706e+06	6.40489e+06	4.51021e+06	5.11088e+06	5.64217e+06	1.20835e+07	1.39859e+07	1.479e+07	1.10154e+07	1.55881e+07	1.28948e+07	4.46683e+06	6.26072e+06	8.19009e+06	6.45008e+06	4.41768e+06	3.87933e+06	3.32217e+06	5.149e+06	4.37214e+06	5.38145e+06	4.91801e+06	4.25496e+06	6.21824e+06	6.21861e+06	6.33703e+06	6.14202e+06	5.9539e+06
N6-Methyllysine	3.8	level1			161.127	302	POS	8.4723e+06	9.80745e+06	1.16363e+07	9.0016e+06	9.3776e+06	9.12394e+06	9.90972e+06	8.41864e+06	1.01568e+07	1.10643e+07	1.08055e+07	1.02183e+07	7.82201e+06	8.65512e+06	9.75935e+06	8.10906e+06	9.89491e+06	1.07824e+07	9.21321e+06	1.19256e+07	1.09717e+07	9.80717e+06	1.12926e+07	9.63944e+06	1.00311e+07	1.00313e+07	1.0008e+07	9.985e+06	9.91912e+06
Folinic acid	3.8	level1			456.162	270.6	POS	738970	566860	797214	636489	665039	1.06834e+06	288949	376635	179691	216174	439502	273692	711023	614911	610043	938837	154862	211066	176743	1.02318e+06	294485	503202	781724	414183	457598	478759	462346	462361	466862
His-Asp	3.8	level1			271.103	244.5	POS	1.95766e+06	1.81561e+06	2.28992e+06	1.37695e+06	1.58981e+06	1.82469e+06	7.85634e+06	6.10611e+06	5.92423e+06	7.23548e+06	6.92289e+06	7.40279e+06	5.1732e+06	4.3297e+06	5.06065e+06	4.7326e+06	1.50639e+06	2.09328e+06	2.01217e+06	2.58925e+06	2.37391e+06	1.80118e+06	2.15247e+06	2.38826e+06	3.28229e+06	3.42366e+06	3.38922e+06	3.4236e+06	3.42355e+06
Glutarylcarnitine	3.8	level1			276.143	234.8	POS	1.06132e+08	1.20093e+08	1.42969e+08	1.21885e+08	1.03648e+08	1.45719e+08	7.13258e+07	9.04269e+07	1.12684e+08	9.56568e+07	8.50348e+07	8.291e+07	5.60941e+07	1.10273e+08	6.76522e+07	1.36373e+08	7.90085e+07	8.97427e+07	6.57024e+07	1.0032e+08	8.2944e+07	1.12329e+08	1.06407e+08	8.2491e+07	8.77293e+07	8.77305e+07	8.773e+07	8.85679e+07	8.79041e+07
Betaine aldehyde	3.8	level1			102.091	185.1	POS	5.51508e+07	8.69123e+07	1.9978e+08	9.20046e+07	1.99634e+08	1.69523e+08	1.12183e+08	1.80925e+08	1.77105e+08	1.12224e+08	9.48747e+07	1.27964e+08	1.64438e+07	5.42533e+07	3.35724e+07	4.42372e+07	2.1151e+08	1.33988e+08	6.53384e+07	3.85213e+07	3.82293e+07	1.93727e+08	6.37911e+07	7.70462e+07	8.54943e+07	8.5494e+07	8.55119e+07	8.65136e+07	8.58314e+07
1-Myristoyl-sn-glycero-3-phosphocholine (LPC(14:0/0:0))	3.8	level1			468.306	126.2	POS	3.74473e+07	3.41986e+07	5.42311e+07	5.56167e+07	4.69221e+07	4.01047e+07	2.67924e+07	3.16791e+07	3.23295e+07	2.56796e+07	3.02752e+07	3.11123e+07	2.35804e+07	2.01406e+07	3.06707e+07	2.86001e+07	8.95795e+07	5.84233e+07	5.43815e+07	3.82321e+07	3.94161e+07	3.44867e+07	3.06412e+07	3.68051e+07	4.1014e+07	4.10203e+07	4.10163e+07	4.24178e+07	4.131e+07
LPC(16:0)	3.8	level1			496.337	123.5	POS	8.36348e+09	8.36706e+09	8.4073e+09	8.82964e+09	9.28433e+09	7.89756e+09	8.99876e+09	9.04194e+09	9.23586e+09	1.05937e+10	9.74547e+09	1.03479e+10	8.05435e+09	7.72854e+09	8.3384e+09	7.81153e+09	1.33972e+10	1.29219e+10	1.14064e+10	1.00824e+10	1.06854e+10	9.69032e+09	9.96103e+09	9.56841e+09	9.55844e+09	9.56002e+09	9.6055e+09	9.72007e+09	9.63177e+09
Car(18:0)	3.8	level1			428.372	90.2	POS	1.70163e+07	2.01073e+07	2.21897e+07	6.86468e+06	2.12606e+07	2.21731e+07	2.73299e+07	2.8042e+07	3.35979e+07	2.25861e+07	3.33108e+07	2.07703e+07	1.44807e+07	1.98517e+07	1.32524e+07	1.88254e+07	1.76847e+07	2.16785e+07	8.47742e+06	2.11242e+07	9.21974e+06	1.35243e+07	2.74449e+07	1.81627e+07	2.22573e+07	2.26336e+07	2.26201e+07	2.33309e+07	2.11783e+07
Allopurinol	3.8	level1			137.045	44.4	POS	9.39642e+06	1.17893e+07	9.68553e+06	7.18177e+06	7.04123e+06	4.02218e+06	3.00422e+07	3.59814e+07	3.59676e+07	3.91258e+07	3.18004e+07	3.62936e+07	5.54143e+07	3.22962e+07	1.98001e+07	2.57048e+07	3.49443e+07	3.32845e+07	4.76975e+07	2.30356e+07	4.30303e+07	2.63634e+07	2.54301e+07	4.64068e+07	2.79318e+07	2.84386e+07	2.76293e+07	2.76272e+07	2.76284e+07
PC(16:0/18:1(9Z))	3.8	level1			760.578	18.8	POS	1.11254e+09	1.22024e+09	9.85582e+08	1.28894e+09	9.78533e+08	9.70774e+08	1.44791e+09	1.30381e+09	1.06713e+09	9.46674e+08	9.56515e+08	1.01517e+09	1.34229e+09	1.062e+09	9.42808e+08	1.29418e+09	1.44034e+09	1.46215e+09	1.46889e+09	9.60264e+08	1.12359e+09	1.06908e+09	1.04889e+09	1.08774e+09	1.47293e+09	1.40446e+09	1.38045e+09	1.38018e+09	1.38015e+09
1-Methylpseudouridine	3.79	level1			257.078	51.1	NEG	2.71352e+06	2.91978e+06	5.17162e+06	5.11424e+06	5.10494e+06	4.69718e+06	4.50166e+06	4.86281e+06	5.32949e+06	7.38701e+06	4.7394e+06	7.7212e+06	4.12471e+06	4.58507e+06	3.70797e+06	3.0602e+06	7.46285e+06	4.59758e+06	5.2926e+06	3.65358e+06	3.14313e+06	3.91944e+06	4.96267e+06	3.02923e+06	4.43171e+06	4.39018e+06	4.29493e+06	4.39023e+06	4.36397e+06
Isovalerylcarnitine (Car(5:0))	3.79	level1			246.169	151.3	POS	1.31602e+07	1.08186e+07	9.50053e+06	8.18378e+06	1.12082e+07	1.03913e+07	2.10499e+07	3.393e+07	4.06908e+07	1.81406e+07	1.91606e+07	1.63748e+07	1.9273e+07	1.6618e+07	1.265e+07	1.70611e+07	1.11695e+07	8.53896e+06	6.22376e+06	1.9358e+07	1.72779e+07	2.03609e+07	2.36292e+07	1.26615e+07	1.49565e+07	1.50497e+07	1.49999e+07	1.50498e+07	1.50498e+07
1-Methyladenosine	3.79	level1			282.118	40.7	POS	3.82374e+06	5.54444e+06	2.7989e+06	8.73773e+06	8.09255e+06	7.8885e+06	1.60618e+06	6.68604e+06	8.16511e+06	8.31565e+06	7.37574e+06	8.35627e+06	847159	2.84737e+06	2.13424e+06	5.14932e+06	1.37504e+07	9.33799e+06	3.63433e+06	4.34288e+06	4.04552e+06	3.73473e+06	1.96423e+06	4.84844e+06	4.51963e+06	4.52846e+06	4.54619e+06	4.81564e+06	4.80914e+06
N,N-Dimethylarginine (ADMA)	3.79	level1			203.149	284.7	POS	6.61601e+07	9.08425e+07	1.47731e+08	1.09177e+08	1.19841e+08	1.54379e+08	2.42261e+08	3.28289e+08	3.81243e+08	2.76608e+08	3.39418e+08	2.94475e+08	7.02751e+07	1.2793e+08	1.57622e+08	1.62822e+08	1.01434e+08	9.50198e+07	5.87974e+07	1.33318e+08	8.15838e+07	1.39751e+08	1.21758e+08	1.01892e+08	1.40815e+08	1.40816e+08	1.4016e+08	1.40161e+08	1.40164e+08
Histamine	3.79	level1			112.086	228.1	POS	1.04394e+06	642034	617586	653046	780219	914279	3.77498e+06	8.56334e+06	6.61645e+06	5.69938e+06	4.3791e+07	2.52345e+06	1.94908e+06	3.14263e+06	722493	5.04703e+06	1.17828e+06	1.88826e+06	7.21564e+06	1.86035e+06	3.19813e+06	786856	1.14323e+06	1.38554e+06	4.38776e+06	4.32713e+06	4.30906e+06	4.30903e+06	4.30906e+06
3-Hydroxy-4-aminopyridine	3.79	level1			111.055	154.4	POS	1.44286e+07	1.52027e+07	2.2056e+07	1.35884e+07	2.65792e+07	1.26735e+07	3.62089e+07	1.51381e+07	1.81263e+07	3.52086e+07	3.85049e+07	1.7895e+07	2.16367e+07	1.19086e+07	2.20589e+07	9.08192e+06	2.03617e+07	2.05268e+07	1.61899e+07	1.69665e+07	1.75144e+07	2.87452e+07	2.05737e+07	1.66475e+07	1.55376e+07	1.5761e+07	1.55515e+07	1.58886e+07	1.7339e+07
LPC(18:2/0:0)	3.79	level1			520.337	115.6	POS	3.30271e+09	2.99194e+09	3.85519e+09	3.89657e+09	4.10684e+09	3.64465e+09	2.25942e+09	2.84762e+09	2.77671e+09	3.03449e+09	3.32189e+09	2.99897e+09	2.41581e+09	2.04957e+09	1.78271e+09	2.47826e+09	3.77331e+09	3.01239e+09	2.43494e+09	2.39455e+09	2.76297e+09	2.42416e+09	1.98363e+09	2.10383e+09	3.01239e+09	3.11296e+09	2.9452e+09	2.98196e+09	2.98185e+09
Sph(d18:0)	3.79	level1			284.293	40	POS	3.86859e+06	3.90741e+06	4.1887e+06	4.18119e+06	2.68274e+06	5.17739e+06	1.26692e+07	1.2927e+07	1.39619e+07	8.46682e+06	8.84742e+06	9.32e+06	9.2211e+06	8.13264e+06	1.19205e+07	7.96417e+06	4.4117e+06	4.00954e+06	6.17569e+06	3.02953e+06	4.61489e+06	3.57686e+06	3.1517e+06	3.94342e+06	6.20253e+06	6.53062e+06	6.10223e+06	6.10378e+06	6.10307e+06
Alfacalcidol	3.79	level1			401.343	28.7	POS	104864	593067	558277	488172	1.07206e+06	546066	473379	1.57065e+06	2.4351e+06	1.16359e+06	1.13664e+06	852388	312063	372472	353890	419964	2.28599e+06	386163	773229	798055	861969	6.98343e+06	2.40093e+06	948924	669494	664845	702262	634212	605560
Myristoylcarnitine	3.79	level1			372.309	105	POS	1.69954e+06	2.9522e+06	2.84743e+06	3.23072e+06	3.92089e+06	4.04449e+06	1.90667e+06	4.87032e+06	5.65058e+06	3.6061e+06	4.09454e+06	2.73375e+06	909807	1.10429e+06	2.00644e+06	1.41028e+06	7.63892e+06	3.29478e+06	2.96561e+06	2.1203e+06	2.2036e+06	7.24514e+06	3.80955e+06	2.02029e+06	3.40149e+06	3.40126e+06	3.41637e+06	3.45188e+06	3.61031e+06
Gluconic acid	3.79	level1			195.051	222.6	NEG	5.10086e+07	5.29512e+07	4.69822e+07	5.13616e+07	3.86904e+07	5.37048e+07	5.08471e+07	5.24198e+07	7.36701e+07	9.40314e+07	5.50001e+07	6.10983e+07	6.06324e+07	6.8408e+07	6.14362e+07	6.3097e+07	4.3591e+07	6.40936e+07	5.93716e+07	6.04859e+07	4.55579e+07	4.52946e+07	5.29904e+07	4.69949e+07	5.53452e+07	5.53139e+07	5.03101e+07	5.53326e+07	5.53283e+07
myo-Inositol	3.79	level1			179.056	206.2	NEG	4.63881e+06	3.89623e+06	3.49525e+06	5.51412e+06	3.45174e+06	4.67368e+06	2.1049e+06	2.4516e+06	2.47357e+06	3.92622e+06	3.59491e+06	3.42329e+06	5.7236e+06	6.86618e+06	4.21583e+06	5.77183e+06	2.46798e+06	3.58804e+06	4.8804e+06	4.12118e+06	2.99773e+06	1.76619e+06	2.04913e+06	2.39472e+06	3.59542e+06	3.76229e+06	3.71835e+06	3.76246e+06	3.76265e+06
Dimethylglycine	3.78	level1			102.056	194.6	NEG	1.64739e+06	2.11716e+06	2.20838e+06	2.2718e+06	2.35734e+06	2.89687e+06	2.43863e+06	2.43979e+06	3.47233e+06	1.50877e+06	1.29901e+06	1.76669e+06	1.40776e+06	2.11723e+06	1.53507e+06	1.76767e+06	3.07858e+06	3.30508e+06	2.00668e+06	3.42728e+06	3.06605e+06	3.63198e+06	3.50832e+06	2.55778e+06	2.13476e+06	2.17393e+06	2.13469e+06	2.11368e+06	2.14537e+06
Apocholic acid	3.78	level1			389.269	47.9	NEG	1.11172e+06	1.044e+06	166682	156540	610799	1.0348e+06	2.43719e+06	2.19051e+06	3.79811e+06	2.91765e+06	3.42571e+06	4.98392e+06	1.41443e+06	762251	767802	1.1227e+06	1.84965e+06	1.32232e+06	3.90873e+06	1.09982e+06	1.14627e+06	1.23307e+06	1.33366e+06	1.61845e+06	1.7066e+06	1.87346e+06	1.87485e+06	1.93277e+06	2.03256e+06
Ethyl 3-hydroxybenzoate	3.78	level1			165.055	36	NEG	3.00272e+06	1.94286e+06	4.77143e+06	3.28929e+06	3.14721e+06	1.62132e+06	1.16185e+06	1.19668e+06	2.31431e+06	1.88577e+06	1.50507e+06	1.93546e+06	1.65106e+06	1.65993e+06	1.52712e+06	1.43457e+06	1.49147e+06	1.59597e+06	4.16676e+06	9.5173e+06	6.41539e+06	5.31354e+06	7.28897e+06	4.25561e+06	3.07446e+06	3.10831e+06	3.02047e+06	3.10856e+06	3.07411e+06
N6-Methyladenosine	3.78	level1			282.118	40.7	POS	3.82374e+06	5.54444e+06	2.7989e+06	8.73773e+06	8.09255e+06	7.8885e+06	1.60618e+06	6.68604e+06	8.16511e+06	8.31565e+06	7.37574e+06	8.35627e+06	847159	2.84737e+06	2.13424e+06	5.14932e+06	1.37504e+07	9.33799e+06	3.63433e+06	4.34288e+06	4.04552e+06	3.73473e+06	1.96423e+06	4.84844e+06	4.51963e+06	4.52846e+06	4.54619e+06	4.81564e+06	4.80914e+06
N-Acetyl-beta-alanine	3.78	level1			114.054	185.4	POS	2.55913e+06	2.5849e+06	3.06287e+06	3.60194e+06	3.86974e+06	3.89244e+06	3.05974e+06	4.4562e+06	6.44972e+06	4.3873e+06	3.38868e+06	3.25431e+06	2.00728e+06	3.85686e+06	3.32875e+06	3.12792e+06	3.27591e+06	3.01838e+06	2.26052e+06	3.13956e+06	2.55383e+06	3.62525e+06	2.96134e+06	2.74555e+06	2.78355e+06	2.7858e+06	3.12222e+06	2.82478e+06	2.83976e+06
Palmitoyl sphingomyelin	3.78	level1			703.571	109.1	POS	1.25797e+09	1.17782e+09	1.1503e+09	1.1628e+09	1.15835e+09	1.17512e+09	2.58269e+09	2.33947e+09	2.1204e+09	1.80748e+09	2.00345e+09	1.7335e+09	1.6685e+09	1.78845e+09	2.43358e+09	1.89661e+09	1.60177e+09	1.14898e+09	1.52497e+09	7.11212e+08	7.91325e+08	8.12011e+08	7.94506e+08	1.02314e+09	2.21734e+09	2.29393e+09	2.24957e+09	2.24911e+09	2.18462e+09
SM(d18:1/18:0)	3.78	level1			731.602	106.6	POS	5.68484e+07	5.24455e+07	3.78612e+07	5.22854e+07	3.96273e+07	3.4613e+07	1.25774e+08	1.1154e+08	6.40424e+07	6.62991e+07	7.24438e+07	5.46003e+07	1.04224e+08	1.25978e+08	1.31617e+08	1.2599e+08	2.40375e+08	1.35583e+08	1.36544e+08	5.1034e+07	6.71776e+07	6.31826e+07	6.42079e+07	8.76557e+07	1.77135e+08	1.81058e+08	1.72229e+08	1.76944e+08	1.80329e+08
3-Butynoic acid	3.78	level1			85.028	65.6	POS	1.86357e+06	1.48711e+06	1.41831e+06	1.60813e+06	1.27798e+06	1.67313e+06	1.84404e+06	1.82537e+06	1.46545e+06	1.99699e+06	2.08873e+06	1.61262e+06	2.0572e+06	1.99707e+06	1.91925e+06	1.96194e+06	2.05171e+06	1.91235e+06	2.578e+06	1.64232e+06	2.28074e+06	1.73591e+06	1.51244e+06	1.80406e+06	1.67924e+06	1.59592e+06	1.54983e+06	1.62604e+06	1.61031e+06
Phenylalanylphenylalanine	3.78	level1			313.153	54.4	POS	2.07937e+06	2.36006e+06	2.33782e+06	2.41383e+06	1.69866e+06	1.79972e+06	5.22385e+06	4.44599e+06	8.29631e+06	5.9914e+06	6.89431e+06	7.41716e+06	4.17328e+06	2.86381e+06	4.81356e+06	2.85041e+06	947182	2.07124e+06	2.57904e+06	2.94828e+06	2.39558e+06	2.14221e+06	2.31121e+06	4.0841e+06	3.44791e+06	4.30657e+06	3.44237e+06	3.44661e+06	3.44284e+06
LPC(13:0)	3.78	level1			452.278	126	NEG	1.81704e+08	1.6148e+08	2.09581e+08	1.96226e+08	2.31584e+08	1.56417e+08	2.39275e+08	2.56112e+08	2.50188e+08	2.30869e+08	2.09181e+08	2.66994e+08	1.86754e+08	1.74566e+08	2.21683e+08	1.88247e+08	5.31912e+08	3.70082e+08	3.00535e+08	1.95733e+08	1.86246e+08	2.01131e+08	1.90153e+08	2.40483e+08	2.48061e+08	2.51416e+08	2.52719e+08	2.52715e+08	2.52716e+08
Glucono-1,5-lactone	3.78	level1			177.04	83.9	NEG	1.42966e+07	6.01809e+06	7.65297e+06	1.21018e+07	1.10751e+07	8.91317e+06	1.23065e+07	1.09272e+07	5.51332e+06	1.00051e+07	9.2142e+06	1.1661e+07	1.05922e+07	9.01198e+06	1.81511e+07	2.01803e+07	8.90217e+06	2.05375e+07	1.38891e+07	1.04764e+07	9.96343e+06	3.36259e+06	2.23271e+06	4.24719e+06	1.58832e+07	1.59387e+07	1.13695e+07	1.66841e+07	1.66839e+07
Gymnemagenin	3.78	level1			505.353	48.5	NEG	242337	348183	230487	289829	269485	320261	1.47884e+06	2.1925e+06	1.48486e+06	1.60632e+06	1.27575e+06	1.64499e+06	1.28281e+06	982004	825865	1.23728e+06	2.55233e+06	3.31652e+06	2.18496e+06	3.11371e+06	2.91393e+06	3.37106e+06	3.76384e+06	1.70173e+06	1.69604e+06	1.72429e+06	1.71457e+06	1.73753e+06	1.72431e+06
Purine	3.78	level1			119.035	37.9	NEG	1.86996e+06	1.40838e+06	727002	2.50015e+06	3.47789e+06	1.78755e+06	974331	3.53428e+06	5.20958e+06	2.11488e+06	2.78818e+06	2.5211e+06	653997	258644	1.19354e+06	1.42179e+06	3.88689e+06	716344	1.81231e+06	467175	969366	3.45175e+06	1.04087e+06	860704	1.33588e+06	1.35151e+06	1.31562e+06	1.35137e+06	1.3361e+06
Enterolactone	3.78	level1			297.117	15	NEG	440651	559030	839795	360946	1.53025e+06	857383	112579	271386	163972	488499	252616	144485	116499	372512	289887	876533	340095	377847	282586	255532	438939	301552	102220	449727	6.96455e+06	7.33845e+06	7.34202e+06	7.23291e+06	7.38137e+06
Caprolactam	3.77	level1			114.091	31.5	POS	2.63445e+06	2.50416e+06	3.75141e+06	3.00288e+06	2.81881e+06	5.30003e+06	1.10383e+07	6.74259e+06	9.30812e+06	7.98649e+06	7.62032e+06	1.56929e+07	1.26878e+07	7.45306e+06	9.19187e+06	1.07645e+07	1.81609e+07	1.98037e+06	2.47852e+06	2.10267e+07	2.41238e+07	2.90273e+07	2.91911e+07	1.51415e+07	7.29144e+06	8.14064e+06	7.14278e+06	7.27022e+06	7.1031e+06
Glyco-beta-muricholic acid	3.77	level1			464.301	158.7	NEG	184436	292990	261649	199644	452101	38573.2	827768	874287	1.08048e+06	2.04105e+06	2.76191e+06	1.33392e+06	164811	157755	811691	663209	337241	393264	189394	101832	320161	260046	300533	166231	790890	725804	725590	736929	725811
2-Phenyllactic acid	3.77	level1			165.055	36	NEG	3.00272e+06	1.94286e+06	4.77143e+06	3.28929e+06	3.14721e+06	1.62132e+06	1.16185e+06	1.19668e+06	2.31431e+06	1.88577e+06	1.50507e+06	1.93546e+06	1.65106e+06	1.65993e+06	1.52712e+06	1.43457e+06	1.49147e+06	1.59597e+06	4.16676e+06	9.5173e+06	6.41539e+06	5.31354e+06	7.28897e+06	4.25561e+06	3.07446e+06	3.10831e+06	3.02047e+06	3.10856e+06	3.07411e+06
Ethyl 4-hydroxybenzoate	3.77	level1			165.055	36	NEG	3.00272e+06	1.94286e+06	4.77143e+06	3.28929e+06	3.14721e+06	1.62132e+06	1.16185e+06	1.19668e+06	2.31431e+06	1.88577e+06	1.50507e+06	1.93546e+06	1.65106e+06	1.65993e+06	1.52712e+06	1.43457e+06	1.49147e+06	1.59597e+06	4.16676e+06	9.5173e+06	6.41539e+06	5.31354e+06	7.28897e+06	4.25561e+06	3.07446e+06	3.10831e+06	3.02047e+06	3.10856e+06	3.07411e+06
N6,N6,N6-Trimethyllysine	3.77	level1			189.159	299.1	POS	1.48596e+07	1.84038e+07	2.51292e+07	1.59305e+07	1.84908e+07	1.76614e+07	2.65655e+07	3.11726e+07	3.75508e+07	2.76238e+07	3.18374e+07	2.95031e+07	2.22334e+07	1.68414e+07	2.13827e+07	2.0189e+07	1.83374e+07	1.54353e+07	1.76687e+07	2.36202e+07	2.33318e+07	2.21931e+07	2.22466e+07	1.78216e+07	2.17176e+07	2.16249e+07	2.17256e+07	2.16235e+07	2.16219e+07
Phosphorylcholine	3.77	level1			184.072	284.7	POS	4.41317e+08	4.98959e+08	5.61401e+08	5.38597e+08	4.27993e+08	7.66902e+08	3.67246e+08	3.9111e+08	4.9283e+08	4.87105e+08	3.98615e+08	4.43034e+08	2.9675e+08	7.75755e+08	3.25045e+08	3.98664e+08	2.44921e+08	3.97973e+08	2.66684e+08	3.16946e+08	2.83707e+08	3.81427e+08	4.07237e+08	2.94712e+08	3.86861e+08	3.89168e+08	3.78648e+08	3.90115e+08	3.86828e+08
2-Aminonicotinic acid	3.77	level1			139.049	118.9	POS	2.07418e+06	1.92197e+06	1.74948e+06	1.8384e+06	2.07134e+06	1.64867e+06	498230	1.14442e+06	1.38504e+06	1.66452e+06	1.51837e+06	1.64398e+06	1.69166e+06	885749	1.92193e+06	2.28756e+06	1.58829e+06	2.35173e+06	1.02095e+06	1.42068e+06	1.64694e+06	700150	1.52993e+06	1.57389e+06	714277	708410	841995	1.09155e+06	716210
PC(P-16:0/0:0)	3.77	level1			480.341	114	POS	8.60192e+06	7.91856e+06	7.59553e+06	7.67995e+06	7.51763e+06	9.74206e+06	7.69855e+06	7.34366e+06	1.00367e+07	6.63248e+06	1.17399e+07	5.76693e+06	3.84934e+06	3.4294e+06	6.5031e+06	4.51596e+06	1.11338e+07	7.04364e+06	6.31499e+06	5.51981e+06	6.28979e+06	7.92234e+06	7.46419e+06	6.33396e+06	7.16083e+06	7.23017e+06	7.19871e+06	7.3852e+06	7.15968e+06
3-(5-methoxy-1H-indol-3-yl)propanoic acid	3.77	level1			202.085	22.1	POS	1.01279e+06	1.05131e+06	1.60297e+06	980694	815447	1.17219e+06	3.8424e+06	2.57454e+06	3.6515e+06	4.26389e+06	6.03097e+06	6.33922e+06	4.37459e+06	2.10728e+06	4.92608e+06	2.65036e+06	599801	983040	701480	1.52413e+06	1.33284e+06	853823	1.44377e+06	1.19744e+06	1.91413e+06	1.85836e+06	1.62913e+06	1.85792e+06	1.98484e+06
3'3'-Cyclic guanosine monophosphate-adenosine monophosphate (cGAMP)	3.77	level1			673.097	236.4	NEG	164052	62883.1	57279.9	89336	102934	279771	6128.61	28923.6	58497.6	28228	72664.8	20842.2	292782	255238	115716	225725	20555.9	31220.3	53675.6	185001	48486.1	28806.9	30059.1	69167.2	48999.9	54399.6	50412.2	49893.6	68747.5
3-Methyladenine	3.77	level1			148.061	82.2	NEG	6.70989e+06	7.24646e+06	7.2875e+06	5.35395e+06	7.30362e+06	6.95178e+06	7.72913e+06	6.18595e+06	6.51911e+06	7.82105e+06	7.70695e+06	7.97437e+06	7.00458e+06	6.43436e+06	7.0396e+06	7.08664e+06	6.72331e+06	6.57225e+06	6.621e+06	6.32708e+06	6.7541e+06	6.40307e+06	6.26774e+06	6.7972e+06	7.21007e+06	7.27101e+06	7.20999e+06	7.17917e+06	7.06482e+06
Phenylacetic acid	3.76	level1			135.045	24.9	NEG	1.02417e+06	722052	1.10681e+06	702020	858491	1.17611e+06	1.32135e+06	1.47706e+06	1.79084e+06	1.47683e+06	1.53443e+06	1.67798e+06	789987	717418	1.26995e+06	1.27661e+06	951499	823612	667905	1.40981e+06	2.1548e+06	1.09344e+06	1.24764e+06	1.01035e+06	1.11068e+06	1.18648e+06	1.19171e+06	1.22798e+06	761920
5-Methylcytidine	3.76	level1			258.107	147.3	POS	3.06799e+06	4.2128e+06	4.16823e+06	6.55488e+06	8.04584e+06	7.33281e+06	5.89174e+06	1.0491e+07	1.11572e+07	1.06497e+07	1.02155e+07	1.10637e+07	2.13366e+06	4.27996e+06	8.20677e+06	3.47596e+06	1.59258e+07	6.34427e+06	4.88713e+06	6.56014e+06	6.42747e+06	2.06575e+07	1.41234e+07	5.20682e+06	6.92076e+06	6.92115e+06	6.89184e+06	6.73461e+06	6.89188e+06
Lauramine oxide	3.76	level1			230.247	50.3	POS	1.75195e+07	1.76476e+07	1.17315e+07	1.2549e+07	9.38584e+06	1.08961e+07	8.70097e+06	8.14105e+06	6.66847e+06	4.08531e+06	1.01153e+07	9.38905e+06	9.31315e+06	9.04252e+06	1.08425e+07	9.48483e+06	9.75687e+06	1.45183e+07	1.5286e+07	8.87257e+06	8.99109e+06	9.62658e+06	8.9347e+06	9.96474e+06	2.71281e+07	3.2768e+07	2.71276e+07	2.71237e+07	2.71476e+07
N-Phenylacetamide	3.76	level1			136.075	23.4	POS	910654	861611	1.57113e+06	764003	790197	923345	2.27273e+06	1.33205e+06	1.54875e+06	2.1895e+06	2.74688e+06	2.99493e+06	1.96126e+06	1.08665e+06	2.99998e+06	1.38752e+06	476233	936271	541931	1.65334e+06	1.34669e+06	745800	958952	947254	1.14713e+06	1.15826e+06	1.19025e+06	1.15816e+06	1.11454e+06
Isatin	3.76	level1			146.024	40.4	NEG	792755	868368	1.21796e+06	997477	1.04886e+06	879654	1.79823e+06	1.72025e+06	1.00158e+06	1.40616e+06	1.33284e+06	1.36275e+06	966832	653670	979871	927745	1.52e+06	1.18838e+06	1.3822e+06	1.13547e+06	980930	1.16415e+06	1.12684e+06	1.54564e+06	919207	1.09812e+06	1.05158e+06	1.04873e+06	1.10472e+06
NS-398	3.76	level1			313.086	34.6	NEG	340034	0	44564.3	266003	128133	344164	923565	265121	546804	1.92552e+06	962404	1.7396e+06	579540	689219	746410	246101	567836	912103	401869	925233	852804	300574	625483	483472	541857	411607	518679	540506	539780
Glycodeoxycholic acid	3.75	level1			448.307	132.5	NEG	30045.2	45039.7	47160.9	19725.9	111780	0	235521	259116	315744	304005	469413	242387	50052.8	21592.3	58758.9	129972	161242	43172	99329.7	58274.3	82275.9	496718	274787	60980.5	185358	174691	170054	174617	177090
Glycochenodeoxycholic acid	3.75	level1			448.307	132.5	NEG	30045.2	45039.7	47160.9	19725.9	111780	0	235521	259116	315744	304005	469413	242387	50052.8	21592.3	58758.9	129972	161242	43172	99329.7	58274.3	82275.9	496718	274787	60980.5	185358	174691	170054	174617	177090
L-Azetidine-2-carboxylic acid	3.75	level1			102.054	270.3	POS	9.96379e+06	1.05063e+07	8.41279e+06	1.20323e+07	1.02635e+07	1.03466e+07	1.83232e+06	1.84528e+06	2.57002e+06	2.42544e+06	2.1083e+06	1.95533e+06	2.23651e+06	2.463e+06	2.12458e+06	2.26738e+06	1.78285e+06	2.49995e+06	1.98235e+06	2.51017e+06	1.89042e+06	2.2549e+06	2.06749e+06	2.03505e+06	3.37921e+06	3.53369e+06	3.53301e+06	3.58476e+06	3.58485e+06
MOPS	3.75	level1			210.078	98.1	POS	274215	318193	256583	475460	212345	279708	295578	156722	289288	166326	251481	185291	90976	96008.6	278004	169501	408785	197336	221192	267371	229822	247604	302950	87466.8	2.64104e+06	2.64474e+06	2.64118e+06	2.67387e+06	2.65775e+06
2-Methoxybenzoic-acid	3.75	level1			135.043	43.3	POS	3.50638e+06	1.38287e+06	2.82483e+06	1.65723e+06	2.00897e+06	1.60491e+06	4.72648e+06	3.19098e+06	3.59294e+06	3.13197e+06	3.34671e+06	3.3128e+06	1.87956e+06	2.37292e+06	2.42e+06	2.06521e+06	2.51014e+06	5.01962e+06	5.68428e+06	5.18106e+06	2.51679e+06	2.66652e+06	2.17013e+06	3.38647e+06	4.0593e+06	4.49482e+06	4.42025e+06	4.07376e+06	2.75782e+06
3-methylolphenol	3.75	level1			125.059	27.3	POS	3.55974e+06	3.17019e+06	4.82144e+06	3.65056e+06	4.15783e+06	4.2214e+06	3.39271e+06	3.04527e+06	3.43624e+06	3.34302e+06	3.13211e+06	3.46402e+06	3.56719e+06	3.2137e+06	3.3184e+06	3.35138e+06	4.4204e+06	4.09061e+06	4.29978e+06	4.12578e+06	4.24022e+06	4.62057e+06	4.15839e+06	3.417e+06	3.40735e+06	3.66769e+06	3.62769e+06	3.56081e+06	3.5598e+06
1-Methylguanine	3.74	level1			166.071	90.9	POS	9.75743e+06	8.83437e+06	1.21602e+07	1.15648e+07	1.18722e+07	1.24548e+07	9.49207e+06	1.14288e+07	1.63742e+07	1.82105e+07	1.7053e+07	1.27574e+07	6.15189e+06	6.75634e+06	8.43756e+06	6.4526e+06	1.07456e+07	7.1409e+06	8.84354e+06	1.65966e+07	1.6808e+07	2.80096e+07	4.32418e+07	1.24428e+07	1.20318e+07	1.22005e+07	1.23626e+07	1.22494e+07	1.22492e+07
3-Pyridylacetic acid	3.74	level1			138.054	179.2	POS	7.47776e+07	7.50035e+07	1.1244e+08	7.46079e+07	6.95829e+07	7.62816e+07	4.18399e+06	4.40514e+06	7.52716e+06	5.32519e+06	4.38244e+06	6.30497e+06	2.54987e+06	3.82078e+06	4.58347e+06	4.68218e+06	4.2554e+06	7.95675e+06	5.36844e+06	5.20706e+06	1.08556e+07	8.0037e+06	9.4246e+06	5.23015e+06	1.88256e+07	1.88988e+07	1.88988e+07	1.88988e+07	1.88987e+07
Azetidine-2-carboxylic acid	3.74	level1			102.054	270.3	POS	9.96379e+06	1.05063e+07	8.41279e+06	1.20323e+07	1.02635e+07	1.03466e+07	1.83232e+06	1.84528e+06	2.57002e+06	2.42544e+06	2.1083e+06	1.95533e+06	2.23651e+06	2.463e+06	2.12458e+06	2.26738e+06	1.78285e+06	2.49995e+06	1.98235e+06	2.51017e+06	1.89042e+06	2.2549e+06	2.06749e+06	2.03505e+06	3.37921e+06	3.53369e+06	3.53301e+06	3.58476e+06	3.58485e+06
Cytosine	3.74	level1			112.05	111.6	POS	5.64065e+06	4.58408e+06	4.90592e+06	3.89585e+06	4.54131e+06	9.0633e+06	7.00787e+06	6.52183e+06	1.07611e+07	5.8052e+06	7.38797e+06	5.44407e+06	5.54883e+06	3.98677e+06	1.83148e+06	4.10255e+06	3.87804e+06	3.75746e+06	3.22388e+06	4.66033e+06	5.19575e+06	9.0103e+06	5.5764e+06	7.27494e+06	5.55474e+06	5.92567e+06	5.90726e+06	5.91833e+06	3.78041e+06
Pyruvaldehyde	3.74	level1			71.0138	172.8	NEG	8.36239e+07	6.47584e+07	4.91452e+07	9.20752e+07	5.92395e+07	7.98029e+07	4.80806e+07	4.75558e+07	4.25148e+07	8.88182e+07	7.6376e+07	7.87564e+07	1.12507e+08	1.14344e+08	8.42296e+07	1.05002e+08	6.72048e+07	9.38857e+07	9.74426e+07	9.53994e+07	6.5648e+07	3.61297e+07	2.55477e+07	4.57685e+07	7.86721e+07	7.86756e+07	7.91423e+07	8.09351e+07	7.88977e+07
Dihydroorotic acid	3.74	level1			157.025	143.1	NEG	1.40501e+06	2.79416e+06	3.27228e+06	1.30305e+06	3.02719e+06	3.39902e+06	1.999e+06	2.50008e+06	2.71115e+06	3.59411e+06	2.54225e+06	2.16214e+06	1.97657e+06	1.70626e+06	1.56453e+06	1.83864e+06	908119	547342	1.98655e+06	1.28074e+06	1.23202e+06	945971	1.30967e+06	1.39363e+06	1.92609e+06	2.13111e+06	2.85508e+06	1.97508e+06	1.97707e+06
2-Hydroxyadenine	3.74	level1			150.042	132.8	NEG	642041	1.01724e+06	728289	1.16832e+06	1.21358e+06	910566	623284	372004	427415	554015	421409	538964	177238	383597	389002	382258	824467	901999	525982	904815	832875	885219	1.34285e+06	612805	613575	620602	612928	620742	664255
Glycolithocholic acid 3-sulfate	3.74	level1			512.269	81	NEG	5.4416e+08	1.73777e+08	9.83265e+08	4.46528e+08	4.19443e+08	9.38533e+08	9.27023e+07	1.05975e+08	5.34436e+07	3.219e+08	3.26361e+08	1.88821e+08	2.36321e+07	8.70421e+06	3.69172e+07	4.75073e+07	2.47296e+07	4.86855e+07	3.61878e+07	2.26819e+08	1.42101e+08	4.27085e+08	5.10445e+08	9.47569e+07	2.52009e+08	2.58422e+08	2.48806e+08	2.52071e+08	2.48782e+08
LPG(18:1(9Z))	3.74	level1			509.288	37.3	NEG	4.56208e+07	3.54598e+07	3.91365e+07	5.20774e+07	3.32334e+07	4.05465e+07	1.55249e+08	1.27516e+08	1.45511e+08	1.21393e+08	1.51585e+08	1.27582e+08	1.30686e+08	1.10669e+08	1.93313e+08	1.27058e+08	1.06029e+08	6.38197e+07	1.16485e+08	6.05418e+07	4.67038e+07	5.41457e+07	4.66783e+07	4.28069e+07	9.52091e+07	9.79542e+07	9.52057e+07	9.57558e+07	9.43363e+07
Oxypurinol	3.73	level1			151.026	114.1	NEG	1.60306e+09	1.70532e+09	1.47445e+09	1.4506e+09	1.84611e+09	1.62817e+09	2.2206e+09	2.50891e+09	2.64181e+09	2.12292e+09	2.13878e+09	2.34891e+09	1.81722e+09	1.89666e+09	1.98364e+09	1.92737e+09	2.06416e+09	1.8353e+09	1.76606e+09	1.79999e+09	1.85105e+09	2.26905e+09	2.12318e+09	2.05173e+09	1.73883e+09	1.73899e+09	1.76227e+09	1.73988e+09	1.78166e+09
5-Hydroxyvalproic acid	3.73	level1			159.102	38	NEG	1.15151e+06	1.75256e+06	1.83188e+06	1.73456e+06	1.40445e+06	407517	1.67936e+06	2.09083e+06	2.13942e+06	1.54333e+06	1.86908e+06	1.4606e+06	578280	815766	1.16872e+06	1.11066e+06	3.31893e+06	2.12073e+06	1.87291e+06	2.07448e+06	1.35766e+06	1.33484e+06	1.12202e+06	1.31268e+06	1.37598e+06	1.49509e+06	1.63804e+06	1.45705e+06	1.49277e+06
Met-Gly	3.73	level1			207.079	178.6	POS	3.98175e+06	3.17071e+06	2.31544e+06	3.01122e+06	1.78429e+06	1.54391e+06	7.137e+06	5.29268e+06	2.92565e+06	1.29001e+07	8.23706e+06	1.0275e+07	1.37866e+07	1.10777e+07	8.33251e+06	1.03314e+07	2.27257e+06	3.77926e+06	5.29418e+06	5.79629e+06	5.43078e+06	1.38074e+06	1.54064e+06	3.81312e+06	5.9362e+06	6.01694e+06	5.93579e+06	6.01738e+06	5.93699e+06
Hyocholic acid	3.73	level1			391.283	88.2	POS	611467	1.14852e+06	1.69071e+06	723191	1.33978e+06	562944	1.87774e+06	1.75909e+06	3.74039e+06	3.66755e+06	4.53835e+06	3.552e+06	642488	323465	880277	799076	1.30371e+06	738141	1.18875e+06	1.89612e+06	1.56157e+06	2.55222e+06	2.20012e+06	1.91938e+06	1.99497e+06	1.93364e+06	1.94248e+06	1.867e+06	1.85417e+06
Prostaglandin I2 (PGI2)	3.73	level1			353.23	49.6	POS	1.11296e+06	655098	939834	956763	979761	1.20667e+06	9.74521e+06	7.80592e+06	2.00343e+07	9.17074e+06	1.56121e+07	5.2057e+06	757677	2.10164e+06	3.77907e+06	3.66343e+06	2.70501e+06	2.64502e+06	3.23428e+06	3.68023e+06	3.77343e+06	6.10656e+06	2.89319e+06	3.91439e+06	4.0073e+06	4.02926e+06	3.92366e+06	4.04154e+06	4.0293e+06
N-(4-Aminobenzoyl)-L-glutamic acid	3.73	level1			265.083	214.3	NEG	4.08426e+06	4.47256e+06	3.22634e+06	5.10525e+06	4.22358e+06	3.64778e+06	2.73882e+06	3.53596e+06	4.32019e+06	5.36915e+06	3.88687e+06	4.20499e+06	3.99434e+06	3.65922e+06	3.19644e+06	4.09274e+06	2.34807e+06	2.63908e+06	2.74282e+06	3.75949e+06	3.01432e+06	2.43779e+06	2.65909e+06	2.51673e+06	3.06696e+06	3.15091e+06	3.17283e+06	3.17262e+06	3.28827e+06
Isomalt	3.73	level1			325.114	193.9	NEG	1.99202e+06	3.90743e+06	2.16122e+06	2.70763e+06	3.35733e+06	2.15354e+06	1.99507e+06	1.82562e+06	1.13094e+06	5.47636e+06	3.58374e+06	4.17768e+06	3.67712e+06	4.22825e+06	4.7482e+06	5.3619e+06	2.89644e+06	5.54406e+06	5.97458e+06	3.6493e+06	703060	214507	291827	592309	3.50856e+06	3.51392e+06	3.51373e+06	3.60656e+06	3.65039e+06
Quillaic acid	3.73	level1			485.327	51.1	NEG	1.43917e+06	3.14962e+06	2.92463e+06	3.78931e+06	3.12145e+06	2.05628e+06	1.91032e+06	2.69012e+06	1.8292e+06	2.49497e+06	2.46021e+06	2.4812e+06	1.27835e+06	2.37696e+06	1.72988e+06	1.61403e+06	4.59817e+06	2.73915e+06	2.2503e+06	2.46894e+06	1.57443e+06	2.443e+06	2.2031e+06	1.2388e+06	2.16509e+06	2.16517e+06	2.13599e+06	2.02951e+06	2.15779e+06
Stearic acid	3.73	level1			283.264	56.5	NEG	1.26681e+08	1.2591e+08	1.55083e+08	1.24309e+08	1.31399e+08	1.58789e+08	1.22516e+08	1.37681e+08	1.98795e+08	1.3499e+08	1.93887e+08	1.65246e+08	1.30166e+08	1.14119e+08	1.21887e+08	1.19847e+08	5.73414e+07	1.55024e+08	1.94245e+08	5.45722e+07	1.70343e+08	2.08752e+08	1.40297e+08	1.29074e+08	4.88865e+07	3.22682e+07	5.23695e+07	5.23503e+07	5.24359e+07
Gly-Ala	3.72	level1			145.062	221.1	NEG	1.36173e+08	1.24309e+08	7.39726e+07	9.09246e+07	4.23821e+07	7.39492e+07	1.49328e+08	1.57849e+08	1.56172e+08	2.37546e+08	2.31976e+08	1.96628e+08	2.23088e+08	1.88214e+08	2.08179e+08	1.82708e+08	8.09607e+07	1.36042e+08	1.37231e+08	1.40188e+08	1.3192e+08	1.06559e+08	1.35869e+08	1.27198e+08	1.38184e+08	1.38325e+08	1.38392e+08	1.38807e+08	1.39619e+08
Dethiobiotin	3.72	level1			213.124	173.7	NEG	1.15837e+06	980331	1.57722e+06	1.1518e+06	803097	939832	3.72085e+06	2.58621e+06	1.92957e+06	5.53463e+06	4.36006e+06	5.34046e+06	6.61458e+06	5.81302e+06	5.56604e+06	4.38282e+06	780841	1.40768e+06	1.97603e+06	2.74554e+06	1.56871e+06	399795	478911	1.33949e+06	2.64139e+06	2.64182e+06	2.67965e+06	2.67849e+06	2.70599e+06
Tetrahydrocorticosterone	3.72	level1			349.238	38.1	NEG	1.04305e+06	907182	2.95061e+06	3.3925e+06	2.99401e+06	4.16915e+06	111990	182488	727330	41479.9	209911	0	0	45226	331426	246629	144536	77401.6	1.1413e+06	787054	1.03362e+06	444253	467561	384813	865097	652258	747350	863114	745503
Phenylpyruvic acid	3.72	level1			163.04	25	NEG	1.62224e+06	1.80768e+06	2.98271e+06	4.10521e+06	4.87443e+06	3.54809e+06	2.24356e+06	2.42326e+06	1.89585e+06	3.32827e+06	2.65367e+06	2.95049e+06	2.62594e+06	1.21743e+06	1.56163e+06	2.11187e+06	3.30869e+06	1.53961e+06	1.13733e+06	1.86858e+06	2.40824e+06	4.63299e+06	1.44527e+06	1.94728e+06	2.11525e+06	2.14242e+06	2.14233e+06	2.00858e+06	2.11484e+06
N-Methylglutamic acid	3.71	level1			160.061	238	NEG	2.09453e+06	1.33126e+06	2.00282e+06	1.5274e+06	1.46853e+06	2.42861e+06	5.96353e+06	5.62791e+06	8.14573e+06	2.20928e+06	2.05891e+06	2.87509e+06	4.51298e+06	5.68869e+06	2.06996e+06	7.10324e+06	2.59848e+06	4.91963e+06	3.28699e+06	1.63699e+06	1.94678e+06	1.39317e+06	1.46066e+06	3.77615e+06	3.15472e+06	3.15596e+06	3.15571e+06	3.19529e+06	3.2929e+06
3-Ureidopropionic acid	3.71	level1			131.046	211.5	NEG	2.36491e+06	1.86687e+06	2.37734e+06	2.08293e+06	2.37629e+06	2.5066e+06	6.62787e+06	7.80111e+06	1.1148e+07	8.94553e+06	9.77834e+06	7.59586e+06	3.64072e+06	3.39678e+06	5.26295e+06	4.28878e+06	2.26126e+06	1.8709e+06	1.56003e+06	2.14859e+06	2.02619e+06	2.6195e+06	2.26985e+06	2.0018e+06	3.20733e+06	3.20749e+06	3.22825e+06	3.20748e+06	3.36979e+06
Desaminotyrosine	3.71	level1			165.055	36	NEG	3.00272e+06	1.94286e+06	4.77143e+06	3.28929e+06	3.14721e+06	1.62132e+06	1.16185e+06	1.19668e+06	2.31431e+06	1.88577e+06	1.50507e+06	1.93546e+06	1.65106e+06	1.65993e+06	1.52712e+06	1.43457e+06	1.49147e+06	1.59597e+06	4.16676e+06	9.5173e+06	6.41539e+06	5.31354e+06	7.28897e+06	4.25561e+06	3.07446e+06	3.10831e+06	3.02047e+06	3.10856e+06	3.07411e+06
lactitol	3.71	level1			325.114	193.9	NEG	1.99202e+06	3.90743e+06	2.16122e+06	2.70763e+06	3.35733e+06	2.15354e+06	1.99507e+06	1.82562e+06	1.13094e+06	5.47636e+06	3.58374e+06	4.17768e+06	3.67712e+06	4.22825e+06	4.7482e+06	5.3619e+06	2.89644e+06	5.54406e+06	5.97458e+06	3.6493e+06	703060	214507	291827	592309	3.50856e+06	3.51392e+06	3.51373e+06	3.60656e+06	3.65039e+06
1-O-Hexadecyl-sn-glycero-3-phosphocholine (LPC(O-16:0/0:0))	3.71	level1			482.358	126.2	POS	6.4318e+07	4.00403e+07	6.72177e+07	4.49007e+07	4.63152e+07	7.66454e+07	8.09641e+07	5.9943e+07	9.24452e+07	7.19305e+07	7.55588e+07	7.18077e+07	5.42841e+07	3.82904e+07	5.95903e+07	3.89184e+07	6.99505e+07	5.61947e+07	5.77206e+07	5.50695e+07	5.45711e+07	5.63624e+07	5.24435e+07	6.03582e+07	5.74132e+07	5.86036e+07	5.80368e+07	5.85956e+07	5.86027e+07
1-oleoyl-2-myristoyl-sn-glycero-3-phosphocholine	3.71	level1			732.551	90.8	POS	5.65064e+06	2.99002e+06	1.05686e+07	1.00144e+07	1.80062e+07	4.47902e+06	2.22822e+06	4.24872e+06	2.82471e+06	2.9867e+06	4.42626e+06	6.13139e+06	4.49003e+06	5.82817e+06	2.87456e+06	1.44891e+06	6.54945e+06	5.48719e+06	8.09961e+06	3.18755e+06	4.92285e+06	3.21874e+06	2.38437e+06	3.09449e+06	3.97918e+06	3.22946e+06	2.25171e+06	3.82092e+06	4.32121e+06
Fomepizole	3.71	level1			83.0599	41.3	POS	5.33547e+06	5.05227e+06	5.26874e+06	7.52765e+06	5.85489e+06	5.20738e+06	7.81107e+06	6.60709e+06	7.42245e+06	5.87487e+06	6.14677e+06	6.14073e+06	5.46443e+06	5.44314e+06	5.54069e+06	5.19681e+06	6.0417e+06	5.31701e+06	4.67351e+06	5.16025e+06	6.44538e+06	5.32325e+06	6.32641e+06	5.80869e+06	5.61133e+06	5.35434e+06	5.39146e+06	5.35419e+06	5.35445e+06
4-Acetamidobutyric acid	3.71	level1			144.066	226.4	NEG	1.32001e+06	849507	1.26285e+06	716718	660610	1.03765e+06	854234	603181	1.03524e+06	1.12508e+06	473359	725241	688554	792226	727254	520141	587694	519090	610439	2.58057e+06	2.65726e+06	2.4415e+06	2.98028e+06	2.86539e+06	1.02106e+06	1.04831e+06	1.021e+06	996232	1.04819e+06
1-Palmitoyllysophosphatidate	3.71	level1			409.235	124	NEG	1.02855e+06	919090	463745	555961	735213	654908	761959	875817	1.11927e+06	765660	873737	810392	686403	898132	753004	795914	902930	1.30025e+06	758971	489189	650580	953391	935829	906071	750468	765567	789538	685871	764974
1-Oleoyl-sn-glycerol 3-phosphate	3.71	level1			435.251	108	NEG	370300	348819	455249	851697	668969	409874	326464	485782	719474	185608	341330	346404	343980	173894	171156	161552	632256	860906	572501	825316	359961	530075	363526	335149	331083	344608	334958	353181	352897
Acamprosate (calcium)	3.71	level1			180.033	40.8	NEG	2.19046e+06	3.44133e+06	3.19238e+06	2.56087e+06	3.52663e+06	3.63696e+06	1.49519e+07	2.09441e+07	2.66135e+07	1.21306e+07	1.21801e+07	1.36563e+07	5.15967e+06	6.45377e+06	6.2781e+06	4.48637e+06	3.01379e+07	3.07323e+07	2.69819e+07	8.40261e+06	1.1044e+07	8.91771e+06	8.84749e+06	1.16074e+07	1.22945e+07	1.25868e+07	1.22941e+07	1.2366e+07	1.23654e+07
Octadecanedioic acid	3.71	level1			313.238	27.5	NEG	4.04262e+06	5.67828e+06	9.18442e+06	7.19363e+06	7.03184e+06	6.27436e+06	7.37175e+06	8.24879e+06	5.72308e+06	5.57653e+06	5.07439e+06	6.26059e+06	4.69626e+06	5.92416e+06	5.62744e+06	6.24127e+06	9.10419e+06	6.57287e+06	7.50873e+06	5.1008e+06	4.34172e+06	4.47776e+06	3.98219e+06	5.39108e+06	5.65461e+06	5.65467e+06	5.73045e+06	5.73557e+06	5.65464e+06
Avasimibe	3.71	level1			500.288	25.7	NEG	2.18989e+06	2.40836e+06	2.03606e+07	2.35852e+06	1.95603e+06	1.97043e+07	7.04324e+06	4.91301e+06	4.52684e+06	1.134e+07	1.39105e+07	1.0807e+07	1.66099e+06	2.18432e+06	5.58637e+06	6.63968e+06	2.10636e+06	3.48943e+06	4.22406e+06	1.43601e+06	2.12655e+06	2.59927e+06	2.20536e+06	2.04456e+06	4.84814e+06	5.72947e+06	4.75413e+06	5.12711e+06	5.14738e+06
N6-Acetyllysine	3.7	level1			187.109	173.7	NEG	2.28086e+07	1.82609e+07	1.79293e+07	1.71607e+07	1.25685e+07	1.34791e+07	3.83657e+07	3.08377e+07	1.79989e+07	7.23763e+07	5.3548e+07	6.75414e+07	8.55143e+07	5.6015e+07	5.15585e+07	5.36898e+07	1.1803e+07	2.0431e+07	2.44851e+07	3.02292e+07	2.27341e+07	6.46194e+06	7.86508e+06	1.82617e+07	3.18903e+07	3.25025e+07	3.18935e+07	3.2146e+07	3.1944e+07
Palmitoylcarnitine (Car(16:0))	3.7	level1			400.34	98.4	POS	1.74373e+07	2.04402e+07	2.37795e+07	1.94045e+07	2.65526e+07	2.24341e+07	2.69731e+07	4.98816e+07	6.49481e+07	3.31485e+07	3.56368e+07	3.08831e+07	1.36169e+07	1.30679e+07	1.62468e+07	1.42157e+07	7.1047e+07	2.16711e+07	3.01243e+07	2.67477e+07	2.73195e+07	1.6257e+08	5.47789e+07	2.68439e+07	3.50039e+07	4.03259e+07	3.38525e+07	3.38672e+07	3.38621e+07
Galactaric acid	3.7	level1			191.02	170.5	NEG	9.66638e+06	7.2769e+06	6.06188e+06	1.1254e+07	9.86648e+06	1.51479e+07	6.24289e+06	7.5942e+06	8.7103e+06	2.1003e+07	1.56688e+07	1.4548e+07	5.59532e+06	6.84059e+06	1.56642e+07	7.41332e+06	6.24486e+06	8.35509e+06	5.36419e+06	7.66409e+06	8.53648e+06	5.52847e+06	6.62263e+06	6.40846e+06	6.84587e+06	6.86762e+06	9.64748e+06	6.88185e+06	6.88236e+06
Pivagabine	3.7	level1			186.113	60.4	NEG	2.91084e+06	2.72051e+06	1.91862e+06	1.68525e+06	1.69732e+06	409063	2.29664e+06	1.79493e+06	3.30073e+06	6.78633e+06	3.63129e+06	3.52801e+06	1.55677e+06	2.53633e+06	975346	1.791e+06	2.51715e+06	3.73308e+06	2.12514e+06	7.41657e+06	1.87276e+06	3.30143e+06	5.13728e+06	1.70051e+06	3.41457e+06	2.85934e+06	3.31943e+06	3.20383e+06	3.32228e+06
3-Methylthiopropionic acid	3.7	level1			119.017	13.9	NEG	3.08873e+06	1.77116e+06	2.6594e+06	1.52734e+06	1.80063e+06	1.47323e+06	1.7682e+06	1.84485e+06	1.8917e+06	1.87763e+06	1.8897e+06	1.61456e+06	1.49698e+06	1.54335e+06	3.32345e+06	1.56706e+06	2.39386e+06	2.04222e+06	1.66314e+06	1.6736e+06	1.91154e+06	1.77955e+06	1.79635e+06	1.70074e+06	1.35751e+06	1.3539e+06	1.77012e+06	1.35871e+06	1.43588e+06
2',4'-Dihydroxyacetophenone	3.69	level1			135.043	43.3	POS	3.50638e+06	1.38287e+06	2.82483e+06	1.65723e+06	2.00897e+06	1.60491e+06	4.72648e+06	3.19098e+06	3.59294e+06	3.13197e+06	3.34671e+06	3.3128e+06	1.87956e+06	2.37292e+06	2.42e+06	2.06521e+06	2.51014e+06	5.01962e+06	5.68428e+06	5.18106e+06	2.51679e+06	2.66652e+06	2.17013e+06	3.38647e+06	4.0593e+06	4.49482e+06	4.42025e+06	4.07376e+06	2.75782e+06
3-Methylcatechol	3.69	level1			125.059	27.3	POS	3.55974e+06	3.17019e+06	4.82144e+06	3.65056e+06	4.15783e+06	4.2214e+06	3.39271e+06	3.04527e+06	3.43624e+06	3.34302e+06	3.13211e+06	3.46402e+06	3.56719e+06	3.2137e+06	3.3184e+06	3.35138e+06	4.4204e+06	4.09061e+06	4.29978e+06	4.12578e+06	4.24022e+06	4.62057e+06	4.15839e+06	3.417e+06	3.40735e+06	3.66769e+06	3.62769e+06	3.56081e+06	3.5598e+06
PC(8:0/8:0)	3.69	level1			510.317	133.6	POS	143320	186975	302716	300853	246512	147174	183128	186249	169358	198311	173124	210189	162618	337671	232506	457932	541469	628912	412134	572474	324142	684294	218784	303127	231850	247347	244169	244194	252372
N-Acetylglucosamine	3.69	level1			220.083	205.6	NEG	1.59562e+06	1.94436e+06	2.38596e+06	1.57397e+06	1.48972e+06	2.31392e+06	4.58973e+06	4.26793e+06	6.22728e+06	7.1244e+06	6.01635e+06	5.5684e+06	3.65658e+06	6.833e+06	6.09318e+06	4.48836e+06	4.18353e+06	4.04021e+06	4.56385e+06	3.76415e+06	3.42432e+06	2.8002e+06	3.16947e+06	3.2455e+06	3.49707e+06	3.49735e+06	3.49723e+06	3.57783e+06	3.58278e+06
3-Hydroxypropionic acid (beta-lactic acid)	3.69	level1			89.0243	171.3	NEG	2.08272e+08	1.78935e+08	1.49391e+08	2.30911e+08	1.66792e+08	2.05979e+08	1.45888e+08	1.42446e+08	1.32676e+08	2.22763e+08	1.95114e+08	2.08354e+08	2.75053e+08	2.6645e+08	2.21047e+08	2.44533e+08	1.78886e+08	2.22761e+08	2.45211e+08	2.39141e+08	1.78032e+08	7.80419e+07	9.64246e+07	1.36589e+08	1.95961e+08	1.97148e+08	1.98172e+08	1.99858e+08	1.97977e+08
Ursocholic acid	3.68	level1			391.283	88.2	POS	611467	1.14852e+06	1.69071e+06	723191	1.33978e+06	562944	1.87774e+06	1.75909e+06	3.74039e+06	3.66755e+06	4.53835e+06	3.552e+06	642488	323465	880277	799076	1.30371e+06	738141	1.18875e+06	1.89612e+06	1.56157e+06	2.55222e+06	2.20012e+06	1.91938e+06	1.99497e+06	1.93364e+06	1.94248e+06	1.867e+06	1.85417e+06
Pehanorm	3.68	level1			104.07	201.1	POS	2.53759e+07	2.39536e+07	2.38658e+07	2.32134e+07	1.90859e+07	2.26591e+07	1.63035e+07	1.4521e+07	1.65373e+07	2.90844e+07	1.38687e+07	1.71141e+07	1.23576e+07	1.09616e+07	1.37076e+07	1.1944e+07	2.00844e+07	2.25037e+07	1.48329e+07	1.33672e+07	1.59893e+07	1.59459e+07	1.73273e+07	1.37948e+07	1.84202e+07	1.85232e+07	1.83497e+07	1.84551e+07	1.84201e+07
PC(14:0/16:0)	3.68	level1			706.535	38	POS	2.64039e+07	2.63955e+07	3.38817e+07	3.09756e+07	2.19585e+07	2.89332e+07	2.26347e+07	2.16101e+07	2.55255e+07	1.64786e+07	2.94963e+07	1.81951e+07	2.00636e+07	1.70365e+07	2.90146e+07	2.46686e+07	2.36633e+07	1.574e+07	2.16074e+07	1.41972e+07	1.59799e+07	1.68407e+07	1.33099e+07	1.64669e+07	2.54523e+07	2.47462e+07	2.40638e+07	2.40534e+07	2.40595e+07
MES	3.68	level1			194.049	33.4	NEG	867614	1.20508e+06	624367	1.36253e+06	709366	528773	2.55282e+06	2.23697e+06	2.99195e+06	4.18293e+06	3.57453e+06	3.97945e+06	2.69231e+06	1.80011e+06	3.90151e+06	2.30172e+06	4.11425e+06	4.61619e+06	3.35537e+06	2.2483e+06	2.4742e+06	2.0238e+06	3.00056e+06	1.64487e+06	2.54587e+06	2.58637e+06	2.5474e+06	2.72362e+06	2.54648e+06
Ethylmalonic acid	3.67	level1			131.035	205.6	NEG	3.20034e+06	2.327e+06	1.81322e+06	1.55334e+06	1.81855e+06	2.55224e+06	2.86527e+06	2.41364e+06	6.36624e+06	4.68795e+06	4.65267e+06	4.04915e+06	5.0152e+06	3.26458e+06	3.81178e+06	3.9831e+06	2.68249e+06	1.42227e+06	2.0043e+06	1.87338e+06	2.95576e+06	2.5761e+06	2.80693e+06	1.32086e+06	2.76627e+06	2.80475e+06	2.43838e+06	2.80464e+06	2.80342e+06
N5-acetyl-l-ornithine	3.67	level1			173.093	173.5	NEG	1.6083e+07	8.69756e+06	7.17868e+06	7.56909e+06	4.439e+06	4.31225e+06	2.1041e+07	1.80963e+07	9.83078e+06	5.64796e+07	3.72592e+07	4.54249e+07	7.87703e+07	4.48679e+07	4.45087e+07	4.19663e+07	6.70215e+06	1.26904e+07	2.33125e+07	1.75499e+07	2.01163e+07	2.54607e+06	2.88427e+06	1.07982e+07	2.2085e+07	2.29438e+07	2.29465e+07	2.29424e+07	2.27556e+07
PC(10:0/10:0)	3.67	level1			548.369	115.6	POS	4.08657e+07	3.56182e+07	3.27188e+07	4.51205e+07	4.13471e+07	3.31518e+07	2.16255e+07	3.57678e+07	2.55554e+07	4.97543e+07	3.91333e+07	4.28625e+07	2.3112e+07	1.97072e+07	5.78125e+07	3.20646e+07	4.6327e+07	5.27809e+07	2.45656e+07	2.79901e+07	2.52883e+07	2.34436e+07	1.99991e+07	3.64805e+07	4.30271e+07	4.29752e+07	3.99577e+07	4.30909e+07	3.91364e+07
Guvacoline (hydrochloride)	3.67	level1			142.086	80.5	POS	4.99289e+06	4.39066e+06	6.84289e+06	5.63484e+06	4.33836e+06	5.31528e+06	4.08716e+06	3.33343e+06	3.96723e+06	6.20155e+06	3.65418e+06	4.52961e+06	3.0114e+06	4.26567e+06	3.74077e+06	3.06737e+06	5.10875e+06	8.38103e+06	3.92368e+06	5.33415e+06	8.16676e+06	8.45713e+06	9.46515e+06	4.52729e+06	4.61771e+06	4.75094e+06	4.30627e+06	4.56426e+06	4.5292e+06
Flumequine	3.67	level1			244.078	63.6	POS	2.38203e+06	1.78615e+06	3.10146e+06	1.71895e+06	2.12938e+06	3.98642e+06	7.16745e+06	7.61555e+06	1.3141e+07	4.32161e+06	8.81506e+06	4.94375e+06	3.50933e+06	3.54855e+06	5.11165e+06	3.32922e+06	2.51754e+06	2.04754e+06	2.04283e+06	2.36513e+06	2.85527e+06	3.01006e+06	3.29796e+06	2.05152e+06	3.53937e+06	3.57517e+06	3.51232e+06	3.56398e+06	3.53897e+06
Tomatidine	3.67	level1			416.351	57.8	POS	2.27115e+06	1.13199e+06	2.68853e+06	934055	1.32905e+06	2.06748e+06	288917	260844	289479	319261	293910	316036	195764	284687	320738	217767	373391	324008	258764	2.41627e+06	1.0501e+06	1.80206e+06	1.71246e+06	1.17381e+06	751653	765323	764964	765188	690055
Isocitric acid	3.67	level1			191.02	277.9	NEG	1.31434e+08	1.33082e+08	1.02627e+08	1.40174e+08	1.26955e+08	1.18238e+08	9.01916e+07	1.2836e+08	1.28684e+08	1.02874e+08	6.71359e+07	8.89517e+07	4.46088e+07	4.76556e+07	4.58608e+07	6.81789e+07	8.33223e+07	8.81504e+07	1.45634e+08	9.21648e+07	8.12442e+07	2.59997e+08	1.27603e+08	1.37934e+08	1.07833e+08	1.15598e+08	1.07708e+08	8.58324e+07	9.52939e+07
N-Acetylglutamic acid	3.67	level1			188.056	242	NEG	2.55381e+06	2.16656e+06	3.1728e+06	1.70099e+06	1.38386e+06	1.20563e+06	1.57445e+06	833362	1.69577e+06	1.16294e+06	1.0878e+06	1.15753e+06	1.23643e+06	774207	918356	794798	833756	1.03168e+06	887437	7.3039e+06	6.89955e+06	5.39052e+06	6.72245e+06	5.43591e+06	2.19523e+06	2.19635e+06	2.22441e+06	2.23808e+06	2.25559e+06
Phthalide	3.66	level1			135.043	43.3	POS	3.50638e+06	1.38287e+06	2.82483e+06	1.65723e+06	2.00897e+06	1.60491e+06	4.72648e+06	3.19098e+06	3.59294e+06	3.13197e+06	3.34671e+06	3.3128e+06	1.87956e+06	2.37292e+06	2.42e+06	2.06521e+06	2.51014e+06	5.01962e+06	5.68428e+06	5.18106e+06	2.51679e+06	2.66652e+06	2.17013e+06	3.38647e+06	4.0593e+06	4.49482e+06	4.42025e+06	4.07376e+06	2.75782e+06
Linoleamide	3.66	level1			280.262	30.8	POS	3.70233e+06	3.92411e+06	5.40983e+06	5.55233e+06	4.41491e+06	4.32571e+06	1.00734e+07	1.12919e+07	1.22908e+07	8.68949e+06	8.88923e+06	1.04435e+07	4.83908e+06	5.53824e+06	8.41954e+06	4.49103e+06	1.40835e+07	9.44376e+06	1.14143e+07	3.68071e+06	4.49288e+06	3.40978e+06	2.88514e+06	4.11568e+06	6.88285e+06	7.38797e+06	6.88197e+06	6.88582e+06	6.88197e+06
Deoxyguanosine	3.65	level1			266.089	78.2	NEG	3.01198e+07	2.94267e+07	2.18181e+07	5.2352e+07	3.98025e+07	3.1636e+07	5.95033e+06	5.6625e+06	4.47657e+06	8.83847e+06	4.63796e+06	8.12283e+06	1.21807e+07	1.23727e+07	1.08727e+07	2.16649e+07	2.66643e+07	2.55083e+07	2.30973e+07	1.4769e+07	2.27732e+07	1.59082e+07	1.32843e+07	1.92461e+07	1.97048e+07	1.9706e+07	1.94691e+07	1.9561e+07	1.93764e+07
o-Tyrosine	3.65	level1			180.066	184.7	NEG	2.98478e+07	2.91846e+07	4.05809e+07	3.38818e+07	3.36152e+07	3.6048e+07	6.10796e+07	7.74839e+07	9.99647e+07	9.48761e+07	1.00319e+08	8.47446e+07	4.96097e+07	5.07753e+07	5.91956e+07	5.39478e+07	3.77737e+07	2.93554e+07	3.12301e+07	4.63238e+07	4.30732e+07	4.07651e+07	4.05515e+07	3.7266e+07	4.33472e+07	4.3164e+07	4.35618e+07	4.35607e+07	4.45861e+07
Normetanephrine	3.65	level1			166.085	158.3	POS	2.84272e+08	2.75085e+08	3.43034e+08	3.2888e+08	3.29774e+08	3.31206e+08	5.93624e+08	7.056e+08	8.28353e+08	6.93532e+08	7.91161e+08	6.53577e+08	3.96338e+08	4.06042e+08	5.3813e+08	4.49333e+08	3.7178e+08	3.02341e+08	2.86782e+08	3.64825e+08	3.66172e+08	3.3018e+08	3.00568e+08	3.24625e+08	4.00062e+08	4.05929e+08	4.03131e+08	4.05909e+08	4.03163e+08
PC(18:0/14:0)	3.65	level1			734.565	36.7	POS	3.79278e+08	4.07657e+08	2.38462e+08	3.83396e+08	1.93909e+08	2.80204e+08	3.48887e+08	2.18747e+08	2.07158e+08	1.82812e+08	3.55057e+08	1.82038e+08	2.93723e+08	2.56984e+08	5.28944e+08	2.60352e+08	2.19953e+08	1.54382e+08	3.67486e+08	1.99253e+08	1.50317e+08	1.47778e+08	2.14036e+08	2.74957e+08	3.46494e+08	3.46498e+08	3.62144e+08	3.59309e+08	3.04008e+08
2-Hydroxyhexanedioic acid	3.65	level1			143.035	259.5	NEG	3.18879e+06	1.53299e+06	1.35793e+06	3.49189e+06	2.16029e+06	4.47602e+06	451616	461887	606213	1.41335e+06	1.04658e+06	895887	2.97745e+06	55478.7	3.54524e+06	3.58121e+06	597459	1.66608e+06	1.50669e+06	1.92287e+06	615757	478417	491053	562579	2.37041e+06	2.38055e+06	2.37804e+06	2.55126e+06	2.55108e+06
6-Acetamidohexanoic acid	3.65	level1			172.098	99.7	NEG	8.90749e+06	6.71687e+06	7.45678e+06	4.89039e+06	8.43258e+06	3.60794e+06	8.45301e+06	6.2376e+06	1.11082e+07	1.35422e+07	1.3603e+07	1.39617e+07	2.0501e+07	1.15427e+07	1.01315e+07	9.21038e+06	1.00955e+07	6.73199e+06	7.5243e+06	2.47307e+07	1.80179e+07	1.3506e+07	1.55823e+07	1.33823e+07	1.16887e+07	1.19477e+07	1.19484e+07	1.20609e+07	1.20598e+07
Imatinib	3.65	level1			492.257	84.3	NEG	393551	1.6237e+06	1.4389e+06	725115	1.95086e+06	691884	6.36728e+06	3.9679e+06	9.34971e+06	3.99517e+06	3.98597e+06	5.3507e+06	1.47516e+06	221985	1.69638e+06	939524	2.01573e+06	2.36353e+06	2.23955e+06	1.97535e+06	2.13931e+06	2.3008e+06	2.16405e+06	2.65857e+06	3.22044e+06	3.15243e+06	3.14896e+06	3.49182e+06	3.16105e+06
Xylose	3.65	level1			131.035	60.4	NEG	1.49419e+07	1.37078e+07	2.10715e+07	3.1205e+07	2.35875e+07	1.22238e+07	1.57539e+07	2.56802e+07	1.6215e+07	1.72871e+07	1.52217e+07	2.62153e+07	2.27015e+07	1.36547e+07	1.59074e+07	2.46908e+07	1.89952e+07	1.87282e+07	1.44165e+07	1.57854e+07	1.735e+07	1.42499e+07	1.2932e+07	1.37874e+07	1.86608e+07	1.73705e+07	1.87319e+07	1.68763e+07	1.72927e+07
2-Phenylacetamide	3.64	level1			136.075	23.4	POS	910654	861611	1.57113e+06	764003	790197	923345	2.27273e+06	1.33205e+06	1.54875e+06	2.1895e+06	2.74688e+06	2.99493e+06	1.96126e+06	1.08665e+06	2.99998e+06	1.38752e+06	476233	936271	541931	1.65334e+06	1.34669e+06	745800	958952	947254	1.14713e+06	1.15826e+06	1.19025e+06	1.15816e+06	1.11454e+06
2',6'-Dihydroxyacetophenone	3.64	level1			135.043	43.3	POS	3.50638e+06	1.38287e+06	2.82483e+06	1.65723e+06	2.00897e+06	1.60491e+06	4.72648e+06	3.19098e+06	3.59294e+06	3.13197e+06	3.34671e+06	3.3128e+06	1.87956e+06	2.37292e+06	2.42e+06	2.06521e+06	2.51014e+06	5.01962e+06	5.68428e+06	5.18106e+06	2.51679e+06	2.66652e+06	2.17013e+06	3.38647e+06	4.0593e+06	4.49482e+06	4.42025e+06	4.07376e+06	2.75782e+06
Azathioprine	3.64	level1			276.029	75.6	NEG	4.80464e+06	5.04137e+06	3.09738e+06	5.66135e+06	7.13107e+06	8.71821e+06	3.84793e+06	2.42841e+06	948837	2.61164e+06	2.64333e+06	2.63883e+06	5.08774e+06	3.12887e+06	4.84103e+06	4.51836e+06	3.31212e+06	3.24838e+06	4.47064e+06	9.06513e+06	9.37232e+06	1.87287e+06	4.21486e+06	4.67407e+06	6.51951e+06	3.96302e+06	3.95675e+06	3.9565e+06	4.31214e+06
β-Naphthoflavone	3.63	level1			273.089	55.1	POS	2.5492e+06	3.04724e+06	2.38431e+06	4.98079e+06	4.59065e+06	5.14348e+06	7.93399e+06	9.51165e+06	1.29277e+07	1.06904e+07	1.03943e+07	1.07075e+07	3.58812e+06	3.87679e+06	7.21469e+06	5.8627e+06	7.76604e+06	7.84318e+06	4.85556e+06	5.4061e+06	5.17961e+06	4.83977e+06	3.71432e+06	4.46604e+06	5.93276e+06	6.677e+06	5.93388e+06	5.93459e+06	5.93395e+06
Citiolone	3.63	level1			142.034	29.4	POS	9.51009e+06	7.39452e+06	7.50584e+06	8.00668e+06	8.09098e+06	7.93695e+06	7.63011e+06	7.76472e+06	8.05675e+06	7.59493e+06	7.63748e+06	7.62328e+06	8.39212e+06	8.87082e+06	8.18088e+06	8.60356e+06	8.28467e+06	8.66958e+06	8.21897e+06	7.25987e+06	7.34227e+06	8.50086e+06	9.7047e+06	8.15193e+06	7.61664e+06	6.7254e+06	7.65775e+06	7.97566e+06	8.17355e+06
Rutaecarpine	3.62	level1			270.105	51.4	POS	975903	727084	698956	433688	676233	744148	1.90169e+06	1.18224e+06	1.43991e+06	2.73998e+06	2.59562e+06	2.33281e+06	3.13871e+06	1.49735e+06	3.11764e+06	1.3995e+06	349463	775961	529955	1.34615e+06	1.14481e+06	960360	821344	809181	1.06866e+06	1.10165e+06	1.13026e+06	1.13017e+06	1.10344e+06
Formylanthranilic acid	3.61	level1			148.038	42.7	POS	1.48518e+06	1.36473e+06	2.10579e+06	1.718e+06	1.8717e+06	1.60996e+06	3.28624e+06	2.51217e+06	2.99388e+06	3.04035e+06	3.16646e+06	2.65849e+06	1.31106e+06	1.90051e+06	1.45781e+06	1.23852e+06	1.64376e+06	1.61093e+06	2.24426e+06	2.16353e+06	1.70473e+06	2.59297e+06	2.28974e+06	1.58721e+06	1.73061e+06	1.65019e+06	1.85027e+06	1.77792e+06	1.77747e+06
Ganoderic acid A	3.61	level1			497.294	15.6	NEG	3.63918e+06	4.14909e+06	3.52777e+06	2.62154e+06	3.07209e+06	2.92657e+06	4.2786e+06	4.33923e+06	4.88287e+06	6.13848e+06	5.76946e+06	4.66685e+06	3.30788e+06	4.93686e+06	3.99861e+06	4.64763e+06	3.74855e+06	4.06807e+06	4.80468e+06	2.88653e+06	1.86965e+06	1.59877e+06	1.56416e+06	2.28626e+06	3.59588e+06	3.68251e+06	3.68092e+06	3.58778e+06	3.09964e+06
Ganoderic acid B	3.6	level1			497.294	15.6	NEG	3.63918e+06	4.14909e+06	3.52777e+06	2.62154e+06	3.07209e+06	2.92657e+06	4.2786e+06	4.33923e+06	4.88287e+06	6.13848e+06	5.76946e+06	4.66685e+06	3.30788e+06	4.93686e+06	3.99861e+06	4.64763e+06	3.74855e+06	4.06807e+06	4.80468e+06	2.88653e+06	1.86965e+06	1.59877e+06	1.56416e+06	2.28626e+06	3.59588e+06	3.68251e+06	3.68092e+06	3.58778e+06	3.09964e+06
N-Acetylputrescine	3.6	level1			113.107	135.8	POS	3.07996e+06	4.08179e+06	3.30741e+06	2.83799e+06	2.85146e+06	2.92459e+06	1.19605e+06	2.71548e+06	2.76573e+06	2.7303e+06	2.58501e+06	2.63509e+06	2.34372e+06	2.50003e+06	3.50462e+06	2.43369e+06	2.89238e+06	4.44758e+06	2.80803e+06	2.61413e+06	3.68896e+06	3.65461e+06	2.89503e+06	2.27633e+06	2.73378e+06	2.68191e+06	2.68156e+06	2.6811e+06	3.00899e+06
2-Aminobenzenesulfonic acid	3.6	level1			153.998	72.9	NEG	1.67659e+06	1.3577e+06	998531	1.87117e+06	1.53427e+06	1.31152e+06	1.09951e+06	620698	1.46975e+06	2.5282e+06	2.39772e+06	1.48086e+06	501534	240269	355081	344873	1.01545e+06	1.51764e+06	1.66043e+06	4.40683e+06	3.96624e+06	1.88763e+06	2.23632e+06	2.96684e+06	1.46954e+06	1.69716e+06	1.56609e+06	1.56579e+06	1.59031e+06
gamma-Glutamylleucine	3.59	level1			243.133	177.3	POS	1.53142e+06	1.27789e+06	1.219e+06	916428	863068	1.00448e+06	2.90399e+06	2.33458e+06	2.41756e+06	3.96313e+06	4.29965e+06	4.29248e+06	5.16388e+06	2.86269e+06	3.77969e+06	2.6631e+06	700904	1.27139e+06	1.39957e+06	2.06621e+06	1.34295e+06	1.21951e+06	1.12117e+06	1.69073e+06	2.10721e+06	2.17947e+06	2.14898e+06	2.31543e+06	2.14855e+06
Miglitol	3.59	level1			190.106	128.2	POS	2.57214e+06	1.57909e+07	1.02936e+07	1.15174e+07	1.03156e+07	1.12661e+07	2.85921e+06	2.49679e+06	3.28051e+06	4.19824e+06	2.24613e+06	4.13913e+06	1.417e+06	1.53792e+06	1.15494e+06	1.22112e+06	1.72573e+06	3.40804e+06	3.23274e+06	4.16131e+06	6.59749e+06	5.82059e+06	6.20262e+06	2.96126e+06	6.33347e+06	6.33454e+06	6.42041e+06	6.41794e+06	6.41742e+06
Cortisol	3.59	level1			363.215	64.6	POS	1.33179e+06	3.6088e+06	1.10493e+06	4.21255e+06	2.68087e+06	2.72009e+06	1.37383e+06	1.56111e+06	1.81968e+06	2.31229e+06	899522	1.8038e+06	1.55613e+06	3.28251e+06	2.98846e+06	2.74139e+06	1.26614e+06	2.2248e+06	2.19776e+06	640693	288283	325830	295025	359893	2.33396e+06	2.33423e+06	2.4559e+06	2.33428e+06	2.33432e+06
gamma-Glutamylalanine	3.58	level1			201.086	205.5	POS	788102	1.19992e+07	6.08589e+06	1.33398e+07	9.44229e+06	7.28555e+06	1.72298e+06	2.19342e+06	1.25143e+06	2.80798e+06	1.90304e+06	3.04616e+06	4.83133e+06	1.54364e+06	2.19787e+06	2.26613e+06	1.73524e+06	2.11633e+06	1.0526e+06	2.23977e+06	1.93652e+06	1.44547e+06	1.52088e+06	1.9269e+06	3.13317e+06	3.13146e+06	3.13064e+06	3.13607e+06	1.38618e+06
PC(18:0/18:1(9Z))	3.57	level1			788.608	91.7	POS	1.27531e+07	6.52525e+06	2.53715e+07	5.53906e+07	1.92378e+07	1.59162e+07	4.91268e+06	8.1024e+06	1.42317e+07	6.06889e+06	9.80202e+06	2.01611e+07	1.88515e+07	3.33183e+07	5.89581e+06	3.56234e+07	4.90599e+06	4.32118e+06	6.00788e+06	1.06801e+07	1.23152e+07	1.05066e+07	1.42772e+07	8.93697e+06	8.86922e+06	8.55767e+06	6.44774e+06	1.01297e+07	8.56453e+06
Lawsone	3.56	level1			173.026	131.8	NEG	1.87213e+06	1.9221e+06	1.61068e+06	1.70239e+06	1.69265e+06	1.62329e+06	1.59435e+06	1.54243e+06	1.60773e+06	1.7217e+06	1.48821e+06	1.61681e+06	2.02815e+06	1.76308e+06	1.72457e+06	1.60508e+06	1.61496e+06	1.51418e+06	1.73806e+06	1.70571e+06	1.82176e+06	1.65483e+06	1.6876e+06	1.77746e+06	1.63229e+06	1.63082e+06	1.63262e+06	1.66896e+06	1.80335e+06
Tyrosylglutamic acid	3.5	level1			309.112	172.5	NEG	1.62885e+06	1.45496e+06	5.77122e+06	2.39933e+06	3.48711e+06	4.43357e+06	690989	1.51521e+06	3.29046e+06	1.79399e+06	2.23976e+06	1.25766e+06	206062	504546	357474	1.58395e+06	1.41985e+06	1.04939e+06	459127	2.3401e+06	694064	853169	284649	891998	1.27737e+06	1.2612e+06	1.20884e+06	1.31359e+06	1.27726e+06
3-Dehydroquinic acid	3.48	level1			171.027	210.2	NEG	462308	351413	367703	367820	290226	245840	494798	538346	376179	470450	548206	423921	473167	427923	302170	382527	339856	374455	404630	609106	467341	475079	490873	466781	405723	405688	399457	394663	450457
Cholic acid/Muricholic acid, alanine-conjugated (1)	2.75	level2			478.317	148.7	NEG	50264.4	11494.7	45527.6	5533.72	32840.4	0	33367	34595.8	31750.2	96444	160279	243328	0	10573.1	53452.2	15168.5	61655.7	31128	13952.9	57844	33580.8	31934.2	10585.1	32830.2	55763.1	46160.9	47006.2	55518.6	55445.7
2-Hydroxy-2',3'-dichlorobiphenyl	2.75	level2			236.988	247.2	NEG	1.48769e+07	1.11124e+07	1.39158e+07	1.60536e+07	1.19604e+07	1.74098e+07	1.25197e+07	1.33022e+07	1.70692e+07	1.50287e+07	1.56127e+07	1.49017e+07	2.20462e+07	2.14963e+07	1.88245e+07	1.99675e+07	8.96314e+06	1.13817e+07	1.04062e+07	1.38089e+07	1.46515e+07	1.1034e+07	1.02629e+07	1.45134e+07	1.42934e+07	1.4171e+07	1.45734e+07	1.45731e+07	1.45732e+07
N-[4-(Pyridin-2-yl)-1,3-thiazol-2-yl]cyclopentanecarboxamide	2.75	level2			272.086	222.5	NEG	774842	908073	1.36269e+06	1.05937e+06	1.4496e+06	1.29296e+06	1.65719e+06	2.03768e+06	2.39702e+06	1.10508e+06	1.34662e+06	1.11828e+06	576422	811807	869020	782317	2.19818e+06	836782	730044	851576	1.22231e+06	3.08887e+06	1.80316e+06	1.27083e+06	999113	1.02321e+06	987076	998974	990027
5Z,11Z,14Z-Eicosatrienoic acid	2.75	level2			305.248	206.9	NEG	670125	648184	716048	691892	666667	660839	524612	567573	686446	633479	560360	602167	623328	585600	668830	679557	599005	528102	693525	560352	644480	551747	527907	647429	621793	664434	634193	625271	625042
4-Chloro-6-(1H-imidazol-1-yl)pyrimidine	2.75	level2			181.028	149.7	POS	8.95342e+06	8.35583e+06	9.56938e+06	9.81794e+06	1.01215e+07	9.35699e+06	9.5317e+06	9.7034e+06	9.48931e+06	9.78564e+06	9.61157e+06	9.69568e+06	9.86082e+06	9.39859e+06	9.96524e+06	9.75032e+06	1.02849e+07	1.05376e+07	8.16059e+06	9.163e+06	1.01145e+07	8.27631e+06	8.86689e+06	8.04457e+06	9.82241e+06	9.40046e+06	9.86598e+06	6.68056e+06	9.87156e+06
6-Oxocativic acid	2.75	level2			319.228	17.8	NEG	4.87839e+06	4.91169e+06	1.20722e+07	6.84395e+06	9.6051e+06	9.95621e+06	1.73035e+07	1.95891e+07	4.16757e+07	1.813e+07	2.27657e+07	1.4943e+07	7.91325e+06	1.14473e+07	1.68391e+07	1.48065e+07	1.89028e+07	1.53906e+07	1.4457e+07	1.51804e+07	5.41696e+06	1.31691e+07	9.11987e+06	1.22142e+07	1.26365e+07	1.26363e+07	1.26371e+07	1.24587e+07	1.11214e+07
beta-Cyano-alanine	2.75	level2			113.036	144.1	NEG	3.08001e+06	2.06395e+06	1.8846e+06	5.54926e+06	2.32389e+06	5.60188e+06	1.7314e+06	1.78388e+06	1.98355e+06	940087	2.01715e+06	1.89272e+06	1.19693e+06	1.07034e+06	2.59731e+06	795985	1.74089e+06	523195	2.16212e+06	2.42347e+06	1.65762e+06	1.48296e+06	1.5456e+06	1.66346e+06	2.26241e+06	2.26286e+06	2.25964e+06	2.29615e+06	2.28023e+06
Ala-Phe	2.75	level2			235.109	143.4	NEG	411107	322405	344678	219141	224111	274942	1.01928e+06	822302	772828	1.36335e+06	1.47324e+06	1.69864e+06	2.20129e+06	905717	1.01781e+06	885750	219963	393321	454137	758909	533204	372271	367183	558342	720569	725553	699197	720532	730578
6-(Chloromethyl)-N2-(2-naphthyl)-1,3,5-triazine-2,4-diamine	2.74	level2			286.086	285.4	POS	794357	1.40243e+06	1.33055e+06	1.52029e+06	1.13812e+06	2.03356e+06	442168	609104	345749	619825	692710	880940	485319	1.98054e+06	771188	1.11181e+06	202404	919355	294395	753304	331968	543267	718040	564631	890316	890502	892125	889418	524368
3-Oxo-2-[3-(trifluoromethyl)phenyl]-2,3-dihydro-1H-isoindole-4-carboxylic acid	2.74	level2			322.069	256.9	POS	6.26132e+07	5.09792e+07	5.39114e+07	6.09192e+07	5.22121e+07	7.36958e+07	3.10767e+07	2.59451e+07	3.45545e+07	3.47383e+07	3.24625e+07	3.28511e+07	6.5398e+07	6.34287e+07	5.29219e+07	6.85395e+07	3.55969e+07	3.45885e+07	4.59626e+07	6.43863e+07	4.26224e+07	3.57776e+07	4.594e+07	4.64005e+07	4.78535e+07	4.62825e+07	4.59837e+07	4.59858e+07	4.59823e+07
7-Hydroxy-4-(trifluoromethyl)coumarin	2.74	level2			229.012	256.2	NEG	1.07209e+07	6.52583e+06	1.03657e+07	8.10256e+06	7.88959e+06	1.09381e+07	5.1984e+06	5.76746e+06	7.56534e+06	9.46492e+06	8.18365e+06	8.00277e+06	1.27942e+07	1.32678e+07	7.36526e+06	1.27009e+07	9.03131e+06	9.79658e+06	7.55488e+06	8.95829e+06	8.35283e+06	5.78432e+06	7.47813e+06	6.15242e+06	7.92935e+06	8.16097e+06	8.19673e+06	8.23686e+06	8.23821e+06
Anticopalic acid	2.74	level2			303.233	225.8	NEG	7.80985e+06	6.16832e+06	7.17693e+06	6.55067e+06	7.04189e+06	7.51216e+06	6.32855e+06	4.30457e+06	6.84943e+06	7.26747e+06	7.26933e+06	7.78694e+06	6.20916e+06	4.61171e+06	7.65868e+06	5.254e+06	2.33014e+07	5.69655e+06	8.48186e+06	7.37212e+06	6.04328e+06	6.35226e+06	6.3771e+06	3.52958e+06	8.06805e+06	8.06668e+06	8.65685e+06	8.02264e+06	9.95116e+06
4,4'-Thiodiphenol	2.74	level2			217.033	208.8	NEG	737268	657538	394126	364607	304205	428090	618906	666680	738547	964270	543227	683047	603296	737512	472204	438589	548393	653681	655439	933826	653028	801179	922974	870411	572241	572212	572593	651590	584393
2-Anilinopropanoic acid	2.74	level2			164.072	207.6	NEG	524560	565697	614465	553993	521821	522869	863861	990198	1.4627e+06	935371	1.14372e+06	1.03957e+06	646801	676578	705309	693913	1.36584e+07	619659	521409	627433	687265	591843	603700	600734	676692	604651	604529	604660	619253
Pro-Thr	2.74	level2			215.104	198.8	NEG	239257	239924	318385	160742	272953	291145	736590	552013	551527	822942	803255	714309	597977	675518	627531	476223	235820	269031	215715	346374	314551	199561	255068	246508	398094	341438	398458	394589	398378
8-(Trifluoromethyl)quinolin-4-ol	2.74	level2			212.033	192.6	NEG	634698	909172	1.02186e+06	1.01898e+06	1.27737e+06	934662	1.35927e+06	1.62044e+06	1.94895e+06	1.70126e+06	1.90921e+06	1.66272e+06	940714	1.01436e+06	1.06605e+06	1.09848e+06	1.15597e+06	738420	770764	1.14239e+06	1.20664e+06	1.37085e+06	1.30538e+06	997408	1.09275e+06	1.11815e+06	1.15307e+06	1.10312e+06	1.10335e+06
(2Z)-2-Hexadecenoic acid	2.74	level2			253.217	181.3	NEG	6.64041e+06	6.84946e+06	6.92128e+06	8.3727e+06	7.25935e+06	6.9234e+06	7.10814e+06	4.11968e+06	5.19634e+06	6.77721e+06	5.8581e+06	6.95009e+06	5.92816e+06	5.77343e+06	7.49335e+06	6.75874e+06	9.05324e+06	9.4645e+06	7.9894e+06	5.79167e+06	5.41148e+06	5.15326e+06	5.10313e+06	6.13488e+06	7.74073e+06	7.16031e+06	7.3002e+06	7.09938e+06	7.29545e+06
Neogrifolin	2.74	level2			327.233	178.4	NEG	1.07302e+07	5.33529e+06	1.21236e+07	2.47688e+07	1.53256e+07	1.25036e+07	1.47702e+07	2.173e+07	2.34224e+07	1.12134e+07	1.00671e+07	1.02792e+07	2.28137e+07	9.75693e+06	2.25862e+07	1.96958e+07	7.8622e+06	2.48658e+07	6.11024e+06	6.29578e+06	5.17018e+06	1.04371e+07	6.67062e+06	1.61107e+07	8.11644e+06	1.30081e+07	1.22015e+07	1.16947e+07	1.13864e+07
3-(4-Methyl-3-pentenyl)thiophene	2.74	level2			167.089	171.3	POS	4.75756e+06	4.10418e+06	3.78795e+06	5.21881e+06	4.50217e+06	5.03076e+06	6.14988e+06	6.83795e+06	7.98257e+06	8.8568e+06	8.46527e+06	8.44506e+06	6.61295e+06	5.71383e+06	8.1569e+06	6.72218e+06	5.06108e+06	4.42748e+06	4.39192e+06	5.61314e+06	4.48929e+06	3.87459e+06	3.77896e+06	3.94549e+06	5.41871e+06	5.55662e+06	5.52804e+06	5.59853e+06	5.57306e+06
Macluraxanthone	2.74	level2			393.135	160	NEG	182113	220055	291882	235547	232461	248727	761071	782569	843121	790968	875728	944154	349449	367965	600285	471142	341758	258008	269215	297388	443046	214394	198069	292067	426466	396678	402535	388782	348037
4-Chloro-5,7-diphenyl-7H-pyrrolo[2,3-d]pyrimidine	2.74	level2			306.079	158.5	POS	1.80544e+07	3.05062e+07	2.53609e+07	3.37198e+07	3.8557e+07	3.18365e+07	3.81936e+07	1.75614e+07	2.3042e+07	2.71862e+07	2.06747e+07	2.52642e+07	1.61267e+07	2.71667e+07	3.21938e+07	2.25254e+07	2.98889e+07	3.17384e+07	1.94469e+07	3.27415e+07	3.07918e+07	2.61144e+07	3.00641e+07	2.22266e+07	2.5745e+07	2.64233e+07	2.61733e+07	2.63524e+07	2.61721e+07
Pro-Ile	2.74	level2			227.14	151.1	NEG	1.62753e+06	1.31422e+06	1.94675e+06	1.50139e+06	1.41977e+06	1.33951e+06	5.75539e+06	7.1775e+06	6.36508e+06	8.9052e+06	9.03352e+06	8.97275e+06	8.07928e+06	5.51908e+06	5.78255e+06	5.22924e+06	1.83206e+06	2.18173e+06	2.67785e+06	3.24746e+06	2.87162e+06	1.57534e+06	1.69392e+06	2.3971e+06	3.70281e+06	3.65581e+06	3.70282e+06	3.74671e+06	3.71601e+06
5-Methyl-1H-pyrazole-3-carbaldehyde	2.74	level2			109.041	150.4	NEG	1.26288e+06	1.36033e+06	1.33205e+06	1.21346e+06	1.4651e+06	1.21055e+06	2.02192e+06	1.71991e+06	1.9744e+06	1.89941e+06	2.02277e+06	2.25767e+06	1.13208e+06	1.09933e+06	1.16794e+06	923555	2.0111e+06	1.92124e+06	1.59588e+06	1.91497e+06	1.62117e+06	1.59621e+06	1.67165e+06	161388	1.58896e+06	1.69137e+06	1.75355e+06	1.80708e+06	1.75349e+06
4-Methyloxazole-5-carboxylic acid	2.74	level2			126.02	149.6	NEG	1.16134e+06	877273	850999	962206	453744	725680	1.12534e+06	919035	919499	1.569e+06	1.42999e+06	1.41444e+06	1.67012e+06	1.75264e+06	1.47386e+06	1.08299e+06	957437	1.85772e+06	1.59785e+06	1.25059e+06	1.1627e+06	944113	1.10792e+06	1.13368e+06	1.27155e+06	1.32527e+06	1.27834e+06	1.3458e+06	1.32471e+06
Ala-Ile	2.74	level2			201.124	142.8	NEG	2.35409e+06	2.16085e+06	1.62542e+06	1.68069e+06	1.24821e+06	1.37456e+06	4.87594e+06	3.487e+06	3.57596e+06	5.5087e+06	5.41466e+06	6.53169e+06	8.31627e+06	3.82209e+06	5.17764e+06	3.81721e+06	1.24735e+06	2.37223e+06	2.9923e+06	2.66242e+06	2.71067e+06	1.56631e+06	1.67739e+06	2.46277e+06	3.21022e+06	3.28445e+06	3.18274e+06	3.23378e+06	3.23367e+06
1-Palmitoyl-2-linoleoyl-sn-glycero-3-phosphate	2.74	level2			671.466	133.8	NEG	158742	57654.4	42694.8	13708.6	32004.7	42131.9	32513.8	0	0	5569.3	0	0	201475	70862	0	67793.4	0	0	285993	24360.3	127089	156264	191202	107998	129223	127133	130587	130270	130580
2-Cyanoamino-4,6-dihydroxypyrimidine	2.74	level2			151.026	131.4	NEG	4.65478e+07	8.72354e+07	4.69605e+07	2.43488e+07	3.90236e+07	2.55429e+07	5.67139e+07	8.69637e+07	29952.7	6.73533e+07	6.33514e+07	7.77039e+07	5.67841e+07	8.29793e+07	5.04257e+07	5.05662e+07	5.43209e+07	7.34362e+07	5.7906e+07	4.79808e+07	4.51899e+07	50039.4	5.76143e+07	4.95506e+07	4.14425e+07	4.62456e+07	4.64454e+07	4.50682e+07	4.62338e+07
4,6-Dihydroxypyrimidine	2.74	level2			111.02	124	NEG	2.12122e+06	2.00136e+06	3.12089e+06	1.58223e+06	1.5013e+06	2.7433e+06	2.30237e+06	1.66633e+06	3.56007e+06	2.36582e+06	2.96171e+06	2.48602e+06	1.69618e+06	4.27332e+06	4.35992e+06	2.13803e+06	2.05841e+06	1.9065e+06	1.71339e+06	2.89349e+06	4.40766e+06	5.01622e+06	3.99596e+06	5.99702e+06	2.30413e+06	2.24371e+06	2.35085e+06	2.30646e+06	2.36593e+06
4-Benzyl-7-hydroxy-3-phenylcoumarin	2.74	level2			327.103	116	NEG	51210.4	175695	246259	237726	130060	235711	584197	1.16726e+06	923730	867870	1.04318e+06	924696	0	197107	309794	234865	3.01222e+06	2.14376e+06	1.60683e+06	278368	265019	134337	328779	211418	616246	647809	612271	612986	695648
N-(2-Hydroxy-3-methylbutanoyl)valine	2.74	level2			216.124	104.5	NEG	768705	371644	1.39572e+06	579738	1.46448e+06	1.43597e+06	3.36987e+06	2.46635e+06	3.40583e+06	3.63299e+06	3.81188e+06	2.51998e+06	2.01727e+06	836694	837425	1.21968e+06	3.52667e+06	3.04949e+06	1.63881e+06	1.03511e+06	945962	2.47939e+06	4.39462e+06	741113	2.19407e+06	2.20469e+06	2.22727e+06	2.26729e+06	2.21671e+06
3-Chloro-6-nitro-9H-carbazole	2.74	level2			245.012	86.7	NEG	1.59814e+06	1.39002e+06	3.95378e+07	1.11695e+06	1.97117e+06	2.86308e+06	837481	768563	883246	622114	634923	854381	801294	847705	5.89633e+06	846508	1.21548e+06	650243	3.62549e+06	3.63594e+06	694918	2.79196e+06	3.66442e+06	269145	3.9252e+06	4.15744e+06	4.9638e+06	4.97035e+06	4.96682e+06
2-Chloro-N-(5-cyclohexyl-1,3,4-thiadiazol-2-yl)acetamide	2.74	level2			260.062	77.9	POS	1.18367e+06	1.95309e+06	2.22031e+06	1.92481e+06	2.45927e+06	2.26762e+06	1.50083e+06	1.25718e+06	2.03882e+06	1.41677e+06	1.13437e+06	1.4894e+06	999024	1.50633e+06	2.11257e+06	1.0741e+06	2.33819e+06	1.81594e+06	1.84821e+06	1.61339e+06	2.22768e+06	2.50136e+06	2.31518e+06	1.42727e+06	1.32296e+06	1.3125e+06	1.43941e+06	1.31159e+06	1.38318e+06
(12Z)-9,10,11-Trihydroxyoctadec-12-enoic acid	2.74	level2			329.233	49.1	NEG	1.31698e+06	943940	1.15497e+06	1.28e+06	1.41776e+06	1.03293e+06	3.05124e+06	3.47038e+06	2.2307e+06	3.19056e+06	3.73925e+06	2.48762e+06	1.3787e+06	3.85824e+06	5.71172e+06	4.61477e+06	5.64962e+06	3.76291e+06	5.67802e+06	3.02512e+06	2.8255e+06	2.07947e+06	1.51876e+06	4.38959e+06	2.86131e+06	2.81821e+06	2.75668e+06	2.80175e+06	2.82542e+06
2-Fluoro-7H-purin-6-amine	2.74	level2			154.052	44.1	POS	189216	4.0909e+06	246712	280134	209448	224816	4.33653e+06	4.09711e+06	4.19684e+06	4.19986e+06	4.77508e+06	4.22214e+06	4.13667e+06	4.21437e+06	4.48879e+06	4.66437e+06	4.71635e+06	4.25872e+06	4.52288e+06	4.56932e+06	4.29145e+06	4.33111e+06	4.62833e+06	4.53675e+06	4.21928e+06	4.2777e+06	4.08071e+06	4.21923e+06	4.19253e+06
Hydroxysydonic acid	2.74	level2			281.139	41.2	NEG	1.59134e+06	4.86332e+06	2.57737e+06	5.8916e+06	7.95379e+06	1.43283e+06	766501	289334	201640	973859	1.01526e+06	607695	180161	332743	1.53674e+06	307778	554934	794215	1.11906e+06	1.50824e+06	1.45547e+06	1.04257e+06	1.20827e+06	573119	964545	1.13584e+06	1.13522e+06	1.13641e+06	1.11022e+06
3-(1H-Benzimidazol-2-yl)-4-chloroaniline	2.74	level2			242.049	27.2	NEG	1.3841e+06	1.49444e+06	949201	1.46539e+06	579244	1.26652e+06	2.3787e+06	3.2238e+06	9.30764e+06	1.88986e+06	1.89147e+06	2.48e+06	1.42883e+06	1.91001e+06	2.19557e+06	743684	4.7768e+06	1.88987e+06	9.22294e+06	2.94342e+06	2.33321e+06	3.09768e+06	4.23215e+06	1.70505e+06	4.27517e+06	4.34927e+06	4.23243e+06	4.23263e+06	4.23235e+06
(4Z)-3-Amino-5-imino-1,5-dihydro-4H-pyrazol-4-one (4-fluorophenyl)hydrazone	2.74	level2			221.094	25.5	POS	6.53184e+06	8.28472e+06	1.30391e+07	3.72347e+06	4.26513e+06	5.7593e+06	2.95932e+07	7.51591e+06	1.12983e+07	2.37563e+07	2.73406e+07	4.03123e+07	3.78055e+07	1.6198e+07	3.45906e+07	1.87752e+07	787548	4.23364e+06	4.51119e+06	1.28594e+07	1.17565e+07	3.15712e+06	6.62423e+06	9.74934e+06	1.38772e+07	1.4169e+07	1.3743e+07	1.37985e+07	1.37434e+07
5-(3-Chlorophenyl)-5-methylimidazolidine-2,4-dione	2.74	level2			223.028	17	NEG	1.28206e+08	1.40029e+08	1.80729e+08	2.10688e+08	2.23667e+08	2.60231e+08	4.30646e+08	4.4775e+08	5.17063e+08	4.86851e+08	5.35333e+08	4.85566e+08	6.24773e+08	5.84501e+08	1.99418e+08	2.82677e+08	2.29325e+08	3.44085e+08	4.64818e+08	2.30307e+08	2.65546e+08	2.3622e+08	2.39788e+08	1.28135e+08	2.57618e+08	2.65656e+08	2.53959e+08	2.57639e+08	2.59202e+08
Dimethylmalonic_acid	2.74	level2			131.035	279	NEG	1.11557e+06	632805	614490	1.21767e+06	821430	1.50833e+06	599240	530670	687186	701735	605658	587309	1.19686e+06	1.39608e+06	1.34958e+06	1.4215e+06	583091	763468	783355	790628	663722	575005	605385	592733	766845	800502	809153	808996	809026
b-Ala-Lys	2.74	level2			216.135	254.7	NEG	797688	807956	965779	519544	530936	487527	2.5631e+06	1.15844e+06	695875	1.73754e+06	1.45195e+06	2.88661e+06	4.74917e+06	2.16653e+06	1.92228e+06	1.71243e+06	405643	890927	1.03595e+06	1.7167e+06	1.64078e+06	680243	750035	1.54219e+06	1.52206e+06	1.51401e+06	1.50811e+06	1.51398e+06	1.55017e+06
Methylacetate	2.74	level2			73.0294	226.6	NEG	7.25508e+06	9.41502e+06	6.33983e+06	7.28499e+06	7.34067e+06	7.25457e+06	3.51558e+06	3.30331e+06	2.58096e+06	6.47678e+06	5.45419e+06	8.89829e+06	8.09934e+06	9.21287e+06	1.08034e+07	1.13377e+07	3.75531e+06	6.74268e+06	6.82861e+06	7.27551e+06	3.02381e+06	2.56608e+06	3.10617e+06	2.42221e+06	6.3807e+06	6.38281e+06	6.55557e+06	6.38597e+06	7.96974e+06
Tiglic_acid	2.74	level2			99.0451	171.9	NEG	1.20748e+06	906854	1.00889e+06	1.42589e+06	1.06996e+06	1.34724e+06	816541	918733	636791	1.28035e+06	1.24572e+06	1.28962e+06	1.68316e+06	2.54694e+06	1.03993e+06	1.64404e+06	1.13504e+06	1.8755e+06	1.70843e+06	1.31361e+06	1.07773e+06	337974	449944	1.15211e+06	1.63929e+06	1.84837e+06	1.57303e+06	1.63847e+06	1.45109e+06
Isobutyric_acid	2.74	level2			87.0451	171.8	NEG	1.13185e+06	884950	618875	1.57354e+06	1.54327e+06	1.01659e+06	777747	620222	702812	947979	943051	987958	1.36936e+06	1.34372e+06	1.00849e+06	1.60597e+06	864149	984336	1.62597e+06	1.02417e+06	830432	279716	381862	796097	1.11715e+06	1.20852e+06	1.11624e+06	1.19908e+06	1.07588e+06
2-Hydroxyisobutyric_acid	2.74	level2			103.04	156.9	NEG	2.79264e+06	4.31362e+06	4.23411e+06	4.54717e+06	3.27108e+06	2.03286e+06	4.26032e+06	4.80874e+06	4.84502e+06	3.19122e+06	4.90571e+06	4.73988e+06	4.01856e+06	3.51854e+06	6.3361e+06	4.71563e+06	3.8581e+06	5.28945e+06	4.42071e+06	3.73814e+06	3.19478e+06	2.84896e+06	2.91387e+06	3.01174e+06	3.5984e+06	3.9722e+06	3.97186e+06	3.77306e+06	3.97136e+06
2-Oxovaleric_acid_	2.74	level2			115.04	114.1	NEG	1.38609e+06	1.42005e+06	1.41772e+06	1.31323e+06	1.30008e+06	1.37481e+06	3.37366e+06	2.87418e+06	3.04652e+06	1.66968e+06	1.56761e+06	1.86187e+06	1.72856e+06	2.08958e+06	1.44533e+06	1.61708e+06	2.43747e+06	2.74206e+06	1.68171e+06	1.12945e+06	1.8167e+06	986288	1.38526e+06	2.54779e+06	1.94248e+06	2.01483e+06	1.34939e+06	1.94173e+06	2.01659e+06
Ribose_1-phosphate	2.74	level2			229.012	73	NEG	7.7365e+06	2.83982e+06	5.59843e+06	2.63112e+06	1.19278e+08	4.34243e+06	4.06e+06	2.97207e+06	4.07158e+06	4.39523e+06	4.36315e+06	4.12969e+06	4.44971e+06	4.15433e+06	8.60879e+06	4.90015e+06	1.49052e+06	6.09532e+06	3.22187e+06	5.13665e+06	7.40305e+06	1.92642e+08	9.12146e+06	4.14566e+06	4.15526e+06	4.33923e+06	5.29809e+06	4.15123e+06	4.14355e+06
O6-CM-dG	2.74	level2			326.11	56.2	POS	857573	820518	973103	449505	565555	757993	2.58982e+06	2.44071e+06	3.83584e+06	2.74809e+06	3.11753e+06	2.94462e+06	3.29813e+06	2.91569e+06	3.44787e+06	2.41986e+06	418417	779447	578374	1.82604e+06	914194	718584	1.09824e+06	1.16855e+06	1.66144e+06	1.66134e+06	1.66132e+06	1.66136e+06	1.73736e+06
Octaethylene glycol	2.74	level2			393.209	54.5	POS	814742	874939	883528	587331	678661	728706	2.57702e+06	1.97363e+06	2.25071e+06	3.19807e+06	2.09043e+06	4.52607e+06	3.259e+06	2.18957e+06	2.17845e+06	1.76861e+06	320509	1.03549e+06	804448	1.38569e+06	764706	571514	791759	946645	1.30905e+06	1.46225e+06	1.35069e+06	1.36434e+06	1.3507e+06
Glabrol	2.74	level2			393.21	28	POS	272338	656797	575500	700612	370277	254226	1.5824e+06	791611	1.6475e+06	1.79651e+06	1.43812e+06	1.86206e+06	1.97641e+06	1.25152e+06	1.20533e+06	888461	68855.2	543369	502023	1.28137e+06	547810	446959	743895	749923	979124	986904	1.02638e+06	1.00667e+06	1.0259e+06
Maltotetraose	2.74	level2			665.215	278.7	NEG	1.89768e+08	4.59973e+07	2.908e+07	2.25152e+08	6.92578e+07	3.39095e+08	2.65588e+06	3.8091e+06	3.14326e+06	1.88459e+07	1.07434e+07	1.0586e+07	2.25327e+08	3.06767e+08	2.28934e+08	2.83563e+08	3.03965e+06	3.41196e+07	2.17951e+07	4.83807e+07	3.33287e+06	1.42137e+06	1.07148e+06	2.30416e+06	8.16685e+07	8.27361e+07	8.25167e+07	8.32145e+07	8.27356e+07
2,2'-Iminodiacetic acid	2.74	level2			132.03	251.9	NEG	4.95299e+06	5.88453e+06	7.91515e+06	6.29455e+06	8.44293e+06	8.82508e+06	7.49988e+06	1.21219e+07	1.32534e+07	8.10281e+06	1.02843e+07	7.58503e+06	4.16972e+06	4.91516e+06	5.8438e+06	5.28681e+06	8.58002e+06	5.83978e+06	4.92091e+06	5.47512e+06	2.42852e+06	8.73886e+06	6.99455e+06	6.19233e+06	6.91662e+06	7.11355e+06	6.91698e+06	6.98139e+06	6.91798e+06
17-ODYA	2.74	level2			279.233	207.1	NEG	1.77241e+07	1.71006e+07	1.93686e+07	1.78257e+07	1.82641e+07	1.92488e+07	1.6065e+07	1.6325e+07	1.70734e+07	1.70305e+07	1.59894e+07	1.72262e+07	1.7352e+07	1.54515e+07	1.59834e+07	1.52858e+07	1.56578e+07	1.83317e+07	1.67266e+07	1.59757e+07	1.50596e+07	1.73102e+07	1.42723e+07	1.68333e+07	1.6464e+07	1.67046e+07	1.66288e+07	1.64168e+07	1.68462e+07
Lactaldehyde	2.74	level2			73.0294	171.6	NEG	3.89288e+06	3.34085e+06	2.97932e+06	3.95852e+06	3.30827e+06	3.94344e+06	2.84271e+06	1.86043e+06	2.96817e+06	6.31521e+06	3.44419e+06	5.74201e+06	4.60918e+06	4.91188e+06	3.96213e+06	4.3871e+06	3.23044e+06	3.98186e+06	4.90081e+06	4.0249e+06	3.28989e+06	1.6018e+06	2.07366e+06	2.80084e+06	3.46704e+06	3.46778e+06	3.46817e+06	3.51445e+06	3.55489e+06
His-Glu	2.73	level2			285.119	290.6	POS	176627	396397	541372	442244	426893	349544	289288	441838	354613	355240	416853	433918	182773	364441	434977	328980	304773	462616	348874	230157	384639	208667	382141	273492	263486	307159	304509	298293	304559
1,2,4-Benzenetriol	2.73	level2			125.024	279	NEG	979566	583280	560194	915244	816140	3.08339e+06	530247	495431	712865	1.76881e+06	573368	507709	866493	1.5942e+06	1.1037e+06	1.83318e+06	482537	805525	957517	728220	559809	612289	593612	567998	813216	1.09734e+06	903431	866339	899990
Lys-Gln	2.73	level2			273.157	259.7	NEG	660088	858669	883740	520231	473487	289043	2.43252e+06	1.18388e+06	546378	2.05129e+06	1.80683e+06	2.71551e+06	2.99147e+06	1.72403e+06	1.24625e+06	1.3109e+06	450171	976487	1.10281e+06	1.29434e+06	1.863e+06	878547	1.15202e+06	1.6376e+06	1.43168e+06	1.43152e+06	1.40906e+06	1.22285e+06	1.40883e+06
3-(3-Chlorophenyl)-2,4-imidazolidinedione	2.73	level2			209.012	252.8	NEG	546516	774875	878974	675568	933009	552077	1.15627e+06	1.48654e+06	1.05192e+06	1.57088e+06	1.10458e+06	1.99016e+06	1.19223e+06	1.48574e+06	1.32104e+06	946330	3.38513e+06	2.63415e+06	2.15249e+06	931019	811212	1.04192e+06	1.2939e+06	1.18264e+06	1.3304e+06	1.34473e+06	1.37333e+06	1.34189e+06	1.34302e+06
Bathophenanthroline	2.73	level2			333.139	247.7	POS	1.68724e+08	7.16336e+07	8.97275e+07	8.09122e+07	1.56883e+08	6.54281e+07	3.00186e+07	2.11454e+07	4.52214e+07	3.226e+07	3.8035e+07	3.53917e+07	6.85039e+07	8.48252e+07	3.1693e+07	9.58349e+07	5.36472e+07	3.1299e+07	5.55057e+07	5.31415e+07	3.61681e+07	4.05526e+07	3.77503e+07	4.5662e+07	7.09736e+07	7.19651e+07	7.19657e+07	7.19654e+07	7.1736e+07
Spironolactone	2.73	level2			417.209	243.5	POS	281631	193882	284316	274130	248147	403954	269703	367748	156460	386882	395323	378725	182584	254463	316180	340703	145290	175819	156682	295035	75502.7	282781	255025	270519	246702	255060	207081	272063	246910
(Desmethyl)hydroxycerivastatin	2.73	level2			462.229	242.8	POS	380738	481947	455430	723261	335969	358455	139805	139193	322924	518130	355804	527878	222632	30816.7	40931.1	246892	54571	100864	243410	105527	382326	279977	252778	344918	251851	172064	185076	247686	190785
4-Hydroxytriamterene	2.73	level2			268.096	234.4	NEG	101505	123675	173519	101101	138772	144640	578731	388434	635176	1.05583e+06	991162	447199	1.25869e+06	324871	1.05837e+06	877333	505808	634036	679195	2.61403e+06	3.05209e+06	4.28429e+06	3.69615e+06	2.49854e+06	982523	1.03749e+06	987726	998232	998251
N-Nitroso-N-methyl-3-aminopropionic acid	2.73	level2			131.046	222.8	NEG	1.29068e+07	1.00812e+07	1.30713e+07	8.57131e+06	6.62621e+06	1.00944e+07	3.66418e+07	3.5379e+07	3.37666e+07	3.77428e+07	4.38663e+07	3.8759e+07	1.69309e+07	2.01621e+07	2.7912e+07	2.23337e+07	5.85586e+06	1.05711e+07	9.60415e+06	1.74553e+07	1.66777e+07	9.10068e+06	1.44163e+07	1.5871e+07	1.57182e+07	1.59427e+07	1.59737e+07	1.59931e+07	1.59928e+07
3-Cyano-7-hydroxycoumarin	2.73	level2			188.034	218.7	POS	620337	742721	1.01067e+06	828656	537853	923439	1.86069e+06	1.75315e+06	1.69842e+06	1.67448e+06	1.95186e+06	1.6231e+06	965459	948734	1.04213e+06	1.14146e+06	1.30353e+06	911774	830816	1.06058e+06	1.27867e+06	1.16861e+06	1.17643e+06	1.03314e+06	1.2933e+06	1.29368e+06	1.27193e+06	1.21745e+06	1.27184e+06
Amsacrine	2.73	level2			394.122	216.9	POS	196460	53111.7	43238.7	33395	26495.7	24443.2	216676	142668	168585	115694	534623	144606	862538	239534	856991	903738	281160	667612	495556	510491	445242	225555	264529	281506	495071	467754	514442	486476	495130
3-Amino-4,4,4-trifluorobutanoic acid	2.73	level2			156.028	215.7	NEG	355368	347557	324411	340631	295983	324686	609654	563430	630683	688697	611537	563713	515915	452874	347987	480589	386345	377112	307628	495958	351321	454828	442881	353758	376359	378556	378497	343371	378527
2-Amino-5,5,5-trifluoropentanoic acid	2.73	level2			170.043	209.5	NEG	3.73715e+06	4.1243e+06	2.87487e+06	3.08263e+06	3.08879e+06	2.36908e+06	5.618e+06	6.1238e+06	5.5749e+06	5.96713e+06	7.03147e+06	5.8963e+06	4.08222e+06	4.81727e+06	2.87008e+06	3.70398e+06	4.13551e+06	3.77137e+06	4.06468e+06	6.22126e+06	3.91045e+06	6.25078e+06	5.8832e+06	4.92339e+06	4.14121e+06	4.26147e+06	4.32703e+06	4.2677e+06	4.30781e+06
1-Amino-1-cyclobutanecarboxylic acid	2.73	level2			114.056	207.6	NEG	5.40811e+06	3.49008e+06	6.96284e+06	5.9705e+06	6.91699e+06	6.4121e+06	9.82376e+06	1.28015e+07	1.64945e+07	1.26709e+07	1.44333e+07	1.253e+07	6.15404e+06	5.0236e+06	7.68776e+06	7.70606e+06	5.4547e+06	6.58405e+06	4.49285e+06	7.70306e+06	7.72237e+06	8.1114e+06	8.00971e+06	7.33476e+06	7.74152e+06	7.66024e+06	7.54582e+06	7.69955e+06	7.66037e+06
Aminocyclopyrachlor	2.73	level2			214.038	186.6	POS	2.17495e+06	2.58094e+06	3.46761e+06	3.17667e+06	3.59559e+06	3.25362e+06	4.69014e+06	5.6572e+06	5.52689e+06	4.78272e+06	5.24915e+06	4.53755e+06	2.34266e+06	2.88761e+06	3.47602e+06	3.49591e+06	3.95222e+06	2.40962e+06	2.41693e+06	3.12575e+06	3.42048e+06	3.87682e+06	3.57911e+06	3.43246e+06	3.61532e+06	3.38189e+06	3.49051e+06	3.19251e+06	3.30063e+06
Gly-Met	2.73	level2			205.065	178.9	NEG	3.23031e+06	2.53105e+06	2.40469e+06	2.29858e+06	1.59456e+06	1.67518e+06	5.13738e+06	4.15967e+06	2.18879e+06	8.37498e+06	5.27531e+06	6.52002e+06	1.02188e+07	7.83842e+06	5.24752e+06	7.27453e+06	1.27316e+06	2.30888e+06	3.33169e+06	3.52217e+06	3.19127e+06	1.2678e+06	1.21283e+06	2.50875e+06	3.90144e+06	3.94974e+06	3.92189e+06	3.95021e+06	3.9218e+06
Pro-Leu	2.73	level2			227.14	170.8	NEG	6.33779e+06	4.95093e+06	2.81441e+06	3.33293e+06	4.63861e+06	4.92641e+06	6.42718e+06	9.2605e+06	7.63882e+06	1.59829e+07	2.78246e+07	1.45343e+07	1.70463e+07	1.94664e+07	1.60357e+07	1.6373e+07	4.67186e+06	6.47183e+06	6.71262e+06	1.02092e+07	4.68217e+06	1.23268e+06	1.44683e+06	2.6443e+06	1.09084e+07	1.13074e+07	1.13155e+07	1.13074e+07	7.54401e+06
DL-2-Methylglutamic acid	2.73	level2			160.061	165.8	NEG	1.91406e+06	2.59353e+06	3.00192e+06	1.76334e+06	2.39882e+06	5.50119e+06	1.0282e+07	8.7286e+06	6.5125e+06	7.64435e+06	6.09821e+06	6.7674e+06	4.44312e+06	3.61261e+06	3.48927e+06	6.29643e+06	1.37595e+07	1.17649e+07	3.93533e+06	1.73346e+06	1.36964e+06	4.82856e+06	3.37877e+06	1.03511e+06	6.4793e+06	5.06578e+06	5.06734e+06	5.07438e+06	5.27269e+06
4-Chloro-2-methyl-5-(4-morpholinyl)-3(2H)-pyridazinone	2.73	level2			230.069	163.9	POS	837886	879664	1.69441e+06	1.41667e+06	2.00477e+06	2.01256e+06	2.208e+06	3.01129e+06	5.03278e+06	4.38574e+06	2.39317e+06	2.56463e+06	1.55707e+06	2.04208e+06	2.04613e+06	2.45299e+06	2.7882e+06	679849	1.49655e+06	931482	3.25022e+06	1.78142e+06	1.88596e+06	2.1774e+06	1.85513e+06	1.85653e+06	1.7325e+06	1.86131e+06	1.71674e+06
3(2H)-Pyridazinone, 4-chloro-5-(4-morpholinyl)-	2.73	level2			216.053	163.4	POS	2.18824e+06	3.06958e+06	3.29322e+06	4.05345e+06	2.48387e+06	2.54167e+06	2.50384e+06	2.81437e+06	2.37829e+06	3.0677e+06	1.58738e+06	1.92954e+06	1.01976e+06	1.66817e+06	1.7011e+06	1.20101e+06	1.72126e+06	2.04158e+06	904926	1.31691e+06	2.8996e+06	4.13739e+06	3.62803e+06	1.98645e+06	2.38147e+06	2.19591e+06	2.13283e+06	2.05149e+06	2.13182e+06
Ser-Leu	2.73	level2			217.119	161.7	NEG	7.23829e+06	5.48039e+06	5.83153e+06	5.1235e+06	4.03869e+06	5.00752e+06	1.62767e+07	1.68963e+07	1.81046e+07	3.28315e+07	3.14441e+07	3.10149e+07	4.45808e+07	1.81822e+07	1.6288e+07	1.52639e+07	2.89471e+06	5.70385e+06	8.55255e+06	1.05485e+07	9.51063e+06	4.03172e+06	4.00102e+06	6.22894e+06	1.30619e+07	1.32908e+07	1.32755e+07	1.36062e+07	1.33595e+07
1-Isopropyl-1H-benzimidazole-5-carboxylic acid	2.73	level2			203.082	161.6	NEG	1.88279e+07	1.82295e+07	2.30657e+07	2.20608e+07	2.18171e+07	2.17632e+07	4.20013e+07	5.38609e+07	7.43752e+07	6.12029e+07	6.92894e+07	5.47861e+07	3.19645e+07	3.01338e+07	4.0143e+07	3.33458e+07	2.60068e+07	2.05117e+07	1.80657e+07	2.77343e+07	2.61899e+07	2.25402e+07	2.12687e+07	2.35647e+07	2.80985e+07	2.86125e+07	2.87243e+07	2.87242e+07	2.87242e+07
Atrazine desethyl	2.73	level2			188.07	161.5	POS	2.81247e+07	2.70358e+07	3.2914e+07	3.16749e+07	3.19805e+07	3.17234e+07	6.67841e+07	9.00253e+07	1.21156e+08	9.24484e+07	1.15742e+08	8.92685e+07	5.42908e+07	4.57046e+07	7.10857e+07	5.44746e+07	4.19679e+07	2.92164e+07	2.83757e+07	4.33823e+07	4.10204e+07	3.25967e+07	3.06612e+07	3.86421e+07	4.46223e+07	4.49094e+07	4.46221e+07	4.55096e+07	4.49123e+07
1-(4-Hydroxyphenyl)-2-methylaminoethanone	2.73	level2			164.071	158.6	NEG	8.73214e+07	8.37155e+07	1.07888e+08	1.06619e+08	1.03661e+08	1.06855e+08	2.08014e+08	2.54024e+08	3.17257e+08	2.58857e+08	2.8965e+08	2.36923e+08	1.26748e+08	1.25281e+08	1.74458e+08	1.40764e+08	1.13911e+08	9.16793e+07	8.82061e+07	1.16493e+08	1.13537e+08	1.11107e+08	9.76943e+07	9.64214e+07	1.25179e+08	1.25871e+08	1.26301e+08	1.27446e+08	1.26301e+08
Val-Tyr	2.73	level2			279.135	138.4	NEG	590560	657460	641621	480844	512515	537562	1.39252e+06	1.48742e+06	1.31716e+06	2.33154e+06	2.30873e+06	2.4339e+06	2.32008e+06	1.15731e+06	1.62258e+06	1.22518e+06	364560	595184	688354	1.0996e+06	926295	527263	594394	835714	1.0888e+06	1.09311e+06	1.04627e+06	1.08233e+06	1.08387e+06
2-(Hydroxymethyl)-6-methylpyridin-3-ol	2.73	level2			138.056	104.4	NEG	667413	1.43651e+06	1.72834e+06	1.37384e+06	1.57315e+06	1.76767e+06	2.96727e+06	1.69466e+06	2.92967e+06	2.71727e+06	3.91504e+06	2.93376e+06	3.43716e+06	2.8953e+06	3.0372e+06	2.16634e+06	1.33124e+06	1.99833e+06	2.60903e+06	4.08872e+06	4.06486e+06	3.1253e+06	5.07134e+06	3.48184e+06	2.76469e+06	2.92066e+06	2.98506e+06	2.92244e+06	2.98348e+06
Leu-Trp	2.73	level2			316.166	100.2	NEG	1.04713e+06	913563	769088	651743	677032	666083	1.94183e+06	2.18045e+06	2.30959e+06	3.85113e+06	4.35687e+06	4.48367e+06	3.92817e+06	1.81783e+06	2.34521e+06	1.34876e+06	605869	1.13762e+06	854969	1.53691e+06	793849	931035	613680	1.27381e+06	1.59185e+06	1.5158e+06	1.56127e+06	1.59106e+06	1.62909e+06
Ile-Met	2.73	level2			261.128	98.3	NEG	4.97926e+06	4.36137e+06	4.5804e+06	3.01791e+06	4.63194e+06	3.07281e+06	1.32593e+07	1.15861e+07	1.31641e+07	1.64906e+07	1.96157e+07	1.87565e+07	1.55119e+07	1.06006e+07	1.10943e+07	8.96843e+06	2.60713e+06	4.43068e+06	4.68894e+06	7.61303e+06	6.08213e+06	4.86929e+06	4.51384e+06	6.15822e+06	7.91962e+06	7.91992e+06	7.92099e+06	8.12717e+06	9.098e+06
Pterine	2.73	level2			162.042	91.5	NEG	4.18443e+07	5.31353e+07	4.37117e+07	5.04351e+07	4.90762e+07	3.78322e+07	4.30811e+07	3.49702e+07	4.65091e+07	5.39957e+07	4.09804e+07	5.11975e+07	3.97488e+07	4.32807e+07	3.67716e+07	4.42258e+07	3.49275e+07	4.37117e+07	4.16635e+07	4.58799e+07	3.9447e+07	4.12657e+07	5.45771e+07	3.78183e+07	4.28691e+07	4.41281e+07	4.38794e+07	4.41275e+07	4.41293e+07
[1,2,4]Triazolo[4,3-a]quinazolin-5(1H)-one, 2,4-dihydro-4-methyl-1-thioxo-	2.73	level2			233.049	59.9	POS	5.97704e+06	5.62379e+06	6.62685e+06	7.1266e+06	1.00091e+07	8.83142e+06	7.87841e+06	8.01122e+06	1.19985e+07	7.88216e+06	7.13999e+06	1.13983e+07	8.24469e+06	9.28632e+06	1.11917e+07	5.94643e+06	7.83563e+06	6.88585e+06	6.78885e+06	1.00852e+07	7.49998e+06	7.48712e+06	6.69549e+06	5.87808e+06	6.06154e+06	6.02686e+06	6.32698e+06	6.33016e+06	7.36268e+06
3-Cyclohexyl-2-hydroxypropanoic acid	2.73	level2			171.102	57.7	NEG	3.95029e+06	1.71168e+06	2.18938e+06	1.44037e+06	1.9713e+06	5.2603e+06	1.97633e+06	1.56422e+06	1.55985e+06	1.66418e+06	1.90454e+06	2.05321e+06	1.54791e+06	1.48802e+06	1.73097e+06	763117	2.11257e+06	1.34381e+06	1.53791e+06	4.98949e+06	3.57159e+06	5.3105e+06	5.68867e+06	3.50746e+06	2.29092e+06	2.3821e+06	2.31781e+06	2.26687e+06	2.3181e+06
6-Hydroxyoctadec-4-enoic acid	2.73	level2			297.243	57.3	NEG	5.87697e+06	5.50956e+06	5.68007e+06	5.94924e+06	6.06508e+06	2.26818e+06	3.2653e+06	5.54938e+06	6.09316e+06	6.18581e+06	1.47034e+06	5.73649e+06	5.33891e+06	5.53016e+06	5.55574e+06	5.61915e+06	6.08344e+06	6.56596e+06	5.86235e+06	5.51464e+06	5.29776e+06	5.77577e+06	5.56966e+06	1.37703e+06	5.23749e+06	5.65503e+06	5.60353e+06	5.65832e+06	5.60386e+06
Trihydroxycholestanoic acid	2.73	level2			449.327	50.5	NEG	107440	146246	572567	195990	600485	474880	2.04681e+06	1.85792e+06	3.75647e+06	2.52185e+06	2.2442e+06	2.09576e+06	476464	631306	351016	335413	2.15223e+06	3.60224e+06	1.35088e+06	849432	723420	1.24578e+06	976700	833733	1.26134e+06	1.26139e+06	1.26138e+06	1.27222e+06	1.30318e+06
1-Palmitoyl-2-hydroxy-sn-glycero-3-phospho-(1'-rac-glycerol)	2.73	level2			483.272	42.6	NEG	1.44757e+07	1.24007e+07	1.27199e+07	1.40627e+07	1.90712e+07	1.14818e+07	1.53099e+07	2.07628e+07	1.59344e+07	2.15605e+07	2.87343e+07	2.39544e+07	1.19585e+07	1.25975e+07	1.39053e+07	1.66092e+07	4.2755e+07	2.60019e+07	2.16905e+07	1.76315e+07	1.20091e+07	1.38258e+07	1.40209e+07	1.60243e+07	1.82505e+07	1.82505e+07	1.85364e+07	1.82637e+07	1.92443e+07
Tetradecanedioic acid	2.73	level2			257.175	38.5	NEG	2.16886e+06	2.58668e+06	5.44331e+06	2.10602e+06	3.46316e+06	3.25434e+06	6.73634e+06	4.5449e+06	4.23037e+06	2.09623e+06	3.74652e+06	4.56604e+06	1.61697e+06	1.67437e+06	1.43289e+06	1.6586e+06	6.09822e+06	3.38135e+06	6.48036e+06	1.01599e+07	7.75378e+06	8.59689e+06	8.51045e+06	5.59873e+06	4.35811e+06	4.55302e+06	4.26986e+06	4.35864e+06	4.41559e+06
cis-4,10,13,16-Docosatetraenoic acid	2.73	level2			331.264	18.9	NEG	6.00525e+07	5.05538e+07	9.18744e+07	6.85521e+07	7.86159e+07	9.07915e+07	1.6893e+08	1.41127e+08	2.02051e+08	1.86158e+08	2.04614e+08	2.02437e+08	1.15551e+08	1.44732e+08	2.10487e+08	1.45885e+08	9.95557e+07	8.71303e+07	1.01016e+08	8.56662e+07	9.15451e+07	9.55643e+07	8.52084e+07	1.2416e+08	1.16724e+08	1.18309e+08	1.19043e+08	1.19048e+08	1.19041e+08
1,2-Dilinoleoyl-sn-glycero-3-phospho-(1'-rac-glycerol)	2.73	level2			769.501	18.8	NEG	8.89723e+06	4.3122e+06	4.68372e+06	7.78683e+06	3.75899e+06	8.64195e+06	1.68532e+07	1.81647e+07	9.7877e+06	7.5331e+06	1.5963e+07	3.88198e+06	1.5993e+07	5.48533e+06	1.07462e+07	1.39187e+07	2.01748e+07	1.04811e+07	1.49459e+07	2.98115e+06	3.09323e+06	6.3617e+06	6.21072e+06	5.49358e+06	1.3249e+07	1.38665e+07	1.27506e+07	1.29762e+07	1.32587e+07
1H-Indole-1-pentanoic acid, 3-[[[1-(aminocarbonyl)-2,2-dimethylpropyl]amino]carbonyl]-	2.73	level2			372.193	15.8	NEG	266173	67548.4	98302.9	0	0	334855	1.3889e+06	987198	253754	0	252857	0	1.05782e+06	0	1.80187e+06	4.18837e+06	1.13667e+06	1.46109e+06	947258	0	381543	467333	501775	0	1.41222e+06	1.65042e+06	1.38355e+06	1.22129e+06	2.101e+06
2-(4-Chlorophenyl)-1H-benzimidazole	2.73	level2			227.038	15.6	NEG	404726	351650	1.4598e+06	718828	489352	1.05739e+06	1.79472e+06	1.38374e+06	2.09753e+06	1.54797e+06	2.09714e+06	2.95923e+06	2.75065e+06	2.28141e+06	637242	1.22365e+06	839370	1.95579e+06	1.92545e+06	675675	936772	934437	467080	370691	9.11926e+06	9.33181e+06	9.39179e+06	9.43111e+06	9.27896e+06
Neoliquiritin	2.73	level2			441.11	240.3	POS	417372	368137	406989	304973	305022	403116	1.25496e+06	2.40901e+06	1.93904e+06	1.57687e+06	1.95288e+06	1.50378e+06	1.79616e+06	1.20485e+06	1.6095e+06	965780	179836	274492	292242	702945	557487	297894	467173	466562	729119	736878	716205	736930	743617
arborinine	2.73	level2			308.09	235.7	POS	1.34852e+08	7.29052e+07	8.28164e+07	1.02904e+08	8.9151e+07	1.75873e+08	4.56598e+07	4.21029e+07	8.00672e+07	6.63898e+07	6.63113e+07	6.48779e+07	1.78006e+08	1.58245e+08	1.18883e+08	1.49537e+08	4.52142e+07	5.40497e+07	6.77379e+07	1.34167e+08	6.99413e+07	5.71104e+07	7.08851e+07	7.27947e+07	7.62418e+07	7.70646e+07	7.70858e+07	7.82186e+07	7.89519e+07
Lindleyin	2.73	level2			501.141	172.6	POS	267552	339918	728082	367074	584178	508228	1.57458e+06	2.15563e+06	2.87592e+06	1.90322e+06	2.22722e+06	1.70693e+06	430036	532723	1.04352e+06	688475	614291	336099	232187	455425	586628	858432	643408	649716	586890	646516	631998	645846	646286
3-METHYLGLUTACONIC ACID	2.73	level2			143.035	171.7	NEG	6.39044e+07	4.84013e+07	3.87079e+07	6.82304e+07	4.5472e+07	6.02104e+07	3.84135e+07	3.88997e+07	3.53509e+07	6.67517e+07	5.76675e+07	6.13051e+07	8.25957e+07	8.11607e+07	6.22383e+07	7.4935e+07	5.22529e+07	6.82664e+07	7.43415e+07	6.87119e+07	4.85321e+07	1.83477e+07	2.23744e+07	3.57288e+07	5.76736e+07	5.80339e+07	5.76761e+07	5.87679e+07	5.79683e+07
HEPES	2.73	level2			237.091	76.3	NEG	7.37687e+07	9.50576e+07	9.13796e+07	1.08081e+08	1.07082e+08	1.22334e+08	4.0776e+08	3.82295e+08	5.38854e+08	4.25641e+08	3.81092e+08	4.75032e+08	1.91567e+08	1.73438e+08	3.37369e+08	2.3232e+08	2.28982e+08	2.2724e+08	1.69089e+08	2.13007e+08	1.69537e+08	1.06461e+08	1.08696e+08	1.71656e+08	2.29178e+08	2.3003e+08	2.27988e+08	2.29168e+08	2.27534e+08
3,12-dihydroxy-4,6a,6b,11,12,14b-hexamethyl-1,2,3,4a,5,6,7,8,9,10,11,12a,14,14a-tetradecahydropicene-4,8a-dicarboxylic acid	2.73	level2			501.321	31.4	NEG	2.16347e+07	1.23218e+07	4.03868e+07	1.19321e+07	1.35123e+07	6.50775e+07	1.09754e+06	4.19231e+06	2.37419e+06	3.85637e+06	3.48962e+06	3.29491e+06	1.73917e+06	792520	1.24444e+06	1.68867e+06	1.96405e+06	1.18915e+06	1.64615e+06	1.85275e+06	200337	1.74848e+06	423285	171890	4.07746e+06	4.22286e+06	4.07574e+06	4.11094e+06	4.08615e+06
9-Decenoic_acid	2.73	level2			169.123	24.5	NEG	438179	761301	255784	449886	403777	324770	744073	559690	841887	471263	896176	772568	597385	426177	565339	373377	678478	1.11897e+06	981740	2.22772e+06	1.66938e+06	1.57988e+06	2.4855e+06	1.88858e+06	770019	884850	747880	748370	768909
N-Glycolylneuraminic acid	2.73	level2			324.093	230.4	NEG	8.3208e+06	6.70949e+06	8.0479e+06	7.34839e+06	6.67266e+06	1.17538e+07	1.53445e+07	1.31674e+07	1.90515e+07	1.65488e+07	1.75142e+07	1.22853e+07	1.07555e+07	8.77206e+06	9.15711e+06	8.63319e+06	7.94432e+06	7.09011e+06	8.08154e+06	9.18108e+06	8.18892e+06	9.87712e+06	9.16544e+06	8.75772e+06	9.24029e+06	8.99757e+06	8.9564e+06	9.04174e+06	9.04124e+06
3-Phenyllactic acid	2.73	level2			147.045	171.5	NEG	604640	608343	456796	827623	381539	837543	477283	579823	491976	1.52986e+06	576930	1.42516e+06	801022	996241	959810	835938	750820	724451	771700	803331	759527	546836	590654	578596	880732	960898	915470	915210	847817
Maltopentaose	2.72	level2			827.268	286.9	NEG	2.16826e+07	5.24333e+06	4.35327e+06	2.20522e+07	6.44523e+06	3.87254e+07	945971	991173	740167	5.52864e+06	3.59509e+06	3.21061e+06	3.27121e+07	4.12927e+07	2.09095e+07	3.63905e+07	1.09876e+06	4.29478e+06	4.95653e+06	5.7828e+06	844911	302774	308448	642889	9.35103e+06	9.5639e+06	9.50247e+06	9.56307e+06	9.56356e+06
Protoporphyrin IX	2.72	level2			561.251	56.4	NEG	206446	109312	767099	758080	144964	573620	214630	181688	516354	231391	328770	180358	86446.4	332409	249969	422325	229023	261017	273562	159070	639178	126232	477375	302961	302788	205721	206459	218882	205722
5-Bromo-2-(4-chlorophenyl)-1H-indole-3-carbaldehyde	2.72	level2			331.948	235.8	NEG	198902	39616.8	156173	106783	71746.6	202295	94064.1	112022	240068	166988	188835	171002	337418	452004	190350	431093	69547.7	86955.9	67997.4	180880	191328	142503	82738	236085	305128	174044	173817	200975	176820
Bosutinib	2.72	level2			528.158	226.5	NEG	253189	268654	368642	293455	473885	365505	218327	805309	194496	339603	397681	341902	241531	246247	716724	187220	245879	248142	276879	242533	208573	227584	258550	200463	287565	383884	343490	343202	429953
Ala-His	2.72	level2			225.099	215	NEG	2.02544e+06	1.55141e+06	1.20592e+06	1.51668e+06	1.38318e+06	1.26787e+06	4.35515e+06	2.77962e+06	2.53717e+06	9.10665e+06	7.05543e+06	7.62122e+06	1.21273e+07	5.95152e+06	6.11059e+06	5.70288e+06	789725	2.07858e+06	1.98869e+06	3.46284e+06	2.47383e+06	788547	1.04438e+06	1.5339e+06	3.25264e+06	3.36031e+06	3.42217e+06	3.43843e+06	3.43847e+06
Val-Arg	2.72	level2			272.173	215	NEG	209140	230885	255928	184789	199154	206084	566598	527586	396906	976302	858958	1.20454e+06	1.46966e+06	609852	698455	626218	129198	273667	204172	338143	253060	156872	175557	251351	440632	444995	440699	440751	458366
Lys-Ile	2.72	level2			258.182	213.7	NEG	757492	733394	664142	559617	499560	508520	2.22244e+06	1.93962e+06	1.56226e+06	3.75169e+06	3.30333e+06	4.33727e+06	4.3743e+06	2.28847e+06	2.7762e+06	2.47804e+06	341650	702920	694853	1.2198e+06	1.05408e+06	529733	551576	908505	1.43849e+06	1.43422e+06	1.43862e+06	1.44721e+06	1.46994e+06
Halcinonide	2.72	level2			455.2	204.9	POS	335602	569888	598584	581379	578738	611287	531453	550954	605998	594320	538884	616541	246017	425320	604496	438150	326022	210252	296445	355349	203551	365537	307770	231608	374655	372920	374712	374720	349751
D-Leucyl-L-arginine	2.72	level2			286.188	203.5	NEG	453378	434659	393024	343817	341292	316570	1.15276e+06	1.23451e+06	996446	2.1088e+06	1.96669e+06	2.42718e+06	2.21218e+06	1.01258e+06	1.25544e+06	1.11856e+06	258085	470748	382575	594329	530554	350975	379855	510114	746435	746493	754118	746576	783458
Thr-Thr	2.72	level2			219.099	191.9	NEG	1.26681e+06	1.09961e+06	950996	762701	668930	522895	2.63449e+06	2.04244e+06	1.44144e+06	4.17555e+06	3.17421e+06	3.75168e+06	5.80125e+06	2.99712e+06	3.70381e+06	3.13998e+06	733360	1.11355e+06	1.69281e+06	1.55666e+06	2.15811e+06	722178	618254	1.40421e+06	1.96548e+06	1.96535e+06	1.98425e+06	1.93059e+06	2.09978e+06
Artonol_C	2.72	level2			501.191	184.4	POS	246557	218812	321161	323299	338574	340693	356132	399891	509546	451760	556246	483411	313285	400487	290150	313994	248232	170950	185086	371112	286507	233219	258477	185047	311153	333536	314302	319057	319071
His-Leu	2.72	level2			267.146	182.9	NEG	1.59714e+06	1.03713e+06	1.01189e+06	919486	628907	657094	3.36217e+06	3.03917e+06	3.06279e+06	7.2943e+06	6.89144e+06	6.93988e+06	7.46263e+06	4.31549e+06	5.54755e+06	4.29941e+06	809684	1.37726e+06	2.01284e+06	2.4541e+06	2.23344e+06	647826	802923	1.70866e+06	2.53621e+06	2.65384e+06	2.52343e+06	2.67433e+06	2.65375e+06
Val-Ser	2.72	level2			203.103	174.3	NEG	1.02313e+07	7.52741e+06	7.45025e+06	6.91889e+06	5.68907e+06	5.57606e+06	1.44492e+07	1.57236e+07	1.06452e+07	3.35986e+07	2.80074e+07	3.16389e+07	7.66617e+07	2.32784e+07	2.05528e+07	2.15176e+07	5.9729e+06	9.53939e+06	1.1479e+07	1.09742e+07	9.10267e+06	3.56426e+06	3.23035e+06	7.09517e+06	1.57694e+07	1.63376e+07	1.61921e+07	1.63346e+07	1.63379e+07
Piperazine-N,N'-bis(2-hydroxypropanesulfonic acid)	2.72	level2			363.088	173.2	POS	1.05374e+08	9.40277e+07	9.99324e+07	1.13117e+08	1.09215e+08	9.82839e+07	2.13154e+07	1.7571e+07	5.69791e+06	7.26753e+07	5.13523e+07	5.67522e+07	7.03904e+07	8.00618e+07	1.0748e+08	9.42157e+07	3.53565e+07	8.7121e+07	1.0133e+08	8.51267e+07	1.45311e+07	3.02699e+06	3.12712e+06	1.15367e+07	8.00558e+07	8.00518e+07	7.7394e+07	8.0039e+07	7.9356e+07
4(3H)-Quinazolinone, 2-[(6-amino-9H-purin-9-yl)methyl]-5-methyl-3-(2-methylphenyl)-	2.72	level2			398.173	170.1	POS	117296	1.31548e+06	1.31047e+06	794244	1.19915e+06	802448	250115	128328	231885	380706	218515	542288	358972	279408	386707	115832	59470.2	142315	0	2.25306e+06	705690	858290	637931	246816	440330	461899	510520	461420	422247
Tyr-Thr	2.72	level2			281.114	157.8	NEG	1.22461e+06	1.08747e+06	943933	885244	669249	661765	2.49532e+06	1.81633e+06	1.81499e+06	3.55677e+06	3.45757e+06	3.66114e+06	3.27503e+06	2.37205e+06	2.84651e+06	2.13642e+06	552485	1.27769e+06	1.54242e+06	2.06394e+06	1.3785e+06	570592	730186	1.15752e+06	1.64415e+06	1.65458e+06	1.61329e+06	1.65463e+06	1.65457e+06
N-(4-Chlorophenyl)-2,8-dimethyl-4-quinolinamine	2.72	level2			283.1	135.3	POS	285834	464860	1.01173e+06	363606	429825	380023	1.4639e+06	1.74528e+06	2.37389e+06	2.25233e+06	2.16193e+06	1.99587e+06	673166	1.00118e+06	1.31595e+06	856385	348607	448058	342995	1.36399e+06	571202	404369	666073	775033	848109	885905	871920	864262	865557
Thr-Val-Leu	2.72	level2			330.204	135	NEG	394735	259248	392716	294134	322857	476107	659195	701242	639940	1.00849e+06	1.37998e+06	1.25692e+06	845874	518199	668365	467535	147367	243540	241689	279402	281342	257731	182310	295782	485830	492969	480985	480940	480874
(Isobutylamino)(oxo)acetic acid	2.72	level2			144.066	121.5	NEG	1.3422e+07	1.69163e+07	1.37545e+07	1.09618e+07	1.21335e+07	3.8696e+06	3.28339e+07	2.34632e+07	2.97005e+07	3.95452e+07	2.98454e+07	3.15215e+07	2.82115e+07	1.66575e+07	1.87694e+07	2.36572e+07	3.53473e+07	4.2205e+07	1.75235e+07	1.75884e+07	1.18063e+07	2.15465e+07	3.29165e+07	1.4124e+07	2.26131e+07	2.26211e+07	2.30762e+07	2.22948e+07	2.30129e+07
Roflumilast	2.72	level2			401.027	113.5	NEG	2.7304e+06	3.04456e+06	2.06908e+06	1.68686e+06	2.35922e+06	2.86353e+06	3.21562e+06	3.78146e+06	3.36935e+06	1.82216e+06	1.52905e+06	2.29225e+06	3.23064e+06	3.37596e+06	2.90137e+06	3.25529e+06	1.90104e+06	2.28748e+06	1.82867e+06	2.63323e+06	3.05079e+06	3.66159e+06	3.50552e+06	4.09196e+06	2.31671e+06	1.85973e+06	2.09735e+06	2.15734e+06	2.09594e+06
Dihydroxyacetone_Phosphate_Acyl_Ester	2.72	level2			199	109.9	POS	1.86489e+06	6.4719e+06	7.5792e+06	1.04171e+07	8.86775e+06	5.78796e+06	3.54962e+06	1.2796e+07	2.86125e+06	4.96489e+06	3.31506e+06	5.27891e+06	5.93279e+06	6.68704e+06	8.36528e+06	1.56407e+07	7.08812e+06	5.23348e+06	3.56527e+06	1.55132e+06	7.33485e+06	1.25393e+07	9.97076e+06	9.31803e+06	9.74249e+06	9.60835e+06	7.12646e+06	6.86953e+06	8.93899e+06
N-(1H-Indol-3-ylacetyl)glycine	2.72	level2			231.077	108.1	NEG	1.79779e+06	488898	5.543e+06	286163	621764	3.67519e+06	155300	137433	322246	149097	230676	185376	169482	138811	142066	139456	77447.3	90093.2	1.10897e+06	1.10082e+06	867078	1.4473e+06	1.93554e+06	682020	912565	912570	936419	907538	922939
5-Nitro-N-(3-pyridinylmethyl)-2-furamide	2.72	level2			248.067	99.1	POS	348909	427928	336394	100165	366290	252295	250512	269317	333883	260860	184500	145768	284629	318394	353044	250594	256511	274236	298827	239191	284064	239368	159962	126534	176040	227595	210204	229540	227499
3-(Diethylamino)-7-imino-7H-chromeno[3',2':3,4]pyrido[1,2-a]benzimidazole-6-carbonitrile	2.72	level2			382.167	88.2	POS	112429	770448	1.19106e+06	371201	858763	374535	1.54848e+06	1.19164e+06	2.63925e+06	1.79472e+06	1.51901e+06	2.12267e+06	525903	44705.8	588607	343924	1.33151e+06	533568	959136	1.18742e+06	1.26703e+06	2.1004e+06	1.83289e+06	1.21517e+06	1.41756e+06	1.2532e+06	1.24582e+06	1.20186e+06	1.1997e+06
4-Pyrimidinylmethanol	2.72	level2			109.041	56.4	NEG	7.81326e+06	4.83731e+06	9.4373e+06	8.3098e+06	9.55932e+06	7.078e+06	1.04974e+07	1.24445e+07	1.52339e+07	1.19434e+07	8.3902e+06	1.22654e+07	7.41401e+06	6.84924e+06	6.268e+06	6.08243e+06	1.84301e+07	6.94071e+06	6.30655e+06	7.92106e+06	1.02057e+07	1.0644e+07	8.78467e+06	8.35505e+06	9.40627e+06	9.21617e+06	9.21286e+06	8.98591e+06	9.08556e+06
9-Hydroxynonanoic acid	2.72	level2			173.118	47.2	NEG	844170	1.22989e+06	1.04712e+06	467065	562619	207815	408073	709195	464638	588627	734458	491614	437417	415953	787955	871236	972227	558937	2.23856e+06	1.9241e+06	1.07066e+06	1.39357e+06	1.31524e+06	1.26301e+06	910170	1.01197e+06	939315	816791	917996
1-(3,5-Dihydroxyphenyl)-2-[(1,1-dimethylethyl)amino]ethanone	2.72	level2			222.113	39.1	NEG	99276.1	922345	101064	624219	1.91206e+06	46417	1.00419e+06	462500	1.1174e+06	1.71116e+06	985204	1.45913e+06	769706	727486	285014	1.02781e+06	1.75009e+06	1.12834e+06	2.46354e+06	5.5072e+06	3.24093e+06	4.62282e+06	5.69853e+06	2.67676e+06	1.72021e+06	1.70994e+06	1.67638e+06	1.70919e+06	1.74953e+06
12-Hydroxydodecanoic acid	2.72	level2			215.165	27.6	NEG	815087	1.58483e+06	2.63255e+06	2.68578e+06	3.81096e+06	2.18589e+06	2.50926e+06	2.21924e+06	2.08126e+06	4.19484e+06	2.56564e+06	2.45366e+06	668160	1.02281e+06	1.23531e+06	1.64378e+06	5.91225e+06	3.65978e+06	3.15615e+06	1.6932e+06	1.15781e+06	3.36917e+06	1.76734e+06	1.00599e+06	2.49701e+06	2.47721e+06	2.48628e+06	2.4772e+06	2.48633e+06
4-Methylcyclohexaneacetic acid	2.72	level2			155.107	24	NEG	479288	1.31173e+06	144389	757130	1.3479e+06	786116	1.07638e+06	971554	1.03204e+06	1.06861e+06	1.20899e+06	1.43743e+06	880514	484343	533308	557169	724423	703307	578628	3.14927e+06	1.94182e+06	2.51589e+06	2.13123e+06	1.31237e+06	1.12233e+06	1.25242e+06	1.09977e+06	1.09924e+06	1.09964e+06
Leucine methyl ester	2.72	level2			146.117	18.8	POS	2.19949e+07	2.48564e+07	3.20898e+07	1.8831e+07	3.02054e+07	2.70325e+07	7.69993e+07	6.88906e+07	1.11744e+08	1.0218e+08	9.79331e+07	1.39106e+08	7.53244e+07	4.92513e+07	9.75459e+07	5.30413e+07	1.97905e+07	2.48739e+07	1.78906e+07	4.12818e+07	2.7784e+07	3.14353e+07	3.10051e+07	3.44882e+07	4.10608e+07	3.96508e+07	3.57273e+07	4.19844e+07	3.95806e+07
Laurylsulfuric acid	2.72	level2			265.147	13.9	NEG	4.26597e+07	7.42879e+07	1.68174e+08	7.65768e+07	7.3775e+07	5.48907e+07	4.88929e+07	6.08115e+07	4.80927e+07	4.92183e+07	6.38851e+07	7.30147e+07	7.49912e+07	6.81597e+07	8.02781e+07	1.18221e+08	7.26265e+07	4.66183e+07	4.69116e+07	5.09553e+07	8.30731e+07	6.40769e+07	5.96122e+07	1.10489e+08	1.34221e+09	1.35702e+09	1.37351e+09	1.37337e+09	1.38049e+09
Leukotriene_C4	2.72	level2			626.312	179.2	POS	5.12707e+06	5.35716e+06	2.69751e+06	4.84391e+06	3.99429e+06	3.2861e+06	4.96605e+06	5.37999e+06	5.99454e+06	7.20521e+06	5.04741e+06	5.2878e+06	6.20513e+06	3.22572e+06	4.34773e+06	5.49235e+06	6.20077e+06	5.09893e+06	3.88538e+06	6.38216e+06	7.72986e+06	7.53842e+06	7.50413e+06	6.1511e+06	4.94247e+06	4.86629e+06	5.02579e+06	4.95894e+06	4.94254e+06
8-iso-15-keto-PGE2	2.72	level2			349.202	106.1	NEG	796834	1.04523e+06	1.21738e+06	1.31744e+06	1.03469e+06	2.06929e+06	1.00767e+06	977926	1.101e+06	786937	976615	1.9196e+06	541044	252979	99457.1	766499	557717	1.01065e+06	257514	577724	1.12157e+06	1.00567e+06	993362	1.15486e+06	802730	765539	765374	765359	776453
3-Hydroxy-9,10-Dimethoxypterocarpan	2.72	level2			323.091	99	POS	1.01074e+06	3.963e+06	6.17272e+06	6.16525e+06	6.68868e+06	5.93562e+06	5.60826e+06	6.04258e+06	2.9359e+06	3.18794e+06	2.5515e+06	7.31862e+06	3.27297e+06	5.18094e+06	3.55374e+06	5.16309e+06	9.30422e+06	5.11784e+06	5.87502e+06	2.83864e+06	6.34215e+06	1.21719e+07	8.92076e+06	7.16127e+06	4.19537e+06	5.64845e+06	5.65371e+06	5.46036e+06	5.65447e+06
Dihydrocapsaicin	2.72	level2			330.201	34.4	POS	818024	698109	1.38876e+06	609311	557056	955114	8.34502e+06	4.97041e+06	8.6596e+06	8.09461e+06	9.72582e+06	7.3693e+06	9.36915e+06	5.47871e+06	9.68147e+06	4.8904e+06	322335	704517	509158	2.79058e+06	1.76974e+06	393784	929006	899826	4.14428e+06	3.39176e+06	2.99513e+06	3.02827e+06	3.01012e+06
HEPTANOIC ACID	2.72	level2			129.092	27.5	NEG	577864	827063	548655	329030	180294	2.12385e+07	780060	985265	944054	530027	813832	843425	980773	928664	810399	575455	536608	835323	671096	2.11192e+06	2.85409e+06	616078	1.36954e+06	1.79375e+06	939605	918934	939639	943730	933037
2-Hydroxymyristic_Acid	2.72	level2			243.196	26.4	NEG	2.35809e+06	3.39157e+06	1.89583e+06	5.34436e+06	7.6695e+06	5.62325e+06	3.55936e+06	3.89689e+06	3.13938e+06	2.87021e+06	2.48771e+06	3.22486e+06	1.33739e+06	2.42121e+06	1.91426e+06	2.50033e+06	1.03702e+07	6.4352e+06	5.14987e+06	3.29727e+06	2.47768e+06	6.81294e+06	3.6533e+06	2.22485e+06	3.70039e+06	3.88121e+06	3.74617e+06	3.84777e+06	3.8486e+06
Buprenorphine	2.72	level2			466.296	26	NEG	467990	56704	447623	720768	1.17713e+06	1.40056e+06	1.07039e+06	2.91368e+06	5.08934e+06	2.77167e+06	2.35986e+06	2.74539e+06	92855.3	396378	501617	841791	2.65992e+06	707477	490321	414786	717559	3.14022e+06	1.15134e+06	834981	889074	952992	950662	965876	854484
N-Formylglycine	2.72	level2			102.02	106.8	NEG	1.0713e+07	8.09916e+06	1.64417e+07	7.72284e+06	6.74735e+06	1.89484e+06	9.6337e+06	7.79098e+06	1.34198e+07	1.38216e+07	1.49269e+07	1.30345e+07	1.89243e+07	1.85571e+07	1.62766e+07	9.24538e+06	5.10716e+06	8.64794e+06	1.87805e+07	1.56558e+07	9.70442e+06	9.66054e+06	7.20303e+06	1.48253e+07	7.09379e+06	8.43319e+06	8.49519e+06	9.12426e+06	9.57524e+06
Ethephon	2.71	level2			144.981	296.5	POS	1.38926e+06	1.88593e+06	1.82686e+06	1.35469e+06	1.47258e+06	1.1128e+06	2.88803e+06	1.25846e+06	1.26427e+06	1.1946e+06	1.05586e+06	1.15205e+06	1.27288e+06	1.16976e+06	1.321e+06	1.28641e+06	1.65268e+06	1.31977e+06	1.49307e+06	1.39737e+06	1.71558e+06	1.59725e+06	1.76381e+06	2.99092e+06	1.48145e+06	1.71995e+06	1.44374e+06	1.4447e+06	1.44427e+06
2-(4-Amino-2-nitroanilino)ethanol	2.71	level2			198.088	286.2	POS	764895	1.15815e+06	1.10815e+06	1.26919e+06	1.24583e+06	1.28711e+06	309235	111710	341945	199729	339314	391331	154872	310539	209486	421040	480137	659832	314823	405307	67373	343879	323762	261282	458155	455230	473322	372887	675758
5,6-Difluoro-1H-benzimidazole	2.71	level2			155.042	223.1	POS	1.03531e+06	1.28417e+06	2.03984e+06	1.08809e+06	972361	1.55908e+06	6.91007e+06	6.85935e+06	5.8565e+06	4.03112e+06	5.33461e+06	4.74442e+06	1.86488e+06	2.71427e+06	2.96166e+06	2.82688e+06	1.10287e+06	1.65055e+06	1.21772e+06	2.58483e+06	2.98297e+06	1.89507e+06	2.64756e+06	3.14263e+06	2.40218e+06	2.45873e+06	2.42107e+06	2.40642e+06	2.40627e+06
(S)-5-Methylhydantoin	2.71	level2			113.036	223.1	NEG	1.2969e+06	1.49376e+06	1.7703e+06	1.31323e+06	1.09039e+06	1.44205e+06	4.18209e+06	3.96643e+06	3.78575e+06	4.56612e+06	5.28859e+06	4.63868e+06	2.21584e+06	2.60982e+06	3.5307e+06	2.77282e+06	988684	1.49142e+06	1.37945e+06	2.30983e+06	2.01391e+06	1.10951e+06	1.64782e+06	1.89182e+06	2.13328e+06	2.16689e+06	2.14506e+06	2.09646e+06	2.14927e+06
His-Gln	2.71	level2			282.121	221.1	NEG	1.0695e+06	797571	771493	555190	408318	490793	3.37916e+06	2.82822e+06	2.70793e+06	5.22534e+06	4.89058e+06	5.1147e+06	3.70865e+06	2.90328e+06	3.69973e+06	3.02255e+06	633062	1.02483e+06	1.16612e+06	1.69192e+06	1.66431e+06	679402	821873	1.38986e+06	1.8003e+06	1.84854e+06	1.84844e+06	1.86555e+06	1.86275e+06
2-Chloro-N-(4-ethoxyphenyl)propanamide	2.71	level2			228.079	201.1	POS	5.30822e+06	6.9156e+06	3.3947e+06	7.75258e+06	5.58391e+06	4.61783e+06	536678	1.43447e+06	692157	1.422e+06	1.04267e+06	912174	431494	602550	509334	639201	1.10565e+06	1.07682e+06	669912	1.00438e+06	674596	911606	858256	765550	1.55332e+06	1.67235e+06	1.53619e+06	1.53699e+06	1.53613e+06
Thr-Ser	2.71	level2			205.083	201.1	NEG	3.94367e+06	2.84393e+06	2.13477e+06	2.31552e+06	1.71112e+06	1.3484e+06	7.27396e+06	5.14271e+06	3.89729e+06	1.09238e+07	8.60216e+06	9.88953e+06	1.35341e+07	8.07534e+06	8.92542e+06	7.82428e+06	2.06814e+06	3.14767e+06	4.35497e+06	4.48734e+06	5.25166e+06	1.82806e+06	1.88686e+06	3.53032e+06	4.55268e+06	4.58611e+06	4.58566e+06	4.55283e+06	4.63461e+06
(2E)-4-Ethoxy-4-oxo-2-butenoic acid	2.71	level2			143.035	193.9	NEG	4.11217e+06	3.31991e+06	3.02369e+06	4.62824e+06	9.90576e+06	4.34484e+06	2.33663e+06	2.44773e+06	2.25397e+06	4.29871e+06	3.14574e+06	3.50685e+06	5.6257e+06	5.16864e+06	3.70437e+06	5.09719e+06	2.89274e+06	3.76971e+06	9.4975e+06	4.19957e+06	2.95701e+06	1.7436e+06	1.87898e+06	2.3414e+06	6.09882e+06	4.10898e+06	4.09614e+06	4.11482e+06	4.11146e+06
His-Val	2.71	level2			253.131	191.9	NEG	2.87497e+06	1.90074e+06	1.78749e+06	1.47735e+06	1.45039e+06	1.02427e+06	7.79173e+06	5.77623e+06	4.26178e+06	1.33868e+07	1.18261e+07	1.20477e+07	1.33188e+07	8.43261e+06	9.48089e+06	8.31621e+06	2.07539e+06	2.74434e+06	3.40071e+06	4.10588e+06	4.69913e+06	2.03119e+06	1.82874e+06	3.47786e+06	5.25672e+06	5.25718e+06	5.45767e+06	5.04929e+06	5.30948e+06
Amentoflavone	2.71	level2			539.099	185.2	POS	6.15574e+06	1.79222e+06	2.26016e+06	6.79375e+06	3.68965e+06	6.05221e+06	68549.7	64715.5	63569.7	1.60564e+06	782677	873863	4.40641e+06	6.06303e+06	5.87113e+06	5.90809e+06	193145	2.92389e+06	2.69834e+06	3.03555e+06	119078	34178	31425.8	120857	3.49281e+06	3.45323e+06	3.43123e+06	3.43129e+06	3.43103e+06
Pro-Glu	2.71	level2			243.098	164.4	NEG	1.85172e+06	7.03117e+06	2.40264e+06	2.19558e+06	1.32794e+06	7.7684e+06	1.63943e+06	2.72655e+06	747700	1.93592e+06	666465	1.19142e+06	692399	958624	3.47722e+06	1.42382e+06	1.24089e+06	6.42725e+06	1.47268e+06	3.58972e+06	3.04648e+06	2.39137e+06	3.29847e+06	5.64798e+06	1.86785e+06	1.83764e+06	1.86782e+06	1.85691e+06	1.9244e+06
D-myo-Inositol, 1-[2-hydroxy-3-[(1-oxo-9,12-octadecadienyl)oxy]propyl hydrogen phosphate], [S-(Z,Z)]-	2.71	level2			595.289	153.2	NEG	1.5975e+06	1.43416e+06	2.32122e+06	1.94071e+06	1.87343e+06	2.04981e+06	851598	969109	1.04262e+06	1.03527e+06	850252	728822	1.13711e+06	682247	1.00192e+06	1.07531e+06	1.5662e+06	1.02507e+06	1.69681e+06	1.04228e+06	1.39349e+06	890196	904033	1.3112e+06	1.28228e+06	1.68265e+06	1.28178e+06	1.32267e+06	1.32304e+06
Phe-Thr	2.71	level2			265.119	120.7	NEG	4.54754e+06	4.28017e+06	2.37195e+06	1.66449e+06	1.74213e+06	96661.1	1.63784e+07	1.65619e+07	1.40592e+07	2.57739e+07	2.28444e+07	2.80229e+07	3.12402e+07	1.83284e+07	2.02658e+07	1.78602e+07	5.52189e+06	1.00838e+07	1.09393e+07	6.48613e+06	4.9463e+06	2.5009e+06	2.09044e+06	5.94927e+06	8.67272e+06	8.2519e+06	8.77684e+06	8.77957e+06	8.77967e+06
(2-{[3-hydroxy-2-tetradecanamidooctadec-4-en-1-yl phosphonato]oxy}ethyl)trimethylazanium	2.71	level2			733.549	110.2	NEG	1.59695e+06	2.00462e+06	1.40761e+06	1.79413e+06	1.80491e+06	1.28658e+06	2.8023e+06	2.60833e+06	2.33127e+06	1.60768e+06	2.19827e+06	1.81389e+06	1.90891e+06	2.71132e+06	2.32931e+06	2.5429e+06	2.88375e+06	2.51991e+06	2.47115e+06	1.14218e+06	1.13983e+06	1.00646e+06	1.24041e+06	1.68807e+06	2.57357e+06	2.57375e+06	2.7232e+06	2.5384e+06	2.60978e+06
3-(Aminocarbonyl)benzoic acid	2.71	level2			166.05	109.2	POS	1.18306e+07	4.72888e+06	5.41367e+06	1.91509e+07	2.63178e+07	1.96984e+07	2.11595e+07	8.57984e+06	1.93048e+07	5.04611e+06	2.63306e+07	2.46425e+07	2.02431e+07	1.94588e+07	1.92982e+07	2.3239e+07	2.36527e+07	2.51742e+07	1.7623e+07	1.95054e+07	1.23216e+07	877638	2.3538e+07	2.3878e+07	1.34529e+07	1.82087e+07	1.8296e+07	1.69914e+07	1.94359e+07
15-Cyclohexylpentanorprostaglandin F2.alpha.	2.71	level2			365.233	100.3	NEG	1.52791e+06	3.3979e+06	2.92135e+06	4.59482e+06	3.1035e+06	5.34939e+06	785504	984759	1.51369e+06	1.55152e+06	837900	1.50703e+06	439049	1.65576e+06	3.27506e+06	1.29073e+06	879530	508030	1.59709e+06	225189	273724	284022	304290	332488	1.76229e+06	1.90284e+06	1.73615e+06	1.73631e+06	1.70861e+06
5-(4-Hydroxybenzylidene)-1,3-dimethyl-2,4,6(1H,3H,5H)-pyrimidinetrione	2.71	level2			261.087	76.6	POS	754476	1.0587e+06	1.25918e+06	1.2759e+06	820043	1.73915e+06	7.09419e+06	7.58985e+06	8.30876e+06	4.27933e+06	3.44983e+06	5.10977e+06	3.48324e+06	3.74268e+06	5.94408e+06	3.27813e+06	4.11315e+06	4.37761e+06	3.39324e+06	3.56428e+06	2.88478e+06	1.82261e+06	1.57001e+06	3.02239e+06	3.09451e+06	3.12832e+06	3.07946e+06	3.07954e+06	3.05416e+06
(-)-Epigallocatechin	2.71	level2			305.067	73.6	NEG	3.34486e+07	2.49383e+07	1.77414e+07	3.61515e+07	2.79251e+07	2.31826e+07	9.17079e+06	9.14971e+06	6.76502e+06	1.26308e+07	8.93699e+06	9.07271e+06	1.06676e+07	1.44231e+07	8.02399e+06	1.8304e+07	2.25817e+07	2.29707e+07	2.20126e+07	1.89887e+07	1.89197e+07	2.26793e+07	1.73256e+07	2.02957e+07	1.77034e+07	1.77486e+07	1.78943e+07	1.85116e+07	1.77101e+07
10-Hydroxy-2,4b,8-trimethyl-2-(2-((3,4,5-trihydroxy-6-(hydroxymethyl)tetrahydro-2H-pyran-2-yl)oxy)ethyl)dodecahydro-4a,10a-epoxyphenanthrene-8-carboxylic acid	2.71	level2			513.272	57.7	NEG	5.03427e+07	2.29995e+07	5.14552e+07	4.21865e+07	4.66205e+07	5.93905e+07	9.93533e+06	1.03206e+07	8.8014e+06	5.42079e+07	5.74054e+07	3.26359e+07	4.26601e+06	2.65188e+06	7.58232e+06	1.22628e+07	5.31286e+06	7.65086e+06	6.28963e+06	1.43682e+07	1.25093e+07	3.55795e+07	3.90396e+07	8.358e+06	2.6962e+07	2.69327e+07	2.74893e+07	2.75546e+07	2.74892e+07
(9Z,12E)-15,16-Dihydroxyoctadeca-9,12-dienoic acid	2.71	level2			311.223	49.3	NEG	972961	1.63575e+06	2.67671e+06	2.92497e+06	2.63317e+06	1.67236e+06	2.00762e+06	2.29422e+06	2.12339e+06	1.20964e+06	1.38285e+06	1.53113e+06	1.06982e+06	1.692e+06	1.5551e+06	1.86267e+06	2.55756e+06	2.29475e+06	2.18954e+06	731026	910071	1.00429e+06	924373	842712	1.71246e+06	1.70413e+06	1.80377e+06	1.63039e+06	1.69096e+06
2-Docosahexaenoyl-1-stearoyl-sn-glycero-3-phosphoserine	2.71	level2			834.529	27.8	NEG	5.94482e+06	2.04655e+06	1.5994e+06	2.82689e+06	1.67116e+06	2.83283e+06	1.06176e+06	632972	369887	456749	271849	154943	1.95289e+06	1.18554e+06	144808	1.35027e+06	2.05605e+06	382996	4.94547e+06	530464	2.50577e+06	2.53297e+06	3.36797e+06	2.21361e+06	2.99293e+06	3.03119e+06	2.83122e+06	2.67025e+06	2.83096e+06
N-Oleoylglycine	2.71	level2			338.27	27.8	NEG	855782	864925	1.31263e+06	1.69097e+06	2.05142e+06	2.19569e+06	4.88402e+06	8.76968e+06	1.26904e+07	5.7008e+06	5.79947e+06	5.11754e+06	910881	2.04065e+06	2.10641e+06	2.66558e+06	1.22519e+07	3.97171e+06	3.17158e+06	993940	1.1432e+06	2.90562e+06	1.55413e+06	1.58655e+06	3.19749e+06	3.19721e+06	3.19786e+06	3.23494e+06	3.35638e+06
15(R),19(R)-Hydroxyprostaglandin F1.alpha.	2.71	level2			371.243	26.7	NEG	2.44761e+06	6.09267e+06	2.74178e+06	6.79735e+06	8.0826e+06	2.16935e+06	1.60894e+06	1.59557e+06	1.30175e+06	1.64958e+06	1.19092e+06	1.40709e+06	1.10097e+06	1.25598e+06	1.18542e+06	1.13184e+06	2.44958e+06	1.90291e+06	2.14753e+06	2.58555e+06	1.39046e+06	1.99244e+06	1.99176e+06	1.41773e+06	2.16061e+06	2.20355e+06	2.31588e+06	2.20348e+06	2.15968e+06
Isoglobotriaose (iGb3)	2.71	level2			503.161	228.5	NEG	3.01929e+06	2.85631e+06	3.32897e+06	3.28633e+06	2.79787e+06	4.00416e+06	4.44676e+06	4.6909e+06	2.63733e+06	5.52632e+06	3.57375e+06	5.04654e+06	4.26397e+06	4.80872e+06	6.66341e+06	4.86591e+06	1.41621e+07	1.6595e+07	5.31962e+06	2.23956e+06	714060	114736	167780	730031	5.04413e+06	5.12015e+06	5.1017e+06	5.12016e+06	5.12005e+06
8-OH-dG	2.71	level2			284.098	87.7	POS	621793	67874.2	171172	858233	1.19439e+06	86965.4	660506	709289	739040	976204	903879	941532	546781	587495	471832	664003	1.38704e+06	765080	785854	892440	146861	1.2832e+06	1.01621e+06	101761	883854	872420	896028	883758	810145
Eniluracil	2.71	level2			135.02	352.5	NEG	306988	270316	249926	276151	345891	101126	153476	269396	252211	308073	322666	279711	320548	208196	98350.8	279744	281605	167483	268736	305373	264324	156682	129373	256346	257475	230954	257686	186011	257129
Bovinocidin	2.71	level2			118.014	42.7	NEG	6.71667e+06	5.42042e+06	9.80438e+06	5.48398e+06	7.60663e+06	7.96668e+06	1.10257e+07	6.51867e+06	8.79639e+06	8.51656e+06	9.78728e+06	1.40354e+07	8.27218e+06	9.86483e+06	1.07843e+07	7.72776e+06	3.66793e+06	7.71001e+06	6.96345e+06	8.98626e+06	8.08119e+06	7.62939e+06	9.6789e+06	7.88656e+06	8.87473e+06	8.35372e+06	8.37173e+06	9.68787e+06	8.37272e+06
CDP-Ethanolamine	2.71	level2			445.053	257.5	NEG	3.73209e+06	2.5417e+06	3.50013e+06	2.31404e+06	3.5926e+06	4.98269e+06	3.24358e+06	1.9393e+06	3.13042e+06	3.76372e+06	3.35544e+06	3.83494e+06	6.78359e+06	3.90528e+06	6.53105e+06	4.3609e+06	3.72109e+06	5.03623e+06	5.03588e+06	7.04052e+06	5.6068e+06	3.60227e+06	3.65197e+06	5.56039e+06	4.06119e+06	4.12382e+06	4.12431e+06	4.1651e+06	4.17134e+06
2-[(4-Bromobenzyl)amino]-5-propyl[1,2,4]triazolo[1,5-a]pyrimidin-7(4H)-one	2.7	level2			362.062	263.5	POS	1.14089e+06	904910	951615	942241	863461	997658	611944	601493	797433	659513	641967	695636	1.27142e+06	1.23552e+06	990952	1.10476e+06	792726	724591	883263	1.1931e+06	949393	894918	918879	1.09222e+06	889229	941662	889470	917527	889514
Glu-Asp	2.7	level2			261.073	261.8	NEG	5.01175e+06	3.41064e+06	4.8987e+06	3.64449e+06	4.02693e+06	4.70515e+06	6.55642e+06	7.89867e+06	9.92329e+06	9.98305e+06	1.14682e+07	9.4266e+06	8.24969e+06	6.3183e+06	6.81057e+06	7.0504e+06	4.21128e+06	3.89091e+06	4.98764e+06	5.83215e+06	6.15204e+06	3.56595e+06	3.51543e+06	4.87935e+06	5.52897e+06	5.73861e+06	5.64406e+06	5.88349e+06	5.70462e+06
5-Hydroxy-2-(hydroxymethyl)pyridine	2.7	level2			124.04	259.4	NEG	1.82087e+06	1.64198e+06	1.67482e+06	1.16093e+06	1.77285e+06	1.74549e+06	1.23061e+06	1.24294e+06	1.75939e+06	1.96068e+06	1.92903e+06	1.68231e+06	1.72849e+06	1.51903e+06	2.74549e+06	1.67616e+06	1.12164e+06	1.74474e+06	1.79148e+06	2.01999e+06	1.44128e+06	1.40066e+06	1.41462e+06	1.4173e+06	1.52365e+06	1.55517e+06	1.56602e+06	1.67432e+06	2.05964e+06
.alpha.-Peltatin	2.7	level2			399.11	241.8	NEG	64588.1	94630.3	101379	128774	153089	100299	56389.2	42824.3	57659.3	90257.5	53521.2	88449.9	66946.7	52854.6	30971.5	57989.3	104794	95808.3	116310	125792	110008	96919.7	98166.6	96467.6	84624	87312.1	84806.3	87124	105616
Adenosine 2'-monophosphate	2.7	level2			346.055	239.2	NEG	2.57035e+06	2.41728e+06	2.92188e+06	3.15141e+06	2.75318e+06	3.88135e+06	9.30983e+06	1.23366e+07	1.78115e+07	1.12691e+07	1.37094e+07	1.14054e+07	2.75721e+06	3.86097e+06	7.9352e+06	4.51227e+06	6.16119e+06	4.49849e+06	2.49089e+06	2.7484e+06	3.37515e+06	3.69466e+06	2.71966e+06	3.11218e+06	4.6265e+06	4.71794e+06	4.7181e+06	4.82004e+06	4.6855e+06
Cyclocytidine	2.7	level2			226.083	230.4	POS	9.25597e+06	8.20239e+06	7.5641e+06	4.56968e+06	2.81419e+06	1.16525e+06	1.27726e+06	2.4473e+06	829414	1.85519e+06	2.41849e+06	1.81316e+06	4.1387e+06	3.60314e+06	5.75295e+06	3.20499e+06	1.53059e+06	1.37135e+06	7.0216e+06	2.68482e+06	4.85035e+06	1.15845e+06	1.27853e+06	2.0921e+06	3.77258e+06	3.78668e+06	3.78671e+06	3.76432e+06	3.6515e+06
Asticolorin_B	2.7	level2			537.192	228.6	POS	2.89526e+07	2.33054e+07	1.56086e+07	5.1354e+06	1.61219e+06	170857	1.18576e+06	8.37806e+06	957266	1.71959e+06	3.33025e+06	1.71214e+06	8.14818e+06	6.60671e+06	1.26642e+07	4.52585e+06	665778	489028	1.04498e+07	2.49202e+06	3.19475e+07	1.09991e+06	1.74027e+06	4.57237e+06	4.92506e+06	4.68591e+06	4.59378e+06	4.59117e+06	4.59411e+06
Ser-Asn	2.7	level2			218.078	217.7	NEG	3.7062e+06	2.40244e+06	1.95421e+06	2.22166e+06	1.65794e+06	1.56001e+06	5.0736e+06	3.93075e+06	3.52511e+06	1.01109e+07	7.34031e+06	8.34832e+06	1.00627e+07	6.86383e+06	8.12072e+06	7.10059e+06	1.76936e+06	3.12339e+06	3.57078e+06	4.38081e+06	3.91543e+06	1.43169e+06	1.59814e+06	2.66575e+06	4.18629e+06	4.18664e+06	4.22309e+06	4.18679e+06	4.42073e+06
5-(4-Chlorophenyl)pyrazine-2,3-dicarbonitrile	2.7	level2			241.028	208.8	POS	2.54284e+06	2.25617e+06	1.48604e+06	1.24797e+06	1.05917e+06	1.62528e+06	2.37722e+06	2.36879e+06	2.71727e+06	3.53012e+06	2.09642e+06	2.50922e+06	2.25238e+06	2.69963e+06	1.90327e+06	1.94892e+06	2.01289e+06	2.47346e+06	2.41155e+06	3.24431e+06	2.1663e+06	2.7922e+06	2.97697e+06	2.70332e+06	2.1766e+06	2.17663e+06	2.17666e+06	2.25398e+06	2.18948e+06
2-(3-Hydroxyphenyl)-1H-isoindole-1,3(2H)-dione	2.7	level2			238.05	184.9	NEG	720005	649359	971838	1.11159e+06	926981	1.10446e+06	3.87723e+06	5.26963e+06	8.09296e+06	5.80073e+06	7.01235e+06	5.55235e+06	998241	1.86923e+06	2.93785e+06	2.56194e+06	2.84825e+06	2.04464e+06	1.69282e+06	1.90736e+06	981989	1.10327e+06	983811	1.40129e+06	1.97029e+06	2.07251e+06	2.04847e+06	2.07264e+06	2.06078e+06
Met-Pro	2.7	level2			245.096	170.3	NEG	1.07752e+06	573257	860372	646114	429482	680305	2.80663e+06	1.41693e+06	789611	4.78476e+06	3.51703e+06	5.27521e+06	6.852e+06	4.29569e+06	4.89437e+06	4.67023e+06	385339	871682	869957	1.48079e+06	1.02133e+06	179819	235159	741507	1.95507e+06	1.99184e+06	1.95516e+06	1.90461e+06	2.0152e+06
Phe-Asn	2.7	level2			278.114	163.8	NEG	1.3073e+06	827034	787056	644784	499588	652436	2.67888e+06	2.62284e+06	2.42693e+06	5.4384e+06	4.93532e+06	4.48544e+06	4.73798e+06	2.92846e+06	2.75167e+06	2.58503e+06	490894	866500	1.14588e+06	1.8349e+06	1.67242e+06	632437	634179	1.42526e+06	2.04997e+06	2.10665e+06	2.08329e+06	2.10637e+06	2.14337e+06
7H-[1,2,4]Triazolo[4,3-b][1,2,4]triazole-3,7-diamine	2.7	level2			140.067	163.1	POS	4.97048e+07	4.73084e+07	3.95872e+07	8.22629e+07	5.43206e+07	9.66278e+07	2.80751e+07	3.07676e+07	3.06946e+07	3.55785e+07	3.34818e+07	3.05782e+07	2.82227e+07	4.52539e+07	3.73087e+07	5.8803e+07	2.72113e+07	2.89128e+07	2.40466e+07	3.70684e+07	2.91644e+07	3.18791e+07	3.07879e+07	2.4027e+07	3.52353e+07	3.52195e+07	3.52202e+07	3.45463e+07	3.49485e+07
2,2-Dimethylsuccinic acid	2.7	level2			145.05	118.7	NEG	4.33833e+06	1.83476e+06	537582	1.5112e+06	875780	652992	2.88316e+06	5.00253e+06	1.97014e+06	6.12615e+06	2.23986e+06	4.59517e+06	1.08463e+06	2.29136e+06	1.03215e+07	1.29365e+07	1.42134e+07	3.06188e+06	2.13656e+06	9.55601e+06	6.02655e+06	8.98027e+06	2.28612e+06	9.39311e+06	2.99546e+06	2.75013e+06	2.75078e+06	2.79841e+06	2.75167e+06
N-Acetyl-D-galactosamine 4-sulfate	2.7	level2			300.039	86.4	NEG	3.39458e+07	2.29402e+07	3.47039e+07	2.87906e+07	2.83306e+07	3.94971e+07	7.94806e+07	1.21251e+08	1.59127e+08	9.86001e+07	2.29139e+08	7.37983e+07	5.01734e+07	4.4069e+07	5.99591e+07	3.8026e+07	3.81634e+07	2.48461e+07	2.58231e+07	2.82417e+07	3.46503e+07	4.71425e+07	3.63418e+07	2.33337e+07	5.45776e+07	4.75749e+07	4.56947e+07	4.60365e+07	4.75709e+07
2-Propylglutaric acid	2.7	level2			173.082	37.9	NEG	104703	181005	82079.1	86300.5	72315.4	75873.5	341741	380609	981862	593228	588723	561210	250923	289359	130764	214419	529100	617274	813765	1.95994e+06	671498	2.89973e+06	5.41648e+06	541280	764000	654881	804013	766603	787200
Salicin	2.7	level2			309.093	235.7	POS	1.477e+07	7.9542e+06	9.11696e+06	1.14168e+07	9.48499e+06	1.99003e+07	5.23115e+06	4.68662e+06	9.00365e+06	7.31304e+06	6.86615e+06	6.83639e+06	1.97296e+07	1.75351e+07	1.33177e+07	1.66976e+07	4.30451e+06	5.94655e+06	7.39008e+06	1.47191e+07	7.78202e+06	6.15192e+06	7.87961e+06	7.78716e+06	8.37898e+06	8.50745e+06	8.64293e+06	8.55932e+06	8.75627e+06
Sulfadimidine	2.7	level2			279.092	126.8	POS	547183	602439	754895	1.18959e+06	1.49341e+06	623329	791550	843830	725441	749676	994526	1.67839e+06	727468	843904	890259	620601	887727	752722	1.40012e+06	500771	1.21057e+06	628013	1.05757e+06	1.27779e+06	843194	842974	862897	1.00279e+06	870198
Propyzamide	2.7	level2			254.015	87.9	NEG	1.22127e+08	7.41891e+07	8.05728e+07	2.96565e+07	8.62801e+07	1.11798e+08	8.28235e+07	6.31775e+07	8.03716e+07	1.24592e+08	8.92606e+07	9.87819e+07	1.10202e+08	1.06877e+08	1.61309e+08	6.40007e+07	4.43802e+07	1.12771e+08	7.78572e+07	1.38643e+08	9.95186e+07	5.01336e+07	5.44511e+07	4.61432e+07	1.07998e+08	9.2576e+07	9.25183e+07	9.2519e+07	9.25386e+07
MBOA	2.7	level2			164.035	29.4	NEG	719530	743667	466328	526338	471279	369670	801525	1.25471e+06	1.9084e+06	1.17527e+06	1.5534e+06	1.16337e+06	2.26316e+06	920989	854195	1.44455e+06	1.03047e+06	858088	1.97968e+06	5.1004e+06	4.09746e+06	1.68418e+06	2.09163e+06	3.57125e+06	1.58761e+06	1.57393e+06	1.58777e+06	1.58771e+06	1.5057e+06
5,12-DiHETE	2.7	level2			335.222	24.7	NEG	3.20967e+06	4.56739e+06	4.76225e+06	3.56143e+06	3.06899e+06	3.68389e+06	3.98135e+06	4.57777e+06	3.94138e+06	2.34906e+06	2.62232e+06	3.1939e+06	2.08319e+06	4.47283e+06	4.89959e+06	3.14038e+06	7.24277e+06	6.61405e+06	6.14819e+06	2.36537e+06	2.25395e+06	2.705e+06	1.98414e+06	2.29758e+06	3.49173e+06	3.90931e+06	3.71395e+06	3.71163e+06	3.51909e+06
PE(P-36:4)	2.7	level2			724.526	34.5	POS	1.18513e+07	1.50339e+07	7.32284e+06	6.58376e+06	6.80808e+06	9.55938e+06	1.07166e+07	9.49937e+06	1.86846e+07	6.67519e+06	1.10005e+07	7.3003e+06	1.26583e+07	1.04649e+07	1.05462e+07	8.51576e+06	6.39267e+06	5.24482e+06	8.60067e+06	5.13175e+06	1.14297e+07	6.40827e+06	6.90178e+06	6.83193e+06	1.27487e+07	1.47575e+07	1.27245e+07	1.27402e+07	1.36628e+07
6-Methoxy-1H-1,2,3-benzotriazole-5-carboxylic acid	2.69	level2			194.057	278	POS	6.51289e+06	6.38903e+06	4.70336e+06	7.14303e+06	7.1637e+06	8.19947e+06	5.53117e+06	5.35281e+06	7.39754e+06	7.68777e+06	6.03346e+06	6.58847e+06	6.11383e+06	9.29589e+06	2.19828e+06	8.00747e+06	3.79237e+06	8.91267e+06	7.49775e+06	1.43788e+07	1.20148e+07	1.30536e+07	1.45593e+07	6.75336e+06	8.35125e+06	8.38734e+06	8.29774e+06	8.29774e+06	8.29791e+06
Lys-Asn	2.69	level2			259.141	268.4	NEG	182344	267977	343578	200769	233454	231326	1.07449e+06	668567	561641	1.41371e+06	758697	1.10716e+06	765815	607493	655605	576962	174190	269520	277574	467969	460513	257892	367975	510627	469901	469924	469896	483721	478721
Bazedoxifene	2.69	level2			471.266	261.9	POS	632260	400796	685865	767044	421949	536964	540640	318654	383592	815921	1.36766e+06	722437	860945	660180	1.95911e+06	856580	340094	972295	1.03046e+06	1.1866e+06	842897	361350	432274	676122	760792	728759	860594	734172	760246
Arg-Glu	2.69	level2			302.147	261.7	NEG	314296	382260	409597	208516	196443	215300	1.20811e+06	576828	469030	1.12018e+06	998191	1.22808e+06	2.19404e+06	971028	1.1297e+06	897107	233277	488037	629223	1.48634e+06	1.16849e+06	485625	836905	933252	823132	816939	824953	818835	868253
Asn-Asp	2.69	level2			246.073	245.1	NEG	665348	571407	701833	576876	554391	575705	1.18858e+06	1.57789e+06	1.70332e+06	1.80845e+06	1.95666e+06	1.70028e+06	1.44839e+06	1.01224e+06	1.55428e+06	1.22732e+06	715326	712075	757706	933866	970119	525728	466151	837966	914510	949330	937462	952159	949241
2-Chloro-5-[2-phenyl-5-(4-pyridyl)-1H-imidazol-4-yl]phenol	2.69	level2			348.089	230.3	POS	5.71928e+06	4.45341e+06	3.71144e+06	2.75787e+06	1.25352e+06	2.00685e+06	3.17098e+06	2.39504e+06	3.39632e+06	3.20941e+06	3.40258e+06	2.29353e+06	2.13107e+06	1.47627e+06	1.50811e+06	1.63327e+06	1.85708e+06	1.8229e+06	1.77449e+06	1.10907e+07	3.28438e+06	4.28531e+06	6.08252e+06	6.44525e+06	3.21892e+06	3.26948e+06	3.35204e+06	3.35288e+06	3.35206e+06
6,7-Dihydroxy-4-phenylcoumarin	2.69	level2			253.05	229.1	NEG	497505	777715	527059	1.01126e+06	810466	1.08165e+06	1.83505e+06	2.47309e+06	3.19343e+06	2.73705e+06	2.89859e+06	2.85157e+06	822250	1.41247e+06	1.87944e+06	1.73461e+06	2.10341e+06	1.53607e+06	1.01356e+06	773953	549157	629681	658008	617674	1.38384e+06	1.37139e+06	1.39071e+06	1.37129e+06	1.33185e+06
4-Methyl-6-mercapto-2-(methylthio)pyrimidine	2.69	level2			171.006	229	NEG	1.8186e+06	1.36404e+06	1.54244e+06	835405	441927	236022	254170	790513	380914	556672	796481	468385	1.16718e+06	1.0003e+06	1.3931e+06	739298	238156	229335	1.08867e+06	612583	1.09614e+06	211058	323525	392650	772718	800826	780842	772796	772602
Lys-Val	2.69	level2			244.166	225.1	NEG	809199	819249	911847	725432	721239	592636	2.83809e+06	2.11722e+06	1.47903e+06	2.76975e+06	2.53021e+06	3.83928e+06	4.23626e+06	1.91542e+06	1.97295e+06	1.88646e+06	582690	1.00164e+06	765220	1.13759e+06	1.52094e+06	908299	839919	1.45005e+06	1.52026e+06	1.54096e+06	1.55647e+06	1.49761e+06	1.54101e+06
Val-Glu	2.69	level2			245.114	221.9	NEG	3.1592e+06	3.09071e+06	2.90937e+06	2.5823e+06	2.2483e+06	2.94217e+06	7.77499e+06	1.01055e+07	1.03391e+07	1.65786e+07	1.63056e+07	1.54606e+07	1.90732e+07	8.01026e+06	1.05756e+07	8.87822e+06	1.98165e+06	3.10871e+06	3.19765e+06	4.37997e+06	3.79765e+06	2.38445e+06	2.38872e+06	2.91232e+06	5.30604e+06	5.39957e+06	5.39952e+06	5.39178e+06	5.38599e+06
2-Amino-6-(methylsulfanyl)-3,5-pyridinedicarbonitrile	2.69	level2			191.039	221	POS	6.62539e+06	5.90872e+06	4.28176e+06	4.17027e+06	2.71228e+06	3.55675e+06	8.56798e+06	8.44502e+06	7.28092e+06	7.13788e+06	7.78921e+06	7.27868e+06	6.96577e+06	7.06111e+06	5.64812e+06	6.34936e+06	6.29721e+06	6.58392e+06	6.9801e+06	6.5143e+06	7.91496e+06	8.90516e+06	9.27911e+06	9.21173e+06	6.87104e+06	6.92489e+06	6.79311e+06	6.87066e+06	6.64369e+06
4-[5-(Benzylsulfanyl)-4-methyl-4H-1,2,4-triazol-3-yl]aniline	2.69	level2			297.116	218.5	POS	1.29149e+06	878552	794419	813316	691984	622557	1.83809e+06	1.70282e+06	2.26345e+06	4.64433e+06	3.528e+06	3.84411e+06	6.45027e+06	3.66891e+06	4.82488e+06	3.99104e+06	1.08264e+06	1.45913e+06	1.47618e+06	1.571e+06	1.22129e+06	992122	976387	893274	2.21496e+06	2.13243e+06	2.21438e+06	2.18568e+06	2.21467e+06
Betonicine	2.69	level2			160.096	216.3	POS	1.35524e+06	1.56712e+06	1.20427e+06	1.86037e+06	1.58447e+06	1.65348e+06	1.17693e+06	770742	1.68167e+06	1.60915e+06	1.33599e+06	1.44675e+06	885406	853520	795388	931902	1.15563e+06	1.66879e+06	6.09951e+06	1.44268e+06	1.12494e+06	1.54632e+06	1.64713e+06	962948	1.87331e+06	1.44989e+06	1.45381e+06	1.56723e+06	1.45245e+06
Thr-Ala	2.69	level2			189.088	194.6	NEG	2.68571e+06	2.54826e+06	2.08514e+06	2.07459e+06	1.85894e+06	1.51416e+06	4.90164e+06	3.30006e+06	2.45349e+06	5.70034e+06	4.33675e+06	6.82286e+06	1.03351e+07	5.93944e+06	5.16714e+06	5.02973e+06	1.46521e+06	3.14699e+06	3.82988e+06	3.58506e+06	3.7808e+06	1.86025e+06	1.7926e+06	3.45989e+06	3.936e+06	4.0613e+06	4.0801e+06	4.08946e+06	4.08957e+06
3a,6-Dihydroxy-9-(3-hydroxy-3-methylbutyl)-4-methoxy-3a,12a-dihydro-5H-furo[3',2':4,5]furo[3,2-b]xanthen-5-one	2.69	level2			425.126	192.6	NEG	1.49449e+06	660590	491071	1.31756e+06	807985	1.34088e+06	638997	243854	515348	1.78257e+06	629749	1.89898e+06	2.22508e+06	1.84979e+06	1.39596e+06	1.26995e+06	617922	1.79286e+06	1.07134e+06	1.00572e+06	482912	117092	381927	710713	1.1926e+06	1.1959e+06	1.25344e+06	1.19249e+06	1.19254e+06
[(7-Oxo-7H-benzo[de]anthracen-3-yl)sulfanyl]acetic acid	2.69	level2			321.057	185.1	POS	2.25486e+06	1.84384e+06	1.75365e+06	3.18676e+06	2.29272e+06	2.45856e+06	640673	742743	452004	1.70355e+06	1.23957e+06	1.44126e+06	1.92328e+06	2.36631e+06	2.92991e+06	2.63561e+06	991038	1.99486e+06	2.80404e+06	2.19211e+06	545978	262520	452144	511519	2.03052e+06	2.03056e+06	2.01608e+06	2.02284e+06	2.01119e+06
Tyr-Gln	2.69	level2			310.139	183.9	POS	1.78032e+06	1.52243e+06	1.21729e+06	1.09183e+06	883831	812231	2.96288e+06	2.17834e+06	2.09896e+06	3.9459e+06	3.56389e+06	3.55992e+06	3.76393e+06	2.56298e+06	3.22319e+06	2.64152e+06	750343	1.27095e+06	1.61762e+06	2.8904e+06	2.08461e+06	1.04204e+06	1.35187e+06	1.88024e+06	2.07168e+06	2.07791e+06	2.06687e+06	2.0912e+06	2.09905e+06
Tyr-Ser	2.69	level2			267.098	173.5	NEG	4.84773e+06	3.34488e+06	3.17137e+06	2.67611e+06	1.64758e+06	1.75798e+06	6.28963e+06	3.95449e+06	2.51586e+06	1.1505e+07	8.96496e+06	1.06717e+07	2.53637e+07	1.36242e+07	1.06288e+07	1.15136e+07	1.87441e+06	3.89085e+06	5.68535e+06	9.2339e+06	5.96537e+06	821183	1.50503e+06	4.82555e+06	6.92384e+06	7.01933e+06	7.0201e+06	7.33618e+06	6.90998e+06
Tyr-Gly	2.69	level2			237.088	171.5	NEG	7.21784e+06	3.21154e+06	3.26776e+06	2.79533e+06	1.55377e+06	2.22159e+06	9.7894e+06	8.41867e+06	5.24822e+06	3.00199e+07	2.64636e+07	2.50085e+07	3.08751e+07	2.34506e+07	2.80926e+07	2.22368e+07	2.73384e+06	4.76377e+06	9.12503e+06	1.32534e+07	8.49865e+06	882715	1.23243e+06	6.48818e+06	1.07031e+07	1.07033e+07	1.0753e+07	1.08778e+07	1.07553e+07
Phe-Gln	2.69	level2			292.13	160.7	NEG	1.5815e+06	1.10166e+06	857678	930209	797532	776761	3.14648e+06	3.71992e+06	3.0727e+06	7.45742e+06	7.09124e+06	6.35028e+06	7.01834e+06	4.90148e+06	5.91408e+06	3.38481e+06	1.02148e+06	1.27627e+06	1.75486e+06	1.95167e+06	1.70449e+06	912273	811752	1.74514e+06	2.40303e+06	2.40333e+06	2.42402e+06	2.48241e+06	2.40873e+06
1-Palmitoyl-2-azelaoylphosphatidylcholine	2.69	level2			666.432	153.4	POS	71651	49296.3	108207	52521.2	44287.8	41002.3	111535	64933.8	33608.4	75894.6	121178	74415.7	128900	115072	86284.6	83566.3	63663.1	168386	97600.8	103220	88815.8	107170	62442	88162.8	393607	393903	395954	414610	414403
3,5,9-Trioxa-4-phosphatetracosan-1-aminium, 7-(acetyloxy)-24-carboxy-4-hydroxy-N,N,N-trimethyl-, inner salt, 4-oxide, (R)-	2.69	level2			552.331	124	NEG	9.14836e+06	8.40382e+06	9.18911e+06	1.72091e+07	1.00529e+07	5.5855e+06	6.88893e+06	6.92431e+06	6.92035e+06	5.09848e+06	6.96491e+06	6.72716e+06	4.29691e+06	2.90539e+06	6.15835e+06	5.41255e+06	2.27551e+07	1.45528e+07	1.41637e+07	3.98636e+06	4.83379e+06	3.8794e+06	3.82038e+06	4.86375e+06	8.91802e+06	8.76171e+06	8.68348e+06	8.68296e+06	8.76189e+06
1-Palmitoyl-2-arachidonoyl-sn-glycero-3-phosphoserine	2.69	level2			782.497	117.1	NEG	4.47348e+06	3.87717e+06	1.26097e+06	3.5581e+06	3.0124e+06	2.22249e+06	2.0039e+06	1.71714e+06	1.30052e+06	978787	1.27431e+06	1.13622e+06	2.76808e+06	1.70044e+06	770502	1.81238e+06	3.67543e+06	1.58219e+06	7.47996e+06	1.64159e+06	2.30869e+06	3.76841e+06	2.92302e+06	3.48234e+06	4.76071e+06	5.17641e+06	5.19242e+06	5.10616e+06	5.19275e+06
1-Stearoyl-2-arachidonoyl-sn-glycero-3-phosphoserine	2.69	level2			810.529	116.1	NEG	2.33183e+07	1.31799e+07	5.73327e+06	1.40003e+07	1.03885e+07	1.30319e+07	1.05027e+07	7.77524e+06	6.01889e+06	4.71009e+06	5.01187e+06	3.01847e+06	1.21118e+07	1.04134e+07	2.25701e+06	1.07001e+07	1.4985e+07	4.8035e+06	3.90011e+07	6.60598e+06	1.57412e+07	2.00818e+07	1.75933e+07	1.69231e+07	2.29608e+07	2.27463e+07	2.27441e+07	2.39078e+07	2.27446e+07
4,6-Dichloro-2-cyclopropyl-5-methylpyrimidine	2.69	level2			203.014	90.4	POS	2.95655e+06	3.56602e+06	3.03027e+06	3.00133e+06	2.48199e+06	3.24592e+06	3.56853e+06	3.78817e+06	2.82101e+06	2.17515e+06	1.70796e+06	2.24538e+06	2.67112e+06	2.91465e+06	3.10918e+06	3.00544e+06	3.56276e+06	3.38884e+06	3.29764e+06	3.01717e+06	2.8879e+06	1.96002e+06	2.2331e+06	3.45773e+06	2.729e+06	2.76198e+06	2.72898e+06	2.8072e+06	2.72927e+06
2-Hydroxy-1,3-dimethyl-9H-thioxanthen-9-one	2.69	level2			255.048	77.5	NEG	3.9443e+06	5.92061e+06	4.84544e+06	8.01896e+06	8.3026e+06	7.89792e+06	1.32366e+07	1.6008e+07	2.02896e+07	1.95821e+07	1.72999e+07	2.17423e+07	6.41232e+06	6.51149e+06	1.2676e+07	1.0172e+07	1.30299e+07	1.37012e+07	7.41579e+06	8.77854e+06	9.14077e+06	5.91118e+06	5.84632e+06	7.06764e+06	1.0706e+07	1.07826e+07	1.03397e+07	1.07832e+07	1.07842e+07
2-Amino-4-chloro-6-methylpyrimidine	2.69	level2			144.032	49.4	POS	4.99766e+06	4.33957e+06	4.1166e+06	4.06485e+06	3.89858e+06	4.01287e+06	4.25031e+06	4.38652e+06	2.28655e+06	4.83208e+06	5.31444e+06	4.73654e+06	4.77195e+06	4.95113e+06	4.08134e+06	4.01078e+06	4.33419e+06	4.20338e+06	4.21702e+06	4.40678e+06	4.08919e+06	2.02038e+06	4.34415e+06	4.21143e+06	3.26262e+06	3.38233e+06	3.9102e+06	3.60668e+06	3.58135e+06
5-Chloro-N-[4-(2-pyridinyl)-1,3-thiazol-2-yl]-2-pyridinamine	2.69	level2			289.032	44	POS	6.1409e+06	5.4687e+06	4.37172e+06	2.64768e+06	3.33074e+06	1.90278e+06	1.67127e+07	1.94661e+07	2.18225e+07	1.8684e+07	1.4868e+07	1.89883e+07	3.23418e+07	2.43875e+07	1.52209e+07	1.48876e+07	1.20035e+07	2.41607e+07	1.9408e+07	1.79469e+07	2.2892e+07	1.58573e+07	2.04916e+07	3.2549e+07	1.3122e+07	1.31476e+07	1.32616e+07	1.35774e+07	1.36541e+07
4,6-Dimethyl-3-(4-hydroxyphenyl)coumarin	2.69	level2			265.086	41.4	NEG	720788	305748	780985	567938	4.16048e+06	849073	2.03154e+06	1.35821e+06	1.03999e+06	2.35151e+06	1.89283e+06	1.68634e+06	1.22247e+06	696986	445937	686179	2.35301e+06	2.12123e+06	2.16741e+06	1.29299e+06	1.17096e+06	886247	1.57109e+06	814998	1.49091e+06	1.59561e+06	1.57216e+06	1.65727e+06	1.59643e+06
Lys-Asp	2.69	level2			260.125	40.7	NEG	166683	385550	29782.4	226517	88166.9	0	60644.3	147682	161086	55497.9	42775.4	152004	137002	129514	206442	94833	265303	483519	756251	598271	248737	293917	289614	363768	247396	358905	250550	248772	275362
Montecristin	2.69	level2			575.503	39.5	POS	1.52011e+06	784531	1.00964e+06	885170	1.23416e+06	1.47771e+06	759744	517629	168711	224230	316497	214621	1.03168e+06	639719	300476	742694	1.50298e+06	189911	1.25311e+06	207235	708999	519286	491358	1.02351e+06	1.45954e+06	1.16285e+06	1.22481e+06	1.23479e+06	981762
2-Arachidonoyl-1-palmitoyl-sn-glycero-3-phosphoethanolamine	2.69	level2			738.507	36.5	NEG	3.73861e+08	3.28253e+08	3.83846e+08	3.85732e+08	3.14111e+08	2.873e+08	2.33262e+08	2.47667e+08	1.84901e+08	1.68782e+08	1.56109e+08	1.80471e+08	3.5079e+08	2.90533e+08	2.35084e+08	2.55056e+08	4.09368e+08	2.16771e+08	5.62236e+08	2.3531e+08	3.58306e+08	3.19869e+08	2.63404e+08	3.6824e+08	4.03821e+08	3.96065e+08	4.01339e+08	3.92569e+08	3.92518e+08
1-O-Hexadecyl-2-O-(4Z,7Z,10Z,13Z,16Z,19Z-docosahexaenoyl)-sn-glyceryl-3-phosphorylcholine	2.69	level2			792.587	32.2	POS	1.25218e+07	1.03313e+07	1.26824e+07	7.42174e+06	9.87843e+06	1.51228e+07	1.05192e+07	9.28377e+06	1.43808e+07	7.77955e+06	1.40775e+07	9.86393e+06	7.65087e+06	7.63967e+06	1.13305e+07	6.95891e+06	8.8152e+06	7.62728e+06	8.36454e+06	8.2612e+06	8.36588e+06	8.51602e+06	8.54633e+06	1.02051e+07	8.43521e+06	9.1137e+06	9.99422e+06	9.2822e+06	9.11234e+06
7.alpha.,17.alpha.-Dimethyl-5.beta.-androstane-3.alpha.,17.beta.-diol glucuronide	2.69	level2			495.297	24.4	NEG	2.26756e+06	1.14375e+06	1.54812e+06	1.28535e+06	716368	1.3508e+06	1.19246e+06	1.34721e+06	1.08974e+06	1.57224e+06	1.25055e+06	1.72185e+06	999047	2.07973e+06	1.24381e+06	971558	634586	1.12077e+06	656645	1.21458e+06	608820	542994	760677	647894	1.08183e+06	1.09368e+06	1.09338e+06	1.12072e+06	1.14981e+06
5-Tetradecynoic acid	2.69	level2			223.17	22.8	NEG	2.12595e+06	4.10598e+06	5.60806e+06	4.19756e+06	6.03456e+06	6.89787e+06	1.25259e+07	1.12663e+07	1.031e+07	3.65462e+06	5.61216e+06	3.75134e+06	2.97252e+06	2.19808e+06	2.96689e+06	2.57875e+06	1.69218e+07	1.88334e+07	6.34477e+06	5.32731e+06	7.05515e+06	1.18378e+07	9.28544e+06	6.62187e+06	7.30321e+06	7.30858e+06	7.30522e+06	7.03524e+06	7.10351e+06
LPI(18:2)	2.69	level2			597.301	153.3	POS	492026	1.28657e+06	882080	731098	1.55295e+06	768131	228312	294780	351333	312968	295162	252268	347532	195414	309335	315492	466936	326580	540709	642373	697046	1.48674e+06	1.19092e+06	523683	486344	509974	503739	510144	510133
1,3,3-Trimethyl-2-[(E)-2-(2-methyl-1H-indol-3-yl)ethenyl]-3H-indolium cation	2.68	level2			315.186	296.8	POS	322390	390506	450802	383200	590272	440253	1.08698e+06	968959	1.44909e+06	916442	1.22741e+06	1.26977e+06	521143	347102	573941	565806	548286	299431	318417	901774	681481	804817	738851	644590	527136	527062	635363	526948	525756
Maltohexaose	2.68	level2			1013.31	291	POS	886781	349166	570088	636245	665374	545938	136865	142148	213724	871584	410002	332107	781486	785063	909676	944189	243954	725519	1.04841e+06	493528	76442.7	211440	61631.9	433368	652352	703981	641639	709681	711743
Hemin cation	2.68	level2			616.175	278	POS	8.29843e+07	4.93944e+07	3.85017e+07	5.72703e+07	6.18743e+07	6.15402e+07	2.43615e+07	4.26224e+07	3.28821e+07	4.36008e+07	3.87755e+07	2.91855e+07	4.74413e+07	5.95071e+07	7.26281e+07	6.75129e+07	2.58154e+07	4.30779e+07	4.62552e+07	4.00153e+07	3.6198e+07	3.46718e+07	4.11489e+07	2.69453e+07	4.39874e+07	4.35742e+07	4.48698e+07	4.3868e+07	4.35695e+07
1-Amino-9,10-dioxo-4-(phenylamino)-9,10-dihydroanthracene-2-sulfonic acid	2.68	level2			393.057	274.5	NEG	82495.7	93534.9	103361	91236.7	70594.4	96060.4	78046.5	32709.4	39067.4	37481.1	26031.6	39305.9	103678	83274	65063	141020	22663.1	82236.2	117568	76689.4	123447	22315	48580.1	94178.2	86939.3	83998.7	80285.4	80438.6	79638.8
3-(2-Aminoethylthio)-2-methylpropionic acid	2.68	level2			164.073	270.3	POS	1.20896e+07	1.34152e+07	1.00811e+07	1.56714e+07	1.3314e+07	1.23686e+07	166703	109970	339787	213575	135084	216236	316192	195468	116792	198719	231357	370574	248484	368765	232580	598594	369071	200473	2.30079e+06	2.29089e+06	2.29084e+06	2.34727e+06	2.26154e+06
Ala-Asp	2.68	level2			203.067	244.2	NEG	5.23508e+06	5.05267e+06	6.80652e+06	5.69385e+06	6.51803e+06	7.48128e+06	1.15523e+07	1.26694e+07	1.50968e+07	1.58225e+07	1.5419e+07	1.50665e+07	9.27614e+06	8.18811e+06	1.0992e+07	9.51649e+06	5.21238e+06	4.91695e+06	4.19608e+06	6.90079e+06	5.37453e+06	7.09243e+06	5.87897e+06	5.87929e+06	6.92648e+06	7.37972e+06	7.37526e+06	7.3787e+06	7.37705e+06
Ser-Asp	2.68	level2			219.062	242.9	NEG	3.27956e+06	2.16228e+06	2.62555e+06	2.61805e+06	2.3841e+06	2.9973e+06	6.75981e+06	8.81567e+06	1.20533e+07	1.0936e+07	1.23278e+07	9.78599e+06	7.97234e+06	6.0824e+06	8.86356e+06	6.88438e+06	2.30074e+06	2.3292e+06	2.43464e+06	4.35103e+06	3.50455e+06	2.12777e+06	2.2234e+06	2.88181e+06	4.34348e+06	4.68926e+06	4.60066e+06	4.7459e+06	4.69892e+06
1-(2-Chloroethyl)-2,3-dihydro-1H-imidazo[1,2-a]benzimidazole	2.68	level2			222.078	238.6	POS	1.07288e+07	1.13396e+07	1.02624e+07	1.48646e+07	1.56292e+07	1.68023e+07	2.65161e+07	3.21306e+07	2.89984e+07	3.80131e+07	2.7283e+07	4.56353e+07	2.36564e+07	2.89474e+07	3.84293e+07	2.58307e+07	5.14302e+07	4.8503e+07	3.81027e+07	1.72078e+07	1.25745e+07	1.649e+07	1.64009e+07	1.44289e+07	2.64857e+07	2.68232e+07	2.68222e+07	2.69413e+07	2.69424e+07
Thymopoietin II (32-34)	2.68	level2			418.24	236.4	POS	540059	623049	640330	422420	564812	467556	1.60381e+06	1.66937e+06	1.7687e+06	2.66028e+06	2.23357e+06	171884	1.05187e+06	965752	1.21558e+06	876125	926274	624902	458052	799856	586794	488382	726694	42731.3	970975	958223	958307	912389	973855
(2,5-Dioxo-1-pyrrolidinyl)acetic acid	2.68	level2			156.03	231	NEG	1.63542e+06	1.78581e+06	1.89334e+06	1.33555e+06	2.69248e+06	2.52301e+06	7.21708e+06	5.52921e+06	3.10573e+06	4.33629e+06	3.20504e+06	5.14154e+06	4.40246e+06	2.96334e+06	1.91569e+06	1.97539e+06	2.22913e+07	2.07705e+07	3.488e+06	1.06009e+06	2.23219e+06	3.83263e+06	3.45717e+06	2.48659e+06	4.45368e+06	4.48233e+06	4.45393e+06	4.57934e+06	4.48258e+06
Benzamide, 4-[4-(1,3-benzodioxol-5-yl)-5-(2-pyridinyl)-1H-imidazol-2-yl]-	2.68	level2			383.114	227.2	NEG	9.27184e+06	1.04208e+07	1.08036e+07	1.44352e+07	1.66944e+07	1.17842e+07	8.04534e+06	8.13525e+06	9.63557e+06	9.42616e+06	8.23875e+06	1.05357e+07	1.14827e+07	8.87414e+06	5.80168e+06	7.98771e+06	1.32433e+07	1.11154e+07	1.05255e+07	1.32021e+07	1.45975e+07	1.23653e+07	1.34019e+07	1.31538e+07	1.0304e+07	1.03069e+07	1.03084e+07	1.15727e+07	1.04613e+07
PALATINOSE	2.68	level2			365.104	226.1	POS	2.38287e+08	2.42708e+08	2.29571e+08	2.92333e+08	2.9097e+08	2.87542e+08	1.15518e+08	1.14892e+08	5.8145e+07	2.60899e+08	2.15294e+08	2.2499e+08	2.24524e+08	2.68528e+08	2.51236e+08	2.77946e+08	1.84707e+08	3.07262e+08	2.81381e+08	2.62393e+08	6.63474e+07	1.23146e+07	1.4628e+07	6.39674e+07	2.38602e+08	2.37878e+08	2.3832e+08	2.37509e+08	2.38047e+08
Gln-Gln	2.68	level2			273.12	218.5	NEG	1.08002e+06	727265	762100	575388	752186	557817	1.89767e+06	1.54476e+06	1.47905e+06	4.07347e+06	3.19168e+06	3.59479e+06	4.76863e+06	2.87372e+06	3.46338e+06	2.80635e+06	467530	1.18692e+06	1.14486e+06	1.36285e+06	1.13436e+06	896669	981087	892366	1.68095e+06	1.68092e+06	1.69015e+06	1.68092e+06	1.72738e+06
N-Benzylthieno[2,3-d]pyrimidin-4-amine	2.68	level2			242.074	217.7	POS	835690	654374	526800	1.8502e+06	400649	279341	1.76075e+06	1.556e+06	1.12058e+06	2.98612e+06	2.27313e+06	2.53269e+06	2.35785e+06	1.76135e+06	1.97932e+06	1.86176e+06	799919	1.77791e+06	1.07787e+06	1.26071e+06	2.25309e+06	510257	537185	1.09426e+06	1.89421e+06	1.4284e+06	1.43176e+06	1.42954e+06	1.42892e+06
1,3-Dimethylbarbituric acid	2.68	level2			157.06	216.4	POS	1.24116e+06	1.07254e+06	1.18279e+06	1.15369e+06	1.27493e+06	1.3364e+06	1.12985e+06	1.04857e+06	1.17551e+06	1.48613e+06	1.51194e+06	1.25822e+06	1.66963e+06	1.09431e+06	1.19605e+06	1.92642e+06	1.44217e+06	1.60032e+06	1.53697e+06	2.65566e+06	3.18512e+06	2.52877e+06	2.67077e+06	2.27567e+06	1.55871e+06	1.58194e+06	1.55842e+06	1.5494e+06	1.66726e+06
Ser-Ser	2.68	level2			191.067	210.2	NEG	2.57167e+06	2.09593e+06	1.8767e+06	1.69489e+06	1.45149e+06	1.1524e+06	6.26884e+06	4.84374e+06	3.19789e+06	9.16151e+06	7.28255e+06	7.77403e+06	7.23443e+06	5.40148e+06	6.80442e+06	5.49691e+06	1.72396e+06	2.50706e+06	3.08699e+06	3.67193e+06	4.40247e+06	1.86408e+06	1.88368e+06	3.1389e+06	3.61842e+06	3.61816e+06	3.64551e+06	3.64565e+06	3.7549e+06
Thr-His	2.68	level2			255.11	206.2	NEG	2.19781e+06	1.22053e+06	1.10436e+06	716383	671869	637065	4.53469e+06	4.12454e+06	3.88844e+06	8.48458e+06	8.23275e+06	7.48676e+06	8.1355e+06	5.05169e+06	5.95111e+06	5.23884e+06	758006	1.28495e+06	2.67197e+06	3.51477e+06	3.52934e+06	971475	1.18107e+06	2.32874e+06	3.13533e+06	3.17647e+06	3.19411e+06	3.17648e+06	3.16794e+06
Phe-Asp	2.68	level2			281.112	206.1	POS	698928	459370	437656	372885	261564	210130	2.03823e+06	2.05109e+06	1.77931e+06	3.18597e+06	2.93218e+06	2.83254e+06	5.25165e+06	1.92306e+06	3.01401e+06	2.25901e+06	478254	627390	889770	952368	1.47683e+06	333642	274191	1.02543e+06	1.3536e+06	1.3536e+06	1.32717e+06	1.3536e+06	1.34886e+06
Dactolisib	2.68	level2			470.2	200.9	POS	13274.2	33206.3	15107.7	28301.5	39888.7	20719.4	120719	115866	109430	270003	185369	294920	116008	60758.8	113663	107778	28201.6	28321.8	31554.7	45491.9	63832	31866.2	28512.7	50202.6	74141.8	74163.4	74407.5	70995.3	59288.3
1-(1,1-Dioxidotetrahydro-3-thienyl)piperazine	2.68	level2			205.1	198.2	POS	627310	661318	2.30631e+06	711795	2.21653e+06	1.91677e+06	2.749e+06	5.77235e+06	4.70854e+06	2.65355e+06	2.65962e+06	3.15107e+06	300168	1.45946e+06	1.28164e+06	1.38265e+06	3.72805e+06	1.83298e+06	150972	509686	504768	2.42721e+06	638916	1.19359e+06	1.59878e+06	1.61596e+06	1.60508e+06	1.61587e+06	1.63714e+06
2-(2-Methyl-1H-imidazol-1-yl)-5-(trifluoromethyl)phenylamine	2.68	level2			242.089	194	POS	901764	652700	911063	1.0522e+06	1.30972e+06	1.33519e+06	1.17332e+06	717360	1.22899e+06	1.46193e+06	730208	1.10224e+06	691783	538807	1.14152e+06	889099	450889	967564	1.76545e+06	2.8778e+06	2.79971e+06	2.01854e+06	2.51191e+06	1.8792e+06	1.35192e+06	1.32806e+06	1.3076e+06	1.3075e+06	1.26864e+06
5-(4-Methoxyphenyl)-7-(trifluoromethyl)pyrazolo[1,5-a]pyrimidine-2-carboxylic acid	2.68	level2			338.075	192.4	POS	787217	283322	519964	350686	709981	800897	744843	262980	358404	400434	503490	333851	706946	161770	763424	233817	38032	42498.3	317686	494484	402672	996578	672520	202613	383695	410974	391226	359717	383765
Mifepristone	2.68	level2			430.276	189.1	POS	585346	680956	674655	493080	419618	364689	2.09457e+06	2.02327e+06	2.51258e+06	3.18648e+06	2.83227e+06	2.45367e+06	1.57806e+06	1.11592e+06	1.93368e+06	1.07918e+06	311431	600133	337352	1.17119e+06	821247	385446	735770	914064	1.04231e+06	1.20298e+06	1.20123e+06	1.18839e+06	1.20322e+06
2-Phenyl-5,6,7,8-tetrahydroimidazo[2,1-b][1,3]benzothiazole	2.68	level2			255.094	181.8	POS	1.4681e+06	1.58886e+06	2.14318e+06	1.10551e+06	884023	1.73379e+06	6.02321e+06	2.30231e+06	3.70448e+06	7.67763e+06	1.02256e+07	1.18261e+07	1.48192e+07	5.1982e+06	1.19639e+07	6.68327e+06	279803	1.52129e+06	1.38092e+06	3.62516e+06	2.75968e+06	408575	134965	1.87591e+06	4.56476e+06	4.56246e+06	4.14965e+06	4.5648e+06	4.3165e+06
N-(4-Methyl-1,3-thiazol-2-yl)-N-(1-naphthyl)amine	2.68	level2			241.078	180.1	POS	3.59212e+06	5.32651e+06	3.60954e+06	3.07502e+06	2.76209e+06	2.32213e+06	4.77822e+06	4.99457e+06	3.86144e+06	7.98825e+06	7.94717e+06	5.91931e+06	7.9211e+06	6.46226e+06	8.28412e+06	7.2632e+06	4.42128e+06	3.78013e+06	4.74614e+06	6.0781e+06	5.26156e+06	3.097e+06	3.91715e+06	5.26949e+06	5.25246e+06	5.8501e+06	5.13095e+06	5.33169e+06	5.33389e+06
3-Hydroxy-6H-benzo[c]chromen-6-one	2.68	level2			211.039	176.3	NEG	2.14811e+06	2.25436e+06	2.35626e+06	3.09406e+06	3.7738e+06	3.38255e+06	5.59579e+06	7.82901e+06	9.3525e+06	8.33576e+06	8.79308e+06	7.88384e+06	2.1756e+06	3.56196e+06	4.25096e+06	4.73872e+06	7.45247e+06	4.17375e+06	2.88859e+06	2.60306e+06	1.67733e+06	2.49216e+06	1.88004e+06	2.16563e+06	4.1429e+06	4.18536e+06	4.22674e+06	4.22191e+06	4.16265e+06
Austocystin B	2.68	level2			395.113	172.9	NEG	39237.8	95760.9	153139	89037.2	124334	94206.4	254909	363766	367963	228560	351864	241954	93807.7	120940	43413.3	43453.8	28636.4	91813.3	60193.5	76944.4	125026	140397	146605	106614	127411	112130	127414	138181	131708
6-Methyl-2,4-pyrimidinedithiol	2.68	level2			156.991	170.8	NEG	9.31072e+06	8.58574e+06	8.59727e+06	4.16165e+06	7.9623e+06	8.39758e+06	6.94777e+06	7.84233e+06	7.20309e+06	3.18407e+06	7.28457e+06	7.32377e+06	8.3597e+06	8.34453e+06	7.91856e+06	8.2179e+06	7.77549e+06	8.04974e+06	7.98612e+06	2.93665e+06	7.96339e+06	7.65394e+06	8.0125e+06	5.44172e+06	7.59239e+06	7.89191e+06	7.78575e+06	7.89163e+06	6.12661e+06
Val-Asp	2.68	level2			231.098	164.1	NEG	1.3225e+06	861298	1.02592e+06	725114	782122	854303	1.40148e+06	1.71272e+06	2.15298e+06	2.6673e+06	2.86294e+06	2.47793e+06	2.2914e+06	1.49744e+06	1.40387e+06	1.75243e+06	355615	449935	358426	2.14434e+06	1.63018e+06	1.16606e+06	1.33063e+06	1.24454e+06	1.20155e+06	1.20193e+06	1.20179e+06	1.21995e+06	1.22e+06
(S,S)-(+)-Tetrandrine	2.68	level2			623.314	156.7	POS	969762	1.31094e+06	1.36442e+06	2.14138e+06	1.50309e+06	759066	1.3969e+06	2.07957e+06	1.81673e+06	1.61204e+06	3.17108e+06	1.33945e+06	1.54566e+06	1.37855e+06	1.33502e+06	2.41648e+06	2.3708e+06	1.25437e+06	2.41461e+06	956805	1.69618e+06	1.25809e+06	1.32406e+06	1.92032e+06	1.94528e+06	1.95583e+06	1.92397e+06	1.97345e+06	1.9245e+06
Phe-Ser	2.68	level2			253.117	144.7	POS	3.04226e+06	3.05184e+06	2.05768e+06	2.5275e+06	2.26237e+06	1.83969e+06	3.43001e+06	2.79851e+06	3.38474e+06	8.13359e+06	5.86527e+06	9.97985e+06	1.05445e+07	5.17873e+06	7.02129e+06	5.44333e+06	980306	2.38615e+06	2.84227e+06	4.2542e+06	3.11981e+06	1.57946e+06	1.75526e+06	3.76155e+06	3.9222e+06	4.76741e+06	4.76814e+06	4.7669e+06	4.37407e+06
N-n-Butylpropionamide	2.68	level2			130.122	144.3	POS	828024	722339	1.58643e+06	690242	1.06971e+06	1.44037e+06	5.52732e+06	4.05509e+06	5.0143e+06	4.79269e+06	6.96877e+06	3.48117e+06	4.80323e+06	3.50751e+06	3.18261e+06	758467	3.62418e+06	2.98758e+06	1.33606e+07	6.86292e+06	1.27302e+07	1.94551e+07	1.90096e+07	9.45855e+06	5.86074e+06	5.86222e+06	6.26051e+06	5.95111e+06	5.86103e+06
Carbidopa	2.68	level2			227.102	142.5	POS	810880	2.39253e+06	1.15003e+06	1.18734e+06	723278	2.16599e+06	1.01596e+06	1.39666e+06	709168	532428	664511	683817	574941	649703	1.29708e+06	1.26698e+06	823381	1.30983e+06	803766	2.02004e+06	1.63502e+06	1.34353e+06	2.33498e+06	1.49344e+06	986094	985718	983939	1.27735e+06	985762
N-Benzylacetamidine	2.68	level2			149.107	134.3	POS	414763	342563	114583	114677	104625	88046.2	205921	156402	184901	224359	264835	217238	158002	149173	153514	135041	99264.1	128240	928557	574231	842270	819794	1.7838e+06	357833	467161	453698	449779	449805	432529
2-(4-(Methylamino)phenyl)benzo[d]thiazol-6-ol	2.68	level2			257.073	129.5	POS	1.84964e+06	213901	512431	463127	264674	188853	299774	191128	980178	734205	639081	423249	446571	213509	224398	407082	175767	100380	317351	5.21065e+06	3.37155e+06	5.04165e+06	6.66659e+06	2.58902e+06	986304	995744	932332	995654	995630
4-Amino-6-chloropyrimidine-5-carbaldehyde	2.68	level2			158.012	109.7	POS	2.32448e+07	2.39697e+07	2.15948e+07	2.34108e+07	2.14384e+07	2.09237e+07	2.18191e+07	1.69899e+07	2.09107e+07	2.49605e+07	8.45707e+06	1.95699e+07	2.21933e+07	2.02718e+07	1.17199e+07	2.31736e+07	2.36896e+07	1.29749e+07	1.9893e+07	2.63408e+07	2.30779e+07	1.52706e+07	1.99719e+07	2.20506e+07	2.0539e+07	1.86114e+07	1.97028e+07	1.97936e+07	1.42312e+07
2-(5-Oxovaleryl)phosphatidylcholine	2.68	level2			594.374	93.8	POS	1.60844e+06	2.02308e+06	2.82591e+06	608516	2.50003e+06	1.73909e+06	2.72956e+06	1.71582e+06	2.40368e+06	2.90057e+06	3.45897e+06	4.56935e+06	4.13058e+06	5.34165e+06	5.64098e+06	4.00213e+06	3.07977e+06	4.25585e+06	4.29069e+06	6.94162e+06	5.413e+06	4.80928e+06	4.37633e+06	3.93041e+06	6.67147e+06	6.71292e+06	6.75455e+06	7.42558e+06	7.17663e+06
3'-Hydroxyflavone	2.68	level2			237.055	88.1	NEG	3.86465e+06	6.1279e+06	7.68287e+06	5.11549e+06	4.44917e+06	7.36092e+06	7.31228e+06	7.67683e+06	1.13119e+07	9.84705e+06	1.05822e+07	1.02539e+07	1.09384e+07	6.99999e+06	5.03348e+06	4.2301e+06	7.17485e+06	6.47731e+06	4.09862e+06	1.05422e+07	7.66013e+06	2.02754e+06	6.57685e+06	1.69299e+06	8.02256e+06	5.16797e+06	6.93843e+06	5.67605e+06	5.67908e+06
3-Amino-6-methyl-1-[3-(trifluoromethyl)phenyl]pyridazin-4-one	2.68	level2			270.084	61.2	POS	3.42456e+06	5.63015e+06	7.34247e+06	2.43605e+06	3.58798e+06	3.63715e+06	6.24106e+06	2.30469e+06	2.43508e+06	3.26015e+06	3.32832e+06	5.96547e+06	2.03179e+07	6.03451e+06	8.50476e+06	5.97572e+06	387813	3.45254e+06	2.18393e+06	7.09306e+06	6.4023e+06	2.85908e+06	6.20105e+06	7.06219e+06	6.56818e+06	6.62401e+06	6.66071e+06	6.72769e+06	6.62398e+06
7-Aminoflunitrazepam	2.68	level2			284.12	55.3	POS	1.95824e+06	2.17818e+06	2.09231e+06	1.09495e+06	1.14238e+06	1.58354e+06	3.78922e+06	1.89168e+06	2.25507e+06	2.72234e+06	3.02462e+06	4.81255e+06	9.00141e+06	3.49724e+06	6.84347e+06	3.07711e+06	514648	1.67031e+06	1.14144e+06	2.84308e+06	2.83424e+06	1.17581e+06	2.00905e+06	2.61588e+06	2.66308e+06	2.66566e+06	2.66682e+06	2.73958e+06	2.94524e+06
7H-Benz[h]imidazo[4,5-f]isoquinolin-7-one, 2-(1,1-dimethylethyl)-9-fluoro-1,6-dihydro-	2.68	level2			310.136	55.2	POS	818590	798621	1.04782e+06	423435	603556	834946	3.42096e+06	2.73016e+06	4.40395e+06	3.66868e+06	3.70917e+06	3.73828e+06	4.11685e+06	3.44453e+06	4.53315e+06	3.03333e+06	375676	911129	622766	2.14734e+06	1.67612e+06	738235	1.22102e+06	1.28806e+06	1.92965e+06	1.9332e+06	1.93484e+06	2.34379e+06	1.97558e+06
1-O-Hexadecyl-2-O-(5Z,8Z,11Z,14Z,17Z-eicosapentaenoyl)-sn-glyceryl-3-phosphorylcholine	2.68	level2			766.572	32.1	POS	9.2823e+06	9.47281e+06	1.12728e+07	7.37994e+06	8.85582e+06	1.04683e+07	1.1689e+07	1.40708e+07	1.63765e+07	1.13298e+07	1.89107e+07	1.02636e+07	8.77013e+06	9.84245e+06	1.54325e+07	9.57639e+06	1.54295e+07	1.08511e+07	1.14631e+07	9.84124e+06	1.12248e+07	1.06619e+07	1.15019e+07	1.09746e+07	1.23557e+07	1.23547e+07	1.24873e+07	1.24877e+07	1.35598e+07
4-Methylerlotinib	2.68	level2			408.193	24.5	POS	1.59687e+06	1.25319e+06	1.21562e+06	835712	740639	958363	2.24848e+06	889547	1.2005e+06	1.03468e+06	1.4635e+06	1.82685e+06	3.59797e+06	2.67334e+06	3.39131e+06	2.14122e+06	499393	1.49092e+06	2.39875e+06	1.85058e+06	988065	626833	964675	1.56236e+06	1.53381e+06	1.61342e+06	1.53447e+06	1.55597e+06	1.53439e+06
1-Hexadecyl-2-(5Z,8Z,11Z,14Z-eicosatetraenoyl)-sn-glycero-3-phosphocholine	2.68	level2			768.587	18.9	POS	9.77836e+06	7.0919e+06	1.27839e+07	6.89515e+06	7.29304e+06	1.52049e+07	1.84089e+07	1.21789e+07	2.41314e+07	1.44212e+07	2.20044e+07	1.69996e+07	1.24477e+07	9.2738e+06	1.95732e+07	8.69818e+06	3.65957e+06	8.03827e+06	8.8728e+06	8.35571e+06	1.00787e+07	1.01283e+07	1.05894e+07	1.27343e+07	1.0707e+07	9.69851e+06	1.09986e+07	1.0998e+07	1.09967e+07
1,2-Dipalmitoleoyl-sn-glycero-3-phosphocholine	2.68	level2			730.535	17.1	POS	6.75282e+07	7.60447e+07	9.24487e+07	9.06865e+07	7.41841e+07	7.31674e+07	3.27439e+07	3.61948e+07	3.217e+07	3.21011e+07	3.04469e+07	3.37424e+07	2.66592e+07	2.29928e+07	2.50583e+07	2.68048e+07	3.2173e+07	3.8008e+07	2.58934e+07	2.89766e+07	4.08166e+07	3.70709e+07	3.17471e+07	3.92406e+07	3.84649e+07	3.84643e+07	3.84646e+07	3.79689e+07	3.83021e+07
Melezitose	2.68	level2			527.156	259.5	POS	4.46152e+07	3.80366e+07	3.12468e+07	4.98563e+07	4.26712e+07	4.99916e+07	3.15398e+06	2.59638e+06	2.0997e+06	2.77436e+07	2.04244e+07	1.96742e+07	4.15436e+07	4.79651e+07	4.79039e+07	4.5963e+07	4.09574e+06	3.43142e+07	3.12668e+07	3.62366e+07	2.93928e+06	1.69945e+06	1.23951e+06	2.19889e+06	3.51954e+07	3.714e+07	3.49315e+07	3.51968e+07	3.49303e+07
Alloimperatorin	2.68	level2			271.091	92.9	POS	1.83208e+07	1.83355e+07	2.07717e+07	2.10305e+07	1.84815e+07	1.74791e+07	2.65996e+07	1.96626e+07	2.7723e+07	3.16367e+07	2.89779e+07	2.76058e+07	3.23623e+07	3.0129e+07	2.76937e+07	3.20739e+07	5.05032e+07	4.78855e+07	4.48939e+07	2.77722e+07	3.48788e+07	4.31235e+07	3.97474e+07	3.15268e+07	3.14686e+07	3.17639e+07	3.14217e+07	3.2373e+07	3.17689e+07
Moclobemide	2.68	level2			269.106	73.2	POS	6.12678e+08	5.06112e+08	3.83972e+08	7.49095e+08	6.31246e+08	5.63623e+08	1.98261e+08	1.85423e+08	1.62181e+08	3.05036e+08	2.16233e+08	2.39744e+08	2.69996e+08	3.15101e+08	2.33648e+08	4.42506e+08	4.9961e+08	5.39829e+08	4.47788e+08	3.88479e+08	3.90987e+08	4.01709e+08	3.31468e+08	4.04057e+08	3.94722e+08	3.96609e+08	3.95806e+08	4.00234e+08	3.98003e+08
LPI(18:0)	2.68	level2			601.332	156.8	POS	3.89823e+06	2.85319e+06	2.69192e+06	3.66124e+06	3.09905e+06	3.07588e+06	5.48425e+06	7.86974e+06	6.9027e+06	5.8503e+06	5.32875e+06	5.19697e+06	6.30577e+06	5.8071e+06	5.15764e+06	5.01064e+06	1.1387e+07	5.27991e+06	1.24994e+07	3.8064e+06	7.01991e+06	5.27488e+06	5.14298e+06	8.00372e+06	7.63455e+06	7.61638e+06	7.63447e+06	7.54451e+06	7.63446e+06
LPS(18:0)	2.68	level2			526.312	155.4	POS	2.67643e+06	2.4024e+06	2.77472e+06	3.14041e+06	2.66367e+06	2.76419e+06	4.30353e+06	6.50641e+06	5.64898e+06	4.09343e+06	3.85888e+06	3.62934e+06	3.8075e+06	4.19479e+06	3.60096e+06	3.51662e+06	7.61723e+06	4.59547e+06	7.13023e+06	3.66949e+06	4.37459e+06	4.23887e+06	3.42594e+06	5.43034e+06	4.70991e+06	4.79599e+06	4.77401e+06	4.83572e+06	4.79612e+06
Tetradecenedioylcarnitine (Car(14:1-O2))	2.68	level2			400.268	141.7	POS	424538	339207	763092	467956	412417	466724	30385.2	51703.3	24190.7	77857.5	51551.4	43273.3	41986.9	119001	63830.5	174526	27878.1	38646.1	24603.7	515547	211240	195293	187672	97707.8	144210	137988	139655	137979	139659
PC(34:2)	2.67	level2			758.566	101.2	POS	9.43074e+07	5.7899e+07	1.01644e+08	8.64293e+07	2.03068e+08	3.93882e+08	3.09858e+07	3.58622e+07	7.22417e+07	5.60133e+07	5.12153e+07	5.91326e+07	1.3079e+08	2.26024e+08	2.72291e+07	5.5671e+07	3.28522e+07	3.56186e+07	3.50188e+07	1.37735e+08	1.08414e+08	6.77297e+07	9.62477e+07	9.35246e+07	4.73622e+07	4.73851e+07	4.75451e+07	4.76477e+07	7.05728e+07
3,5-Di-tert-butyl-4-hydroxybenzoic acid	2.67	level2			251.165	311.2	POS	1.58209e+06	1.81543e+06	2.3352e+06	2.32437e+06	2.00674e+06	2.13568e+06	1.91574e+06	1.7485e+06	1.81128e+06	1.86949e+06	1.90321e+06	1.98951e+06	849204	1.20182e+06	1.83511e+06	1.48799e+06	2.26889e+06	1.56605e+06	1.48858e+06	2.14018e+06	1.72082e+06	2.21998e+06	2.33035e+06	1.8881e+06	1.76185e+06	1.65374e+06	1.63297e+06	1.68221e+06	1.65358e+06
2,6-Difluoro-4-iodophenol	2.67	level2			254.913	281.9	NEG	3.18947e+06	5.86442e+06	5.95688e+06	3.42177e+06	4.42735e+06	2.61619e+06	4.81955e+06	6.51211e+06	6.21918e+06	6.20193e+06	5.56544e+06	6.02293e+06	3.11067e+06	4.6742e+06	3.31796e+06	2.86161e+06	7.82853e+06	7.21435e+06	6.65863e+06	5.49988e+06	7.65583e+06	9.07797e+06	9.00203e+06	7.14989e+06	4.28598e+06	5.79069e+06	5.79682e+06	5.79333e+06	5.62007e+06
7-(Ethylamino)-6-methyl-4-(trifluoromethyl)-2H-chromen-2-one	2.67	level2			272.088	279.1	POS	2.3959e+07	3.72166e+07	8.69314e+07	5.28071e+07	9.34491e+07	8.26558e+07	3.83595e+07	5.30641e+07	5.58127e+07	3.77013e+07	3.14018e+07	4.19407e+07	1.32238e+07	3.08023e+07	1.68342e+07	2.55421e+07	7.75808e+07	6.97147e+07	2.75474e+07	2.08563e+07	1.20241e+07	4.26013e+07	2.03226e+07	2.23993e+07	3.79738e+07	3.80884e+07	3.77742e+07	3.77732e+07	3.76835e+07
Licoflavone B	2.67	level2			391.192	244	POS	486198	468603	502610	807762	594048	849786	571878	856018	690875	918812	688298	1.94068e+06	1.16779e+06	858147	583166	658148	467690	463529	635075	612124	1.2455e+06	529328	596921	498952	512897	536783	512713	689360	511924
(2-Oxo-1-pyrrolidinyl)acetic acid	2.67	level2			144.065	237.9	POS	2.50841e+06	1.62816e+06	1.84884e+06	2.54791e+06	2.25726e+06	2.9331e+06	5.65879e+06	5.03904e+06	7.09033e+06	2.21204e+06	2.18145e+06	3.05999e+06	3.90825e+06	5.53989e+06	2.28787e+06	5.9596e+06	2.39117e+06	4.25275e+06	3.57465e+06	1.87864e+06	2.48546e+06	1.8061e+06	1.89154e+06	3.23778e+06	3.08767e+06	2.95625e+06	3.13198e+06	3.17516e+06	3.08781e+06
Tetrafluorosuccinic acid	2.67	level2			188.981	231.9	NEG	177852	123776	133507	95253.1	169103	131502	153303	172585	132090	154917	98096.2	122563	142384	122812	132395	107525	186752	135236	145522	147214	188530	199574	195413	193695	179407	177169	169643	169791	137758
Leu-Asp	2.67	level2			247.128	222.4	POS	3.13055e+06	3.20723e+06	3.60221e+06	3.22885e+06	3.48027e+06	4.91803e+06	4.43852e+06	4.50492e+06	4.78868e+06	5.83808e+06	6.10313e+06	5.86318e+06	8.36254e+06	3.80786e+06	4.47465e+06	3.8836e+06	3.63397e+06	4.59908e+06	2.79235e+06	3.81691e+06	4.12987e+06	3.96435e+06	3.79529e+06	5.47166e+06	3.78785e+06	4.01061e+06	3.97509e+06	4.0109e+06	4.01081e+06
Asn-Asn	2.67	level2			245.089	222.4	NEG	784948	157846	294158	144401	150302	129720	824701	1.09829e+06	818919	1.16478e+06	1.81518e+06	1.63271e+06	1.75416e+06	968217	1.80347e+06	324042	903121	176541	1.26977e+06	602685	1.17406e+06	1.68333e+06	46316.6	801562	741219	749408	580802	972308	972642
Pro-Asn	2.67	level2			230.112	219.4	POS	1.60948e+06	1.21932e+06	1.63004e+06	1.39408e+06	1.36165e+06	1.92823e+06	4.0937e+06	3.45019e+06	4.26917e+06	5.29484e+06	5.42549e+06	4.76258e+06	2.66318e+06	3.40029e+06	5.48922e+06	4.45657e+06	1.15204e+06	1.12596e+06	1.2762e+06	1.83541e+06	1.36333e+06	1.19019e+06	1.46104e+06	1.47567e+06	2.32648e+06	2.35113e+06	2.3426e+06	2.34258e+06	2.37237e+06
1-Methyl-4-piperidinecarboxylic acid	2.67	level2			144.101	214.9	POS	3.44277e+06	3.26053e+06	4.08096e+06	4.81947e+06	3.50846e+06	4.57353e+06	2.69748e+06	2.78505e+06	3.55414e+06	4.27928e+06	2.60321e+06	3.25197e+06	1.17088e+06	1.63996e+06	1.80713e+06	1.48531e+06	3.63377e+06	5.74119e+06	3.34393e+06	2.79381e+06	3.67846e+06	5.14839e+06	5.89668e+06	2.24554e+06	3.20091e+06	3.14695e+06	3.23626e+06	3.20166e+06	3.2323e+06
Ala-Gly-Ala	2.67	level2			216.099	205.6	NEG	1.93839e+06	1.56201e+06	1.37563e+06	1.18466e+06	1.14573e+06	978283	2.68294e+06	1.99509e+06	2.20776e+06	5.13647e+06	5.07695e+06	5.34416e+06	1.36891e+07	4.74936e+06	4.60479e+06	4.27328e+06	1.89831e+06	4.29909e+06	2.41802e+06	4.38182e+06	3.36167e+06	2.69115e+06	3.066e+06	2.4718e+06	2.72987e+06	2.86078e+06	2.8987e+06	2.89827e+06	2.92614e+06
Methyl 4-(trifluoromethyl)benzoylacetate	2.67	level2			247.057	205.5	POS	1.03099e+07	7.83108e+06	1.07264e+07	8.59102e+06	6.62734e+06	6.76619e+06	2.93973e+06	4.14391e+06	3.63205e+06	4.48809e+06	5.19951e+06	3.84719e+06	5.69109e+06	5.08595e+06	8.52772e+06	6.62572e+06	3.05986e+06	1.89634e+06	7.37112e+06	4.31723e+06	4.3652e+06	2.88943e+06	3.054e+06	3.24129e+06	5.17027e+06	5.19633e+06	5.24749e+06	5.252e+06	5.19634e+06
Damnacanthal	2.67	level2			283.061	201.1	POS	3.85172e+07	5.49837e+07	3.17328e+07	6.95837e+07	4.92363e+07	3.71593e+07	6.33767e+06	1.23489e+07	5.14465e+06	1.25315e+07	6.70343e+06	1.23057e+07	5.57515e+06	7.5971e+06	6.0654e+06	8.92674e+06	1.20531e+07	1.04319e+07	7.85063e+06	9.98138e+06	9.29934e+06	8.28586e+06	8.01568e+06	9.09121e+06	1.8363e+07	1.73391e+07	1.67672e+07	1.6718e+07	1.66999e+07
4-(2-Hydroxyethyl)piperazine-1-(2-hydroxypropanesulfonic acid)	2.67	level2			269.115	200.9	POS	1.67115e+06	2.46086e+06	1.47217e+06	2.00686e+06	1.80764e+06	1.69597e+06	600127	664109	538549	796870	568165	800221	717888	668165	356829	544423	910180	1.40336e+06	774503	1.1881e+06	964486	693910	855066	906186	956341	980601	952208	956341	971329
N-(4-Hydroxy-3-methylphenyl)acetamide	2.67	level2			166.085	199.6	POS	3.15931e+06	3.1285e+06	3.95374e+06	3.18157e+06	3.20062e+06	3.80814e+06	1.53271e+06	1.70445e+06	1.76869e+06	1.703e+06	1.88338e+06	1.32125e+06	1.28075e+06	1.31873e+06	1.44081e+06	1.29229e+06	1.32564e+06	1.40082e+06	1.27929e+06	1.51715e+06	1.45477e+06	1.54318e+06	1.54445e+06	1.21449e+06	1.68108e+06	1.68061e+06	1.72615e+06	1.68062e+06	1.91295e+06
Pimonidazole	2.67	level2			255.144	191.1	POS	857144	312322	298742	367618	304830	167357	1.97184e+06	1.42755e+06	1.01427e+06	3.02089e+06	2.67951e+06	3.75006e+06	3.57281e+06	1.79476e+06	3.30508e+06	2.18384e+06	428978	696068	905586	721034	1.13522e+06	326301	376641	767190	1.62419e+06	1.35631e+06	1.25105e+06	1.25272e+06	1.24731e+06
5-Cyclohexyl-1,3,4-thiadiazol-2-amine	2.67	level2			184.089	189.5	POS	1.02892e+07	1.32416e+07	4.4977e+06	1.45881e+07	8.16616e+06	6.86271e+06	300709	1.17215e+06	550509	470903	514970	988049	567165	282650	631285	693508	1.12505e+06	1.49763e+06	910991	1.27784e+06	890305	948949	1.2903e+06	1.02204e+06	2.13663e+06	2.13655e+06	2.01812e+06	2.11803e+06	2.11818e+06
Tyr-Asn	2.67	level2			296.123	187.2	POS	877601	620701	736479	445704	481925	435528	2.12825e+06	1.64028e+06	1.48806e+06	3.50556e+06	2.74552e+06	2.82264e+06	2.42409e+06	1.86336e+06	2.35817e+06	2.17919e+06	495727	715575	940672	1.58632e+06	1.24842e+06	567638	647999	1.21264e+06	1.30314e+06	1.35105e+06	1.31659e+06	1.3258e+06	1.31883e+06
3-Hydroxybenzene-1-carboximidamide	2.67	level2			137.07	185.3	POS	6.96923e+07	4.56785e+07	2.38974e+07	4.63749e+07	1.60151e+07	2.32748e+07	3.96583e+07	6.48588e+07	3.41319e+07	3.82815e+07	6.99619e+07	2.32196e+07	5.87498e+07	6.59912e+07	5.54208e+07	1.13524e+08	2.42024e+07	9.63152e+06	9.3448e+06	3.02159e+07	2.37131e+07	2.31251e+07	2.9429e+07	1.18143e+07	3.37624e+07	3.37634e+07	3.33851e+07	3.37639e+07	3.31065e+07
4'-Aminoacetophenone	2.67	level2			136.075	184.6	POS	4.24864e+06	4.14976e+06	4.98949e+06	4.4865e+06	4.2761e+06	4.70736e+06	7.17859e+06	8.64027e+06	1.03878e+07	9.99478e+06	1.07797e+07	9.13777e+06	6.56573e+06	6.52759e+06	7.40521e+06	6.9502e+06	4.74111e+06	3.97397e+06	4.28167e+06	5.96812e+06	5.82527e+06	5.06574e+06	5.3657e+06	5.20027e+06	5.51541e+06	5.58367e+06	5.44999e+06	5.5835e+06	5.5838e+06
4-Butyloxazole	2.67	level2			126.091	181.6	POS	817088	504007	750910	479941	591040	719455	686458	372616	465552	609287	790424	640942	1.09752e+06	507729	1.54192e+06	880697	735413	1.20045e+06	1.17051e+06	2.18973e+06	3.82734e+06	1.98791e+06	3.47903e+06	2.95206e+06	1.39383e+06	1.36793e+06	1.38361e+06	1.3835e+06	1.42811e+06
Ile-Asn	2.67	level2			246.144	178.7	POS	6.9808e+06	4.8002e+06	4.35222e+06	4.46569e+06	3.4587e+06	3.9095e+06	1.22963e+07	1.44415e+07	1.29811e+07	2.712e+07	2.48942e+07	2.34602e+07	3.82352e+07	1.41318e+07	1.56992e+07	1.70136e+07	4.89195e+06	6.10991e+06	7.70146e+06	8.1146e+06	7.72345e+06	3.36114e+06	3.43185e+06	6.20133e+06	1.12597e+07	1.18986e+07	1.12578e+07	1.1465e+07	1.12568e+07
N,N-Dimethyl-4-(6-methylbenzo[d]thiazol-2-yl)aniline	2.67	level2			269.112	178.6	POS	3.6879e+06	2.7179e+06	1.91855e+06	2.70113e+06	2.3015e+06	1.65114e+06	4.26736e+06	3.87895e+06	2.7198e+06	1.05541e+07	7.91561e+06	9.00454e+06	1.89767e+07	9.41863e+06	7.09401e+06	8.38101e+06	1.93202e+06	3.63593e+06	5.4249e+06	6.71521e+06	4.28886e+06	971354	1.31706e+06	3.71025e+06	5.37092e+06	5.72073e+06	5.37051e+06	5.49862e+06	5.36676e+06
1-Butylimidazole	2.67	level2			125.107	171.8	POS	7.50094e+06	7.8353e+06	5.71526e+06	7.54075e+06	7.4189e+06	6.17019e+06	4.55261e+06	8.96836e+06	4.66254e+06	5.99231e+06	6.61807e+06	5.20686e+06	6.90384e+06	6.82336e+06	7.27629e+06	6.32432e+06	4.92362e+06	6.04393e+06	5.76164e+06	7.63979e+06	6.71424e+06	5.70324e+06	6.56918e+06	6.85159e+06	6.413e+06	6.54875e+06	6.41939e+06	7.15232e+06	6.42854e+06
N-(4-Hydroxyphenyl)propanamide	2.67	level2			166.085	171.4	POS	5.06537e+07	4.95459e+07	4.27775e+07	6.412e+07	4.93732e+07	5.40221e+07	6.50927e+07	7.45901e+07	8.56894e+07	1.00189e+08	8.98055e+07	9.02377e+07	7.3302e+07	6.34754e+07	8.76998e+07	7.49664e+07	5.50856e+07	4.61178e+07	4.79704e+07	6.10776e+07	5.09132e+07	4.00204e+07	3.83274e+07	4.73897e+07	5.88395e+07	6.05848e+07	6.122e+07	6.27118e+07	6.06602e+07
4-Quinolinamine, 6-[(1,1-dimethylethyl)sulfonyl]-N-(5-fluoro-1H-indazol-3-yl)-	2.67	level2			397.115	164.5	NEG	6.14569e+07	5.05056e+07	3.5479e+07	7.65987e+07	6.98799e+07	8.7369e+07	2.66407e+07	2.7863e+07	3.80015e+07	3.38685e+07	3.23555e+07	3.54106e+07	2.66605e+07	5.47025e+07	3.15214e+07	6.09204e+07	3.15347e+07	3.754e+07	2.6083e+07	4.70681e+07	2.14632e+07	2.48068e+07	2.37992e+07	1.60375e+07	4.13696e+07	4.1617e+07	4.19151e+07	4.19125e+07	4.24429e+07
Conivaptan	2.67	level2			499.212	161	POS	1.59108e+06	1.21784e+06	2.23944e+06	2.75042e+06	1.90712e+06	2.19042e+06	1.21035e+06	1.15906e+06	1.60264e+06	1.46341e+06	1.99094e+06	1.87876e+06	1.34311e+06	2.06598e+06	2.11352e+06	2.29817e+06	846137	1.00781e+06	1.03025e+06	1.87912e+06	1.4584e+06	635795	651212	648343	1.49319e+06	1.4927e+06	1.5388e+06	1.49284e+06	1.5733e+06
Simvastatin	2.67	level2			419.277	160.8	POS	1.4614e+06	1.59367e+06	2.15832e+06	1.25453e+06	1.84569e+06	1.22284e+06	3.7331e+06	3.85179e+06	3.52213e+06	3.28351e+06	3.36124e+06	3.48175e+06	3.024e+06	2.37538e+06	2.93761e+06	2.32137e+06	2.63265e+06	2.14326e+06	2.40282e+06	2.65742e+06	3.04802e+06	3.33897e+06	2.70719e+06	2.72332e+06	2.31243e+06	2.28874e+06	2.38245e+06	2.28811e+06	2.33572e+06
Isopongaflavone	2.67	level2			335.126	160.1	POS	844508	961787	1.40699e+06	776762	1.04255e+06	557131	3.12601e+06	3.83907e+06	3.92489e+06	3.31039e+06	3.84517e+06	3.43924e+06	1.98586e+06	1.30226e+06	2.24731e+06	1.79406e+06	2.11304e+06	1.20798e+06	1.06379e+06	1.4088e+06	2.19991e+06	1.86575e+06	1.50505e+06	1.83256e+06	1.9614e+06	1.78982e+06	1.77128e+06	1.6092e+06	1.73357e+06
Met-Thr	2.67	level2			251.105	151.9	POS	674171	738983	324339	679538	338062	669086	1.46973e+06	928339	995006	1.03441e+06	1.40689e+06	3.17715e+06	1.42767e+06	1.6768e+06	2.32009e+06	2.08973e+06	265042	815115	844085	1.19146e+06	928746	383510	267371	1.00739e+06	1.34461e+06	1.35479e+06	1.34471e+06	1.40071e+06	1.34467e+06
8-Methylquinolin-2(1H)-one	2.67	level2			160.075	147.7	POS	3.51816e+06	1.88869e+06	965590	2.44045e+06	1.46287e+06	1.90205e+06	409134	623784	992900	500307	824568	552338	2.34978e+06	1.69157e+06	1.29016e+06	1.81538e+06	908011	769900	872692	1.62191e+06	998619	1.0459e+06	1.08755e+06	1.14953e+06	1.07547e+06	1.04228e+06	1.02352e+06	1.02279e+06	986030
4-Hydrazinylpyridin-2(1H)-one	2.67	level2			126.066	147.3	POS	2.36069e+06	3.0174e+06	3.02232e+06	3.84757e+06	4.61732e+06	4.11623e+06	3.74902e+06	5.84976e+06	6.13077e+06	5.79036e+06	5.65841e+06	6.08155e+06	1.95356e+06	2.83327e+06	4.33713e+06	2.46518e+06	1.30167e+07	3.69123e+06	3.04878e+06	3.90033e+06	4.05382e+06	1.01131e+07	7.24333e+06	3.45815e+06	4.12286e+06	4.07002e+06	4.07041e+06	4.07005e+06	4.07005e+06
Pentylenetetrazole	2.67	level2			139.097	147.2	POS	1.84479e+06	2.14042e+06	1.86342e+06	3.00381e+06	2.24721e+06	2.17405e+06	2.07079e+06	2.00648e+06	2.23035e+06	2.19288e+06	2.0487e+06	1.96136e+06	2.55293e+06	2.56338e+06	2.75157e+06	2.53831e+06	1.31987e+06	1.31368e+06	1.33496e+06	1.50258e+06	1.19617e+06	1.40928e+06	1.46142e+06	1.1411e+06	1.74849e+06	1.77625e+06	1.75076e+06	1.75537e+06	1.74476e+06
5-Chloro-7-(4-morpholinylmethyl)-8-quinolinol	2.67	level2			277.074	142.7	NEG	7.96889e+06	3.38916e+06	2.93121e+06	1.6471e+07	4.779e+06	1.33526e+07	1.45804e+06	2.36737e+06	2.81139e+06	3.9937e+06	3.99487e+06	2.86089e+06	5.47259e+06	8.44511e+06	5.47992e+06	1.03438e+07	2.47863e+06	1.78763e+06	3.26687e+06	6.53085e+06	1.14266e+06	356672	440531	705396	4.1006e+06	4.13065e+06	3.97062e+06	4.13104e+06	4.17251e+06
Maltoxazine	2.67	level2			180.101	138.6	POS	841025	421672	532805	349764	855294	327642	2.56018e+06	2.90777e+06	858163	3.61606e+06	1.02711e+06	1.30526e+06	1.07447e+06	1.389e+06	1.27143e+06	506270	488512	717591	2.20475e+07	2.21766e+06	1.2722e+07	1.36755e+06	1.16308e+06	3.56656e+06	2.23577e+06	2.25318e+06	2.24852e+06	2.25137e+06	2.25318e+06
1,5-Diazabicyclo[4.3.0]-non-5-ene	2.67	level2			125.107	135.8	POS	595417	2.09986e+06	1.78489e+06	2.57634e+06	1.643e+06	1.9268e+06	2.05203e+06	1.54051e+06	1.44125e+06	1.38339e+06	1.30134e+06	1.36218e+06	1.42715e+06	1.51232e+06	1.47942e+06	1.3649e+06	1.50124e+06	1.86256e+06	1.77421e+06	2.35596e+06	1.99383e+06	2.49311e+06	1.56051e+06	1.84693e+06	2.13486e+06	2.33156e+06	2.62074e+06	2.13867e+06	2.0905e+06
2-(1-Piperidyl)propan-2-ol	2.67	level2			144.138	135.8	POS	2.58678e+06	2.59847e+06	3.58285e+06	2.10461e+06	2.86414e+06	2.18055e+06	4.02475e+06	4.18234e+06	4.82798e+06	3.88332e+06	3.72106e+06	3.62455e+06	3.01837e+06	2.10731e+06	2.43903e+06	2.33062e+06	3.92258e+06	2.95598e+06	3.8038e+06	3.26081e+06	3.80111e+06	4.25344e+06	3.78759e+06	2.97592e+06	3.28267e+06	3.30561e+06	3.27891e+06	3.17271e+06	3.30551e+06
N-(4-Chloro-3-nitrophenyl)-3-methylbenzamide	2.67	level2			289.037	133.2	NEG	2.29719e+06	1.77998e+06	2.32798e+06	1.2937e+06	1.78312e+06	2.61517e+06	2.43528e+06	1.53454e+06	2.96081e+06	1.86081e+06	2.80329e+06	2.60636e+06	1.93083e+06	1.93652e+06	1.95176e+06	2.66941e+06	1.00347e+06	1.24848e+06	1.46198e+06	1.94269e+06	1.83903e+06	2.8547e+06	3.64434e+06	2.76353e+06	1.87882e+06	2.09481e+06	1.54241e+06	2.10082e+06	2.1738e+06
7-Hydroxy-2-acetylaminofluorene	2.67	level2			240.101	128.8	POS	1.29966e+07	9.5306e+06	1.61355e+07	9.64631e+06	9.20643e+06	1.67942e+07	7.28066e+06	9.95113e+06	9.42058e+06	9.90732e+06	6.28245e+06	9.77244e+06	4.00991e+06	6.57603e+06	4.33944e+06	4.94428e+06	6.53966e+06	9.81224e+06	6.2978e+06	1.93517e+07	1.81585e+07	2.15659e+07	2.30965e+07	1.47857e+07	9.41612e+06	9.41609e+06	9.47512e+06	9.68011e+06	9.41666e+06
4H-Pyrrolo[3,2-c]pyridin-4-one, 1,5,6,7-tetrahydro-2-[2-(3-quinolinyl)-4-pyridinyl]-	2.67	level2			341.141	126.9	POS	774872	434367	340128	244387	232647	139371	1.15763e+06	951920	652551	1.52808e+06	1.30268e+06	1.44435e+06	1.60493e+06	1.1806e+06	1.33648e+06	872512	171572	396867	527783	969536	643123	289076	427036	559261	763206	753915	739792	634065	739979
Leu-Tyr	2.67	level2			295.164	126.8	POS	4.70913e+06	7.79702e+06	5.39014e+06	6.29136e+06	3.17176e+06	4.31065e+06	5.95533e+06	5.87957e+06	4.91828e+06	7.43575e+06	6.19165e+06	8.15239e+06	1.06847e+07	5.18727e+06	6.79817e+06	5.15842e+06	3.38335e+06	4.37702e+06	4.44512e+06	9.12346e+06	7.42005e+06	6.47269e+06	5.43586e+06	5.37422e+06	7.26731e+06	5.80657e+06	5.28421e+06	5.33645e+06	5.31015e+06
Glu-Val-Phe	2.67	level2			392.182	108.8	NEG	1.81204e+06	2.18215e+06	1.67712e+06	2.01673e+06	1.65688e+06	2.49519e+06	807308	632934	1.0475e+06	963548	826307	1.04742e+06	946869	595298	589222	763902	229263	622574	538933	1.3531e+06	744627	791870	1.2527e+06	776175	967692	986741	866568	965202	980925
N-(3-Chloro-4-fluorophenyl)-4-quinazolinamine	2.67	level2			272.041	107.5	NEG	2.68849e+06	6.54167e+06	6.77838e+06	8.18125e+06	9.28135e+06	1.05212e+07	1.36269e+07	1.03759e+07	1.2586e+07	1.05276e+07	1.47919e+07	1.25014e+07	9.8128e+06	8.19037e+06	1.67175e+07	1.55069e+07	6.54596e+06	7.58094e+06	6.1251e+06	1.98073e+06	7.01894e+06	5.48594e+06	1.01556e+07	6.62361e+06	1.08669e+07	1.08971e+07	1.08896e+07	1.06542e+07	9.27261e+06
5-Amino-1-(3-chloro-4-methylphenyl)-1H-pyrazole-4-carbonitrile	2.67	level2			233.058	105.1	POS	1.63066e+06	1.22683e+06	1.20473e+06	1.91449e+06	1.36536e+06	2.68439e+06	656948	610500	464870	1.28263e+06	1.33914e+06	882075	1.64575e+06	1.87122e+06	1.4242e+06	1.47171e+06	810312	818958	907954	1.0498e+06	654191	470779	479913	610690	1.0582e+06	1.09213e+06	1.11681e+06	1.11622e+06	1.11691e+06
5-(4-Nitro-1H-pyrazol-1-yl)-1H-tetraazole	2.67	level2			180.028	104.7	NEG	2.49947e+06	9.24169e+06	5.85917e+06	6.92174e+06	8.26161e+06	8.50127e+06	3.54783e+06	9.0532e+06	4.31871e+06	5.39656e+06	6.06648e+06	3.58928e+06	3.89235e+06	5.13061e+06	2.6379e+06	6.17485e+06	1.09487e+07	3.04309e+06	3.33955e+06	2.18428e+06	2.51664e+06	3.90926e+06	3.17921e+06	2.80231e+06	4.36674e+06	4.37174e+06	3.72311e+06	4.3781e+06	3.54367e+06
Cassythicine	2.67	level2			324.123	102.3	NEG	805246	684017	801891	492604	549850	670453	5.2506e+06	5.1058e+06	6.1538e+06	6.85976e+06	8.31415e+06	7.36605e+06	1.99556e+06	2.43053e+06	4.22007e+06	2.94027e+06	1.45209e+06	1.90415e+06	1.53044e+06	1.93076e+06	1.09824e+06	466900	593270	1.57865e+06	2.44715e+06	2.48554e+06	2.50181e+06	2.51083e+06	2.55405e+06
Ile-Cys	2.67	level2			235.11	99.6	POS	1.9796e+06	1.81707e+06	1.52823e+06	1.21955e+06	1.32482e+06	1.37975e+06	3.85782e+06	2.72099e+06	3.48313e+06	4.99468e+06	5.13893e+06	6.56599e+06	7.14067e+06	3.59434e+06	4.54928e+06	3.43792e+06	478999	1.82751e+06	1.67414e+06	2.92114e+06	1.78754e+06	1.45853e+06	1.59968e+06	2.67055e+06	2.69191e+06	2.71689e+06	2.76001e+06	2.71674e+06	2.81321e+06
1,2-Dilinoleoyl-sn-glycero-3-phosphoethanolamine	2.67	level2			740.519	90.2	POS	7.01988e+06	1.9347e+07	1.0712e+07	1.27595e+07	3.28059e+07	5.82229e+06	2.43215e+06	2.77054e+06	6.34169e+06	2.42667e+06	5.88606e+06	4.23568e+06	5.86244e+06	1.09684e+07	3.75932e+06	6.42075e+06	1.03442e+07	2.74006e+06	7.59998e+06	2.0685e+07	7.0457e+06	1.77611e+07	4.77923e+06	6.75444e+06	6.13825e+06	6.14731e+06	6.06423e+06	6.93095e+06	1.00499e+07
2-Docosahexaenoyl-1-palmitoyl-sn-glycero-3-phosphoethanolamine	2.67	level2			764.519	90	POS	2.51742e+07	1.22985e+07	7.78085e+07	1.18062e+08	5.44114e+07	1.00184e+08	1.63071e+07	1.2671e+07	2.24431e+07	1.13107e+07	1.85211e+07	1.1438e+07	4.33497e+07	5.22155e+07	1.42758e+07	3.74879e+07	1.06477e+07	9.1726e+06	3.26369e+07	2.88645e+07	3.18128e+07	2.22132e+07	1.97864e+07	2.73187e+07	1.67339e+07	1.63687e+07	1.40205e+07	1.68315e+07	1.69768e+07
Phe-Met	2.67	level2			297.125	84.5	POS	3.91436e+06	1.92931e+06	2.47441e+06	2.11744e+06	1.58738e+06	1.65422e+06	5.98235e+06	5.70016e+06	6.10283e+06	6.44602e+06	8.74128e+06	7.68914e+06	6.25582e+06	4.55882e+06	6.07034e+06	4.25226e+06	1.2476e+06	3.12159e+06	2.83235e+06	3.85641e+06	2.28904e+06	3.07953e+06	2.21753e+06	2.47173e+06	4.41486e+06	3.7975e+06	5.47435e+06	5.46714e+06	5.50957e+06
6-Formylpterin	2.67	level2			190.036	77.9	NEG	1.24762e+08	1.60258e+08	1.34295e+08	7.33025e+07	7.62607e+07	6.44521e+07	1.01974e+08	8.15907e+07	1.04897e+08	1.19499e+08	8.78107e+07	1.15985e+08	9.68558e+07	9.3839e+07	8.9457e+07	9.0397e+07	8.47985e+07	1.05986e+08	1.13978e+08	1.04737e+08	8.85707e+07	1.25735e+08	1.13692e+08	1.09904e+08	9.79545e+07	9.79669e+07	9.79306e+07	7.71498e+07	9.79156e+07
1-Palmitoyl-2-docosahexaenoyl-sn-glycero-3-phosphocholine	2.67	level2			806.565	62.6	POS	2.10867e+07	5.06815e+06	4.15828e+07	4.29072e+07	2.42189e+07	1.17482e+07	3.20608e+07	9.39396e+06	1.07725e+07	1.50166e+07	1.23859e+08	4.34868e+06	7.07955e+06	1.87441e+07	2.26258e+07	1.63285e+07	3.26531e+07	9.74763e+06	7.78143e+06	1.25876e+07	4.33724e+07	7.67223e+06	1.62807e+07	3.0888e+07	3.53688e+07	3.54766e+07	2.14181e+07	2.15331e+07	2.40387e+07
Tetraethylammonium cation	2.67	level2			130.158	61.3	POS	3.47131e+06	4.04043e+06	4.49265e+06	3.61768e+06	3.35958e+06	2.14622e+06	9.61718e+06	4.30285e+06	9.34494e+06	1.17845e+08	1.11849e+08	1.53812e+07	2.33685e+06	2.29805e+06	2.97311e+06	5.19055e+06	3.69549e+06	2.76242e+06	8.64028e+06	3.17625e+07	1.40168e+07	1.26549e+07	1.53632e+07	6.31367e+06	1.78228e+07	1.78236e+07	1.73688e+07	1.76997e+07	1.79456e+07
(+)-Norpseudoephedrine	2.67	level2			152.106	57.9	POS	333156	2.29162e+06	125277	2.2182e+06	1.96042e+06	2.08333e+06	1.28916e+07	2.66751e+07	3.06283e+07	1.03891e+07	1.64086e+07	1.733e+07	2.12618e+06	39946.8	2.15086e+06	2.10929e+06	2.13919e+06	2.05722e+06	74157.3	94517.8	2.06373e+06	55832.9	65729.4	1.99323e+06	3.39201e+06	3.44508e+06	3.42818e+06	3.42811e+06	3.46846e+06
Mepirizole	2.67	level2			235.118	52.7	POS	3.27899e+06	1.49407e+06	2.62121e+06	2.14352e+06	2.03748e+06	3.39469e+06	1.00411e+07	5.28975e+06	1.16714e+07	7.9584e+06	1.28384e+07	1.07896e+07	1.22552e+07	5.67577e+06	1.05183e+07	7.66058e+06	3.11649e+06	3.0495e+06	3.42166e+06	3.54152e+06	3.12995e+06	3.33872e+06	2.94771e+06	3.48425e+06	6.01691e+06	6.0847e+06	6.08453e+06	6.11955e+06	6.15688e+06
2-(4-Fluorophenyl)-1,3-benzoxazol-5-amine	2.67	level2			229.078	47	POS	894430	603737	942036	340799	691577	895693	2.28955e+06	788976	976893	1.5619e+06	2.10608e+06	3.47162e+06	3.59688e+06	1.62326e+06	5.7077e+06	1.74178e+06	151131	697724	279928	1.47886e+06	878036	424148	791077	913852	968849	1.08857e+06	1.09681e+06	1.12197e+06	1.12583e+06
Gentian violet cation	2.67	level2			372.242	38	POS	543801	1.45445e+06	903462	641078	412269	163089	1.81242e+06	487562	1.3845e+06	3.19227e+06	1.83521e+06	1.20811e+06	347808	392970	474609	2.25402e+06	468592	1.16703e+06	1.31814e+06	866886	123361	175436	40070.5	0	1.19606e+06	1.03642e+06	1.05834e+06	1.03328e+06	1.05427e+06
N-Oleoyl-L-serine	2.67	level2			368.28	29.6	NEG	684515	506803	943387	1.53781e+06	1.82602e+06	2.39671e+06	2.60134e+06	7.11313e+06	1.02985e+07	3.57039e+06	4.02303e+06	3.79658e+06	81469.5	689326	818044	1.47707e+06	4.16592e+06	1.16892e+06	531051	227202	227997	1.83118e+06	672086	730253	1.62513e+06	1.6204e+06	1.734e+06	1.6203e+06	1.62044e+06
N-Oleoyl-D-erythro-sphingosylphosphorylcholine	2.67	level2			729.587	26.8	POS	2.01405e+06	2.41239e+06	1.17365e+06	2.00692e+06	1.57198e+06	1.472e+06	6.96849e+06	2.90455e+06	2.11715e+06	2.64245e+06	3.67245e+06	1.75022e+06	2.9662e+06	4.06447e+06	3.1895e+06	2.61391e+06	8.07154e+06	6.89799e+06	7.55109e+06	1.42211e+06	2.3697e+06	2.40879e+06	2.49267e+06	2.80359e+06	4.65207e+06	4.86833e+06	4.44763e+06	4.44447e+06	4.64949e+06
1-palmitoyl-2-linoleoyl-sn-glycero-3-phospho-(1'-rac-glycerol)	2.67	level2			745.502	24.5	NEG	1.43519e+07	9.46874e+06	1.70781e+06	9.96923e+06	1.00981e+07	1.44371e+06	4.52704e+06	4.38692e+06	2.51981e+06	3.09829e+06	3.90534e+06	3.20245e+06	1.25949e+07	7.28212e+06	4.59368e+06	8.27805e+06	1.05398e+07	3.8116e+06	1.13936e+07	4.68165e+06	6.81116e+06	7.07032e+06	7.09433e+06	9.71653e+06	1.10723e+07	1.13343e+07	1.12282e+07	1.13317e+07	1.16421e+07
Leu-Cys	2.67	level2			235.11	23.5	POS	2.08393e+06	2.69932e+06	3.44744e+06	1.42406e+06	1.87913e+06	2.50206e+06	7.00436e+06	3.41538e+06	4.25389e+06	6.06047e+06	8.26231e+06	1.16431e+07	1.16975e+07	3.67232e+06	8.84024e+06	3.9743e+06	642629	1.68533e+06	1.26343e+06	3.28719e+06	2.53154e+06	1.32706e+06	2.00963e+06	2.53715e+06	3.5981e+06	3.59799e+06	3.57395e+06	3.57394e+06	3.71954e+06
1-(1Z-Octadecenyl)-2-(5Z,8Z,11Z,14Z-eicosatetraenoyl)-sn-glycero-3-phosphocholine	2.67	level2			794.602	18.8	POS	3.08839e+07	1.05515e+07	3.27288e+07	7.06335e+06	1.10009e+07	2.15522e+07	3.30475e+07	2.34258e+07	4.62461e+07	3.01682e+07	4.01207e+07	3.32213e+07	2.29879e+07	1.55007e+07	4.76714e+07	3.07816e+07	1.24346e+07	1.41322e+07	1.42519e+07	1.48309e+07	1.51573e+07	1.83092e+07	1.71358e+07	1.88012e+07	2.37806e+07	2.61741e+07	2.27192e+07	2.36991e+07	2.72157e+07
N-(2,5-Dichlorophenyl)-2-hydroxybenzamide	2.67	level2			279.995	16.3	NEG	9.2775e+06	4.18219e+06	3.81704e+06	3.95234e+06	1.23752e+06	3.74632e+06	1.06394e+07	2.21215e+07	3.7255e+07	1.96016e+07	3.38347e+07	1.98564e+07	1.22503e+07	8.92824e+06	3.29403e+06	1.02772e+07	1.32586e+07	4.51894e+06	8.85811e+07	6.26221e+07	1.91725e+07	3.98321e+07	6.13657e+07	2.36425e+07	2.88165e+07	2.87901e+07	2.83728e+07	2.8381e+07	2.83777e+07
3,6,9,12-Tetraoxatetracosan-1-ol	2.67	level2			363.309	15.5	POS	803594	775578	1.30784e+06	1.0969e+06	983960	719358	916702	722264	589816	3.32476e+06	3.27601e+06	977513	575448	779902	449809	1.06819e+06	709289	413562	586780	389938	781637	600121	653824	864242	7.5871e+06	8.08139e+06	8.19294e+06	8.27995e+06	8.38539e+06
12-Methyl-13-tridecanolide	2.67	level2			227.2	12.7	POS	138113	271843	225331	279683	155097	133113	117052	172308	141252	186940	144835	124082	121195	150765	135109	197342	128593	114113	120722	200085	290721	157049	175874	187623	1.34564e+06	1.37127e+06	1.34587e+06	1.3709e+06	1.37074e+06
1-{[4-(Dimethylamino)benzyl]amino}-2-propanol	2.67	level2			209.164	10.7	POS	335805	392981	433170	406232	379702	454226	462090	349994	352513	375812	334307	388755	390076	338809	380282	463383	422845	325950	343653	391606	399472	419516	422124	392545	439492	431073	432193	495498	435748
Meclizine	2.67	level2			391.192	254.5	POS	525987	394579	507720	340803	351255	427982	910246	640293	507050	957732	932936	917585	1.29134e+06	842093	2.23169e+06	989520	534940	538448	689902	738311	1.28567e+06	301090	340497	534913	785750	756911	813413	778836	777288
Bortezomib__	2.67	level2			367.196	245.2	POS	1.45083e+06	1.8686e+06	3.59679e+06	2.49422e+06	2.53997e+06	3.59265e+06	4.44515e+06	5.46124e+06	5.4737e+06	3.67395e+06	5.50794e+06	3.89447e+06	133144	1.48506e+06	2.18621e+06	2.00414e+06	2.82529e+06	1.71809e+06	1.09307e+06	1.97556e+06	1.17134e+06	2.51081e+06	2.01037e+06	1.67032e+06	2.7333e+06	2.4254e+06	2.42632e+06	2.42532e+06	2.42472e+06
1,5-Naphthalenediamine	2.67	level2			159.091	161.4	POS	26268	144890	147827	206376	212010	146763	317908	364726	556351	393646	565657	468754	309021	229328	352658	267570	219613	127867	23773.4	179780	175864	150189	136797	212651	184473	194748	180481	191678	192387
Beta-Ecdysterone	2.67	level2			481.309	124.8	POS	4.40598e+07	3.9189e+07	5.5232e+07	5.25277e+07	5.82817e+07	3.6899e+07	4.50225e+07	5.20972e+07	5.64713e+07	4.60645e+07	5.17512e+07	5.94319e+07	3.8032e+07	4.45829e+07	4.31952e+07	4.74156e+07	1.12742e+08	7.74429e+07	7.44637e+07	5.17241e+07	4.90794e+07	4.47561e+07	4.31563e+07	4.99349e+07	5.74208e+07	5.74248e+07	5.97325e+07	5.81641e+07	5.74317e+07
Diuron-desdimethyl	2.67	level2			204.994	97.7	POS	1.63946e+06	2.02748e+06	1.7778e+06	1.50098e+06	1.74164e+06	1.71099e+06	1.39239e+06	1.07033e+06	1.16146e+06	1.41798e+06	1.02237e+06	1.73472e+06	1.51227e+06	1.45823e+06	1.63429e+06	1.48597e+06	1.0207e+06	1.87892e+06	1.21153e+06	2.21012e+06	1.94621e+06	1.69691e+06	2.38686e+06	1.8497e+06	1.37735e+06	1.33403e+06	1.41258e+06	1.25282e+06	1.33528e+06
LPI(20:4)	2.67	level2			621.301	151.2	POS	1.15498e+07	1.1275e+07	1.24871e+07	1.41215e+07	1.44193e+07	1.10117e+07	1.99152e+07	1.95769e+07	2.33877e+07	2.271e+07	2.00528e+07	2.29348e+07	1.42576e+07	1.51718e+07	1.99231e+07	1.50018e+07	2.89125e+07	2.35899e+07	2.42202e+07	1.59265e+07	1.63782e+07	1.23042e+07	1.33941e+07	1.50462e+07	1.84696e+07	1.8636e+07	1.85589e+07	1.86619e+07	1.8725e+07
Timonacic	2.67	level2			134.026	140.5	POS	369780	360326	152833	460788	374321	723707	730474	1.18819e+06	1.94565e+06	1.76999e+06	3.13914e+06	1.57636e+06	664013	572836	584538	788349	556336	374387	532698	711825	705678	645618	629756	490316	778924	802906	766628	801549	801504
Marimastat	2.67	level2			332.216	135.1	POS	599874	490764	649816	497446	485596	696432	1.16978e+06	1.2852e+06	1.20237e+06	1.80582e+06	2.6208e+06	2.14076e+06	1.49728e+06	917791	1.24977e+06	816064	292167	408347	455984	613133	505664	484224	362268	513992	842586	842620	807257	848366	848416
LPC(32:0)	2.67	level2			720.587	36.6	POS	7.54684e+06	5.82043e+06	6.84797e+06	4.90297e+06	5.22499e+06	7.14952e+06	7.75691e+06	6.93873e+06	8.2692e+06	6.8783e+06	5.93356e+06	5.21763e+06	7.50396e+06	9.63194e+06	8.61029e+06	6.59365e+06	4.56424e+06	3.327e+06	5.47627e+06	2.54049e+06	4.01071e+06	3.26875e+06	3.55882e+06	5.53959e+06	8.81782e+06	8.98989e+06	9.86196e+06	8.43866e+06	8.61699e+06
Oxononanoylcarnitine (Car(9:1-O))	2.66	level2			316.211	147.1	POS	6.15626e+06	4.929e+06	8.56999e+06	1.21716e+07	1.32219e+07	1.22666e+07	1.09523e+07	6.99714e+06	7.99321e+06	8.80079e+06	9.41374e+06	9.96042e+06	6.97663e+06	5.2699e+06	3.163e+06	5.03296e+06	6.44078e+06	1.16806e+07	1.40976e+07	9.13608e+07	4.60555e+07	7.43937e+07	7.61021e+07	3.66574e+07	1.76496e+07	1.76798e+07	1.75492e+07	1.78027e+07	1.77315e+07
PC(40:6)	2.66	level2			834.596	87.8	POS	2.49321e+07	5.81448e+06	2.42712e+07	5.80467e+06	5.01184e+07	1.22759e+07	9.91685e+06	1.43377e+07	1.99597e+07	1.41313e+07	1.13979e+07	6.90696e+06	2.49598e+07	3.93295e+07	1.21214e+07	1.90013e+07	9.97528e+06	5.1009e+06	1.26897e+07	1.58573e+07	1.2759e+07	2.2817e+07	1.0393e+07	2.72309e+07	1.54736e+07	1.62563e+07	1.39805e+07	1.40471e+07	1.88003e+07
PC(34:3)	2.66	level2			756.55	35.7	POS	6.18128e+08	6.70336e+08	9.89943e+08	8.42741e+08	9.97791e+08	5.69509e+08	5.62263e+08	4.42197e+08	5.62534e+08	5.73007e+08	4.71151e+08	6.20914e+08	4.04393e+08	2.83841e+08	3.96103e+08	6.84112e+08	5.69119e+08	6.23145e+08	5.08474e+08	4.93609e+08	4.0631e+08	3.52416e+08	3.40682e+08	4.46746e+08	4.96693e+08	5.11547e+08	4.96467e+08	4.96375e+08	6.51425e+08
Mildronate	2.66	level2			147.112	296.7	POS	1.39554e+08	1.37026e+08	1.49079e+08	1.54333e+08	1.70874e+08	1.47011e+08	2.34471e+08	2.71468e+08	3.67131e+08	2.95475e+08	3.17979e+08	2.77709e+08	1.67112e+08	1.71592e+08	1.93768e+08	1.91959e+08	1.74815e+08	1.30395e+08	1.27398e+08	2.55636e+08	2.00028e+08	2.16731e+08	1.94493e+08	1.9155e+08	1.82017e+08	1.82014e+08	1.82016e+08	1.80497e+08	1.81648e+08
3'-Azido-3'-deoxythymidine 5'-monophosphate	2.66	level2			346.055	277	NEG	1.29558e+07	8.20423e+06	1.18041e+07	8.86439e+06	7.33865e+06	9.10549e+06	4.80471e+06	3.28464e+06	2.58368e+06	4.05963e+06	3.56448e+06	4.32621e+06	1.48385e+07	1.00138e+07	5.37859e+06	9.88932e+06	3.5235e+06	7.36239e+06	1.12574e+07	1.25042e+07	8.13209e+06	3.69658e+06	5.02244e+06	1.07078e+06	8.16958e+06	8.34321e+06	8.28577e+06	8.16954e+06	8.11179e+06
N-Pentyl-5,6,7,8-tetrahydro[1]benzothieno[2,3-d]pyrimidin-4-amine	2.66	level2			276.154	264.7	POS	5.91882e+06	5.28041e+06	5.86435e+06	5.7535e+06	4.94863e+06	7.03023e+06	1.294e+07	9.4519e+06	8.64198e+06	1.42711e+07	1.32124e+07	1.42252e+07	1.73876e+07	1.3635e+07	1.90707e+07	1.48724e+07	2.8266e+06	4.84984e+06	5.50723e+06	6.97104e+06	7.29567e+06	3.42406e+06	4.32447e+06	5.29822e+06	8.58517e+06	8.52486e+06	8.58571e+06	8.5858e+06	8.17555e+06
2-Dimethylamino-6-hydroxypurine	2.66	level2			180.087	253.6	POS	2.16367e+07	9.84422e+06	3.30991e+07	1.37861e+07	1.73274e+07	5.89525e+07	1.68852e+07	2.34291e+07	1.50958e+07	1.38582e+07	1.89796e+07	1.32548e+07	1.77345e+07	3.92887e+07	2.76361e+07	4.11126e+07	2.6221e+07	2.19484e+07	7.58804e+06	6.84876e+06	1.82202e+06	6.22074e+06	7.57138e+06	4.43885e+06	1.62322e+07	1.57957e+07	1.57225e+07	1.57959e+07	1.57221e+07
Pro-Asp	2.66	level2			231.096	246.3	POS	9.98472e+06	6.73987e+06	9.82771e+06	1.15078e+07	8.35751e+06	1.58153e+07	9.9456e+06	9.69946e+06	1.02279e+07	1.17345e+07	8.64139e+06	1.09572e+07	1.01256e+07	1.29648e+07	1.36488e+07	1.16763e+07	6.73162e+06	8.65851e+06	8.88438e+06	9.62994e+06	6.81387e+06	7.60723e+06	7.66352e+06	6.79588e+06	1.17392e+07	1.09716e+07	1.07864e+07	1.17602e+07	1.17336e+07
Thr-Asp	2.66	level2			233.078	240.1	NEG	5.93857e+06	3.80167e+06	4.46027e+06	3.44816e+06	3.51897e+06	4.03095e+06	1.34547e+07	1.43823e+07	1.64981e+07	2.18574e+07	1.88871e+07	1.72262e+07	1.65117e+07	1.13619e+07	1.50702e+07	1.23895e+07	4.44369e+06	4.64625e+06	5.18712e+06	6.67197e+06	5.98469e+06	3.66178e+06	3.28141e+06	4.83239e+06	7.43646e+06	7.44659e+06	7.44502e+06	7.96098e+06	7.5904e+06
7-Hydroxy-4-(3-trifluoromethylphenyl)coumarin	2.66	level2			305.045	231.8	NEG	8.31774e+06	6.46952e+06	6.50986e+06	8.69595e+06	7.88262e+06	1.28885e+07	4.27363e+06	4.63664e+06	6.25217e+06	5.66018e+06	5.76772e+06	4.87737e+06	1.0247e+07	9.4363e+06	9.45849e+06	9.90621e+06	4.43784e+06	4.82324e+06	5.21516e+06	7.57986e+06	4.76519e+06	4.59406e+06	5.10962e+06	5.12862e+06	6.28617e+06	6.56701e+06	6.66445e+06	6.83929e+06	6.56716e+06
7,2'-Dihydroxyflavone	2.66	level2			255.064	229	POS	510956	848515	717568	1.1299e+06	1.48389e+06	1.06291e+06	1.7624e+06	2.09694e+06	2.74543e+06	2.65536e+06	2.65052e+06	3.24312e+06	1.94748e+06	1.71039e+06	1.85603e+06	1.92763e+06	1.82029e+06	1.49046e+06	1.17428e+06	851571	1.60223e+06	693024	717352	795056	1.30825e+06	1.40713e+06	1.30864e+06	1.32676e+06	1.30867e+06
2-(2,6-Dimethylmorpholin-4-yl)ethanol	2.66	level2			160.132	228.7	POS	1.51575e+08	1.4596e+08	2.43107e+08	1.72654e+08	1.86808e+08	2.67822e+08	8.22486e+07	1.0718e+08	9.85362e+07	1.01623e+08	6.96571e+07	9.34006e+07	5.42725e+07	4.82286e+07	4.94887e+07	4.08805e+07	8.47282e+07	1.06896e+08	8.7076e+07	2.52544e+08	2.00828e+08	2.97702e+08	3.13996e+08	1.5546e+08	1.19937e+08	1.19391e+08	1.19388e+08	1.19782e+08	1.21857e+08
His-Asn	2.66	level2			270.118	224.5	POS	2.38885e+06	1.93591e+06	2.10747e+06	1.56883e+06	1.53005e+06	3.12296e+06	7.63583e+06	7.57884e+06	6.59681e+06	9.59379e+06	9.00867e+06	8.94261e+06	9.72883e+06	5.58343e+06	6.22064e+06	6.83383e+06	1.97859e+06	1.9343e+06	3.42994e+06	5.90685e+06	6.58051e+06	4.96016e+06	6.05007e+06	4.67381e+06	4.1485e+06	4.14822e+06	4.14848e+06	4.14884e+06	3.79111e+06
Gln-Asn	2.66	level2			259.104	221.9	NEG	3.60867e+06	3.45251e+06	2.86324e+06	2.36663e+06	2.08215e+06	1.84223e+06	6.05447e+06	5.09378e+06	5.31097e+06	9.82031e+06	8.0357e+06	9.81461e+06	1.28084e+07	6.24263e+06	7.84446e+06	6.99817e+06	2.54901e+06	3.80054e+06	4.24403e+06	5.51699e+06	6.26166e+06	3.04805e+06	3.80479e+06	5.30669e+06	5.18087e+06	5.07939e+06	5.23638e+06	5.2503e+06	5.1812e+06
7-Hydroxy-3-phenyl-2-(trifluoromethyl)-4H-chromen-4-one	2.66	level2			305.045	221.1	NEG	1.28816e+07	1.19039e+07	5.46005e+06	1.42505e+07	1.33695e+07	2.01536e+07	3.47721e+06	6.07288e+06	9.37237e+06	1.02349e+07	9.64195e+06	5.49083e+06	1.88946e+07	1.5834e+07	1.65306e+07	1.88598e+07	2.59927e+06	4.14814e+06	9.82306e+06	7.68967e+06	8.53805e+06	3.2678e+06	8.79361e+06	9.20108e+06	1.03132e+07	1.02578e+07	9.38317e+06	1.02171e+07	7.56965e+06
5-Methylisoxazol-3-amine	2.66	level2			99.0548	216.3	POS	2.81141e+06	3.86038e+06	2.72907e+06	3.10302e+06	3.19139e+06	3.21265e+06	3.17552e+06	3.25813e+06	3.20831e+06	3.23273e+06	3.19475e+06	5.68918e+06	3.22987e+06	3.31287e+06	3.11592e+06	3.21131e+06	3.89802e+06	3.24764e+06	3.33015e+06	2.56572e+06	2.7066e+06	2.82611e+06	3.022e+06	2.81065e+06	3.22323e+06	3.19512e+06	3.20553e+06	3.22328e+06	3.22322e+06
His-Ser	2.66	level2			243.108	216.1	POS	3.24914e+06	3.75344e+06	5.53348e+06	2.39161e+06	2.937e+06	2.07495e+06	1.75319e+07	1.49371e+07	1.30188e+07	2.40253e+07	2.21013e+07	2.72856e+07	1.37058e+07	9.3447e+06	1.07354e+07	1.05638e+07	5.44875e+06	4.59023e+06	4.47305e+06	7.149e+06	7.97325e+06	4.72756e+06	4.20789e+06	9.41051e+06	7.56542e+06	7.35639e+06	7.89989e+06	7.49151e+06	7.49083e+06
Thr-Asn	2.66	level2			232.094	214.3	NEG	4.93256e+06	3.73233e+06	2.10476e+06	2.20431e+06	1.87129e+06	2.65226e+06	5.79246e+06	4.75164e+06	4.65974e+06	1.22075e+07	9.27223e+06	1.49828e+07	2.20939e+07	1.12421e+07	8.95574e+06	1.17492e+07	1.66055e+06	3.4885e+06	4.04824e+06	7.24413e+06	4.14763e+06	1.57295e+06	1.65814e+06	2.74061e+06	5.61862e+06	6.7247e+06	5.97156e+06	6.78721e+06	6.71739e+06
Leu-Glu	2.66	level2			259.13	213.6	NEG	1.19414e+06	1.04334e+06	1.14788e+06	946203	1.00264e+06	1.54406e+06	2.19688e+06	2.55762e+06	2.90673e+06	3.7257e+06	4.18948e+06	3.5821e+06	5.27908e+06	2.27898e+06	3.23091e+06	2.35884e+06	886627	1.03874e+06	1.20074e+06	1.67541e+06	1.61718e+06	1.3987e+06	1.29121e+06	1.36631e+06	1.7312e+06	1.81102e+06	1.83604e+06	1.83884e+06	1.83858e+06
Tolfenamic acid	2.66	level2			260.05	206.8	NEG	608284	519543	699827	472139	595122	479813	1.8031e+06	2.13157e+06	1.79075e+06	1.71949e+06	2.23733e+06	1.76876e+06	1.75476e+06	1.15048e+06	1.53864e+06	1.25146e+06	557543	610846	616214	668730	608165	573348	407083	682998	1.05499e+06	1.11723e+06	1.13512e+06	1.14401e+06	1.11735e+06
Ethanesulfonamide	2.66	level2			110.026	205.4	POS	6.5114e+06	5.37929e+06	8.65704e+06	5.69555e+06	7.95567e+06	6.0843e+06	8.25176e+06	8.89272e+06	1.31663e+07	1.06154e+07	8.51921e+06	7.85303e+06	9.97517e+06	7.34144e+06	1.74799e+06	1.03001e+07	4.38687e+06	4.69551e+06	7.34972e+06	1.35101e+07	8.66524e+06	9.4241e+06	9.33842e+06	7.42193e+06	7.24788e+06	7.23194e+06	7.32449e+06	7.23203e+06	7.23191e+06
Sarcosine ethyl ester	2.66	level2			118.086	201.8	POS	3.85217e+07	2.66362e+07	3.23566e+07	3.67803e+07	3.33281e+07	3.67137e+07	4.97293e+07	5.77346e+07	6.41112e+07	6.34368e+07	6.71576e+07	5.75138e+07	3.13322e+07	3.97245e+07	3.87239e+07	3.63458e+07	3.29042e+07	3.18815e+07	2.60728e+07	3.40657e+07	3.6316e+07	3.60057e+07	3.62767e+07	3.18169e+07	3.91389e+07	3.89435e+07	3.93275e+07	3.93787e+07	3.93248e+07
Picolinamide	2.66	level2			123.055	188.9	POS	3.28106e+06	2.73639e+06	5.93225e+06	3.23815e+06	3.12636e+06	3.62745e+06	2.28974e+06	2.24247e+06	2.97799e+06	2.49765e+06	2.61055e+06	2.79671e+06	2.67116e+06	2.79524e+06	2.46021e+06	2.25862e+06	2.15219e+06	3.00351e+06	4.21922e+06	5.70207e+06	3.09117e+06	3.99027e+06	4.85517e+06	2.93795e+06	3.07727e+06	3.24296e+06	3.30758e+06	3.30745e+06	3.30675e+06
Val-Asn	2.66	level2			232.128	188.5	POS	1.1498e+06	877655	815950	635569	574251	146993	2.07669e+06	292965	1.89498e+06	3.05286e+06	2.88693e+06	3.12616e+06	7.63034e+06	2.14444e+06	2.73469e+06	2.48689e+06	720808	1.15727e+06	1.34275e+06	1.97019e+06	1.80824e+06	882463	1.14552e+06	1.59498e+06	1.73537e+06	1.68203e+06	1.68323e+06	1.77429e+06	1.73529e+06
N-Methyl-L-valine	2.66	level2			132.101	187.8	POS	1.37311e+07	1.28792e+07	1.37904e+07	54129.6	1.41137e+07	1.3519e+07	2.28764e+07	2.48581e+07	3.16604e+07	2.52721e+07	2.81947e+07	2.42019e+07	2.43544e+07	2.03984e+07	9.07407e+07	2.37317e+07	1.39919e+07	1.51847e+07	2.04626e+07	2.98871e+07	3.24251e+07	2.47813e+07	3.54764e+07	2.62064e+07	2.2212e+07	2.22039e+07	2.2447e+07	2.24495e+07	2.33688e+07
1,3-Dimethyluracil	2.66	level2			141.065	187.7	POS	2.54315e+07	1.6196e+07	4.07352e+07	2.49357e+07	1.95352e+07	2.62725e+07	1.09002e+07	8.97187e+06	1.32e+07	1.11169e+07	1.20268e+07	1.28865e+07	1.12513e+07	1.19764e+07	1.14719e+07	1.36799e+07	8.34919e+06	8.57992e+06	3.66715e+07	4.82685e+07	3.88492e+07	2.94993e+07	4.83294e+07	2.60772e+07	2.53767e+07	2.57856e+07	2.48013e+07	2.57836e+07	2.62901e+07
(R)-Aminocarnitine	2.66	level2			161.128	187.5	POS	4.36416e+06	4.59808e+06	3.76972e+06	3.52694e+06	2.97333e+06	3.36844e+06	8.15208e+06	6.2812e+06	6.67533e+06	1.03016e+07	1.03112e+07	1.32256e+07	1.17352e+07	6.8955e+06	1.10896e+07	8.10234e+06	2.28548e+06	4.55555e+06	3.32466e+06	6.45443e+06	5.46123e+06	3.12882e+06	4.10151e+06	5.29646e+06	6.30354e+06	6.09041e+06	6.1197e+06	6.09031e+06	6.11988e+06
Arg-Val	2.66	level2			274.186	184.7	POS	4.22609e+06	6.06126e+06	1.97959e+07	3.44295e+06	6.89811e+06	1.10706e+07	2.71296e+07	1.24632e+07	3.38847e+07	2.329e+07	5.44232e+07	4.15835e+07	1.14228e+07	8.46818e+06	3.07356e+07	1.08268e+07	341326	3.49462e+06	1.85216e+06	1.15037e+07	5.68543e+06	2.96458e+06	7.10688e+06	6.21033e+06	1.25461e+07	1.2378e+07	1.22686e+07	1.22875e+07	1.23779e+07
2-(Benzylamino)-5,6,7,8-tetrahydro[1]benzothieno[2,3-d]pyrimidin-4(3H)-one	2.66	level2			312.115	182.5	POS	1.38814e+06	1.8242e+06	2.0309e+06	1.31496e+06	1.43883e+06	1.89837e+06	2.21224e+06	1.86316e+06	1.98623e+06	3.25666e+06	3.18235e+06	3.16994e+06	3.60706e+06	2.17627e+06	2.98306e+06	2.57824e+06	789320	988799	1.21432e+06	2.7164e+06	2.24266e+06	1.19158e+06	1.3742e+06	1.68987e+06	1.90179e+06	1.91956e+06	1.82079e+06	1.90099e+06	1.68502e+06
N-(3-Bromo-4-methoxybenzyl)cyclohexanamine	2.66	level2			298.082	180.7	POS	3.52607e+06	6.62401e+06	3.36132e+06	6.10145e+06	5.17802e+06	3.13249e+06	240930	531593	155878	333542	246190	357508	108011	273337	192678	284656	493279	439997	302983	548303	485590	593624	638691	425961	884680	840345	886231	799207	898708
2',3'-Isopropylideneguanosine	2.66	level2			322.114	177.5	NEG	6.77561e+06	4.23318e+06	5.98479e+06	6.45605e+06	5.04356e+06	8.17768e+06	2.70792e+06	2.52641e+06	2.53169e+06	3.61265e+06	5.33747e+06	3.38406e+06	3.22256e+06	5.02951e+06	3.57308e+06	5.01095e+06	2.51057e+06	4.21052e+06	2.54429e+06	3.57662e+06	2.78683e+06	2.4368e+06	2.82779e+06	1.88234e+06	3.447e+06	3.57098e+06	3.44727e+06	3.4787e+06	3.47862e+06
His-Trp	2.66	level2			342.154	177.2	POS	2.17499e+06	1.37733e+06	1.61618e+06	1.25318e+06	1.33354e+06	1.33326e+06	7.52279e+06	6.43997e+06	4.13663e+06	1.0687e+07	9.61347e+06	1.00639e+07	7.56801e+06	5.08432e+06	8.68572e+06	6.15114e+06	962233	1.47175e+06	1.69858e+06	3.31369e+06	2.47301e+06	1.31651e+06	1.55559e+06	2.87578e+06	3.70953e+06	3.78964e+06	3.79044e+06	3.86874e+06	3.74379e+06
Pro-Val	2.66	level2			215.138	175.2	POS	7.30168e+06	7.47098e+06	1.01484e+07	5.73959e+06	5.84982e+06	5.79633e+06	3.12918e+07	1.70419e+07	1.53028e+07	3.29396e+07	2.53577e+07	3.66201e+07	3.03532e+07	2.51812e+07	3.77816e+07	2.61529e+07	4.50159e+06	8.2267e+06	8.42058e+06	1.35768e+07	1.26337e+07	5.39558e+06	6.49332e+06	1.2552e+07	1.60397e+07	1.6236e+07	1.61303e+07	1.61986e+07	1.61312e+07
N-Methyltetrahydro-2H-pyran-4-amine	2.66	level2			116.106	170.6	POS	1.69628e+06	855260	912970	724087	1.17654e+06	1.61751e+06	4.30271e+06	3.84389e+06	4.55847e+06	4.94458e+06	5.31035e+06	3.56306e+06	7.21273e+06	4.58026e+06	4.65618e+06	6.27075e+06	1.64134e+06	2.33856e+06	4.68206e+06	1.03447e+07	1.28426e+07	1.51189e+07	1.73675e+07	9.4478e+06	5.49681e+06	5.45187e+06	5.49687e+06	5.46957e+06	5.55291e+06
Pro-Met	2.66	level2			247.11	170.6	POS	2.53474e+06	1.59681e+06	1.85923e+06	1.36349e+06	1.10893e+06	1.83111e+06	7.9795e+06	3.79468e+06	2.29495e+06	8.8743e+06	7.56328e+06	1.08258e+07	1.57683e+07	8.53215e+06	1.36122e+07	1.06658e+07	1.00325e+06	1.83638e+06	1.74006e+06	3.24975e+06	2.82449e+06	872508	935111	2.31647e+06	4.46285e+06	4.48379e+06	4.46281e+06	4.49231e+06	4.49239e+06
rac-4-Sulfoxypropranolol	2.66	level2			354.102	166.9	NEG	2.20803e+06	1.78179e+06	1.06976e+06	1.95476e+06	1.77794e+06	1.88569e+06	2.10232e+06	2.01235e+06	2.17935e+06	2.04858e+06	2.12273e+06	2.16501e+06	1.95977e+06	2.0592e+06	1.98254e+06	2.30495e+06	1.74054e+06	990232	889492	1.82969e+06	1.88488e+06	1.58025e+06	1.42933e+06	1.80838e+06	1.8882e+06	1.87638e+06	1.9182e+06	1.88812e+06	2.03956e+06
Isocytosine	2.66	level2			112.05	157.4	POS	3.38895e+06	4.72314e+06	4.94717e+06	3.25836e+06	3.9581e+06	2.69977e+06	5.69877e+06	5.3609e+06	4.57253e+06	5.79982e+06	5.24123e+06	5.94398e+06	5.17047e+06	4.47929e+06	3.13013e+06	4.88673e+06	9.06543e+06	7.50828e+06	8.40988e+06	7.52405e+06	1.36997e+07	7.67437e+06	8.96391e+06	1.17103e+07	5.77223e+06	5.71833e+06	5.59492e+06	5.59702e+06	5.59365e+06
2-(1-Piperazinyl)acetamide	2.66	level2			144.112	155.5	POS	2.10713e+06	2.10644e+06	2.80325e+06	3.09816e+06	3.20871e+06	3.04557e+06	2.74842e+06	3.29647e+06	3.69266e+06	3.17035e+06	4.26497e+06	3.11211e+06	1.39243e+06	1.86821e+06	1.99257e+06	2.24838e+06	1.87998e+06	1.67838e+06	3.06461e+06	5.03841e+06	5.32752e+06	4.14477e+06	4.60882e+06	4.81914e+06	2.73571e+06	2.74569e+06	2.73572e+06	2.82465e+06	2.73571e+06
Pro-Trp	2.66	level2			302.149	155.3	POS	956008	780459	1.07346e+06	1.01724e+06	834326	808125	3.85425e+06	3.28594e+06	3.03001e+06	6.04205e+06	5.20596e+06	5.52185e+06	4.88312e+06	3.77193e+06	4.80185e+06	4.13712e+06	780862	1.06073e+06	1.32263e+06	1.92387e+06	1.58457e+06	657661	734137	1.24389e+06	2.16196e+06	2.24801e+06	2.23042e+06	2.24791e+06	2.24791e+06
Primapterin	2.66	level2			238.092	149.8	POS	5.36398e+06	5.70739e+06	6.37101e+06	6.07396e+06	6.28639e+06	6.34403e+06	6.15795e+06	4.91605e+06	6.18518e+06	7.1374e+06	6.28292e+06	6.63978e+06	6.12723e+06	5.72582e+06	5.01316e+06	5.58304e+06	6.21944e+06	6.0836e+06	6.13469e+06	8.21798e+06	7.28655e+06	6.76574e+06	7.39978e+06	6.39473e+06	6.0894e+06	6.199e+06	6.0504e+06	6.12602e+06	6.08949e+06
4-Amino-1,2-benzenediol	2.66	level2			126.054	145.9	POS	3.14125e+06	2.27973e+06	2.66587e+06	2.65634e+06	9.14372e+06	2.72628e+06	3.46876e+06	3.69861e+06	5.66819e+06	3.55117e+06	4.1181e+06	3.78902e+06	7.58966e+06	3.2155e+06	9.31565e+06	3.55712e+06	3.6787e+06	3.66777e+06	3.24164e+06	4.77081e+06	4.07007e+06	4.88535e+06	4.69673e+06	5.09626e+06	3.04807e+06	3.27903e+06	3.23027e+06	3.27771e+06	3.34351e+06
N-Methyltrimethylacetamide	2.66	level2			116.106	134.5	POS	2.47832e+06	2.61491e+06	2.73967e+06	3.78565e+06	3.48871e+06	4.51598e+06	4.16306e+06	3.43498e+06	3.74825e+06	3.74447e+06	2.98691e+06	3.45687e+06	3.14034e+06	2.79336e+06	2.54762e+06	3.33662e+06	4.04074e+06	4.29166e+06	9.27152e+06	5.01306e+06	7.80535e+06	9.67533e+06	1.1668e+07	4.87296e+06	4.37961e+06	4.43241e+06	4.5098e+06	4.2092e+06	4.42927e+06
5-Methyl-2'-deoxycytidine	2.66	level2			240.099	134.1	NEG	1.14e+06	3.38615e+06	1.97656e+06	1.97636e+06	1.23981e+06	3.68843e+06	1.2044e+06	1.90475e+06	1.0094e+06	525673	443055	657021	568073	1.71661e+06	1.58338e+06	1.69009e+06	1.51478e+06	2.23528e+06	1.22666e+06	2.98993e+06	2.57242e+06	2.25743e+06	2.58073e+06	2.83253e+06	1.64056e+06	1.71776e+06	1.59358e+06	1.6117e+06	1.67212e+06
(1R,5S)-8-Methyl-8-azabicyclo[3.2.1]octan-3-amine	2.66	level2			141.138	133.6	POS	5.26136e+06	1.9733e+06	3.11398e+06	1.73721e+06	6.51776e+06	2.11627e+06	3.36987e+06	3.78992e+06	4.74944e+06	3.61908e+06	3.78725e+06	3.615e+06	3.73138e+06	4.86483e+06	5.57273e+06	2.13476e+06	3.14615e+06	5.47659e+06	3.338e+06	3.41546e+06	3.4524e+06	3.6552e+06	3.62865e+06	2.27631e+06	3.90295e+06	3.59684e+06	3.61942e+06	4.6694e+06	3.60128e+06
4-(2-Methyl-1H-imidazol-1-yl)aniline	2.66	level2			174.102	133.5	POS	1.17895e+06	1.24411e+06	1.47287e+06	1.46097e+06	1.22085e+06	1.28659e+06	1.98937e+06	2.51487e+06	2.54054e+06	2.23027e+06	2.39061e+06	2.2319e+06	1.68046e+06	1.64515e+06	1.93969e+06	1.96731e+06	1.75163e+06	1.08245e+06	1.09932e+06	1.31564e+06	1.63509e+06	1.29373e+06	1.23224e+06	1.36983e+06	1.65595e+06	1.53426e+06	1.46412e+06	1.49379e+06	1.49367e+06
3-Hydroxyphenylaceitic acid sulfate	2.66	level2			230.997	128.6	NEG	231715	551100	1.87036e+06	1.0094e+06	492041	695419	465116	455798	224774	572358	281714	198671	444226	541992	437101	190062	512389	845119	863613	2.33756e+06	720719	2.7761e+06	5.01435e+06	825728	736200	734734	757201	708447	569738
Glycerophospho-N-palmitoylethanolamine	2.66	level2			454.29	126.8	POS	2.9284e+08	2.58874e+08	3.50913e+08	3.38548e+08	3.90062e+08	2.95167e+08	3.71835e+08	4.07251e+08	3.90397e+08	3.63392e+08	3.23862e+08	4.13096e+08	2.91828e+08	2.71214e+08	3.45511e+08	2.85666e+08	8.3352e+08	5.7288e+08	4.77354e+08	3.37812e+08	3.09526e+08	3.31088e+08	3.17816e+08	3.89441e+08	4.00312e+08	4.04827e+08	4.09925e+08	4.13494e+08	4.09911e+08
Glycerophospho-N-oleoylethanolamine	2.66	level2			480.306	124.8	POS	1.72321e+08	1.56297e+08	2.23469e+08	2.0534e+08	2.36239e+08	1.4382e+08	1.77531e+08	2.11251e+08	2.23819e+08	1.8356e+08	2.06451e+08	2.36072e+08	1.51441e+08	1.66886e+08	1.7069e+08	1.82963e+08	4.39752e+08	3.00583e+08	2.93663e+08	2.04957e+08	1.93976e+08	1.79806e+08	1.69153e+08	2.00296e+08	2.24604e+08	2.29234e+08	2.30652e+08	2.31191e+08	2.30639e+08
Methyl 6-hydroxypyrimidine-4-carboxylate	2.66	level2			153.03	114.1	NEG	5.29645e+06	5.69538e+06	5.09711e+06	5.38109e+06	6.06695e+06	5.68685e+06	7.59674e+06	8.80789e+06	9.31042e+06	6.78704e+06	7.62188e+06	8.43276e+06	6.29325e+06	6.70022e+06	6.03018e+06	6.72973e+06	6.80742e+06	6.40336e+06	6.19528e+06	5.97319e+06	6.43334e+06	8.1505e+06	7.60213e+06	7.07791e+06	5.95725e+06	5.93112e+06	6.03417e+06	6.03436e+06	6.11787e+06
Tyr-His	2.66	level2			317.124	109.4	NEG	1.12497e+06	987770	1.2297e+06	72679.7	632581	822004	8.02823e+06	4.81666e+06	4.58691e+06	5.92672e+06	1.06212e+07	6.3239e+06	3.82264e+06	1.32972e+06	2.63444e+06	2.00669e+06	2.31941e+06	1.79775e+06	1.45603e+07	3.01857e+07	1.64737e+07	2.92663e+07	3.50085e+07	1.85518e+07	7.86783e+06	8.40525e+06	8.54185e+06	8.48476e+06	8.54165e+06
Trp-Trp	2.66	level2			391.175	105.1	POS	922794	477396	427780	270480	266129	155309	1.10882e+06	567926	419072	1.5556e+06	1.48349e+06	1.58746e+06	2.30439e+06	1.2407e+06	1.59791e+06	1.38731e+06	145023	524025	864251	1.26572e+06	1.02092e+06	343017	423882	923813	892200	946235	892107	877640	877430
Met-Met	2.66	level2			281.097	104.5	POS	817497	735079	1.06646e+06	468675	577682	736700	2.93628e+06	1.95451e+06	2.16201e+06	2.67612e+06	3.039e+06	3.98131e+06	2.40623e+06	1.9726e+06	2.4403e+06	1.6382e+06	361850	898696	614508	1.30565e+06	693611	722724	792675	1.37154e+06	1.36186e+06	1.40797e+06	1.30506e+06	1.3841e+06	1.37083e+06
N-Nervonoyl-D-erythro-sphingosylphosphorylcholine	2.66	level2			813.68	98.4	POS	1.67878e+08	1.01765e+08	9.37142e+07	1.00816e+08	1.03028e+08	1.04401e+08	6.27419e+07	5.84261e+07	3.92681e+07	6.1979e+07	3.90377e+07	3.4552e+07	6.29277e+07	7.38342e+07	5.77866e+07	5.72123e+07	1.32936e+08	4.60853e+07	1.66602e+08	4.60001e+07	5.73336e+07	7.07861e+07	5.72722e+07	7.30945e+07	1.7149e+08	1.97105e+08	1.71137e+08	1.78693e+08	1.71149e+08
N-Methyl-L-proline	2.66	level2			130.086	96.7	POS	3.9294e+06	3.92825e+06	3.53648e+06	3.81518e+06	5.35902e+06	7.15548e+06	1.38813e+07	1.05498e+07	1.40412e+07	1.90767e+07	1.65502e+07	1.02659e+07	2.5229e+07	1.87661e+07	1.65781e+07	2.33582e+07	2.50613e+06	4.57242e+06	5.60908e+06	3.27009e+07	3.25048e+07	3.92508e+07	5.43687e+07	2.61085e+07	1.47986e+07	1.47933e+07	1.48038e+07	2.10537e+07	1.48183e+07
Valylphenylalanine	2.66	level2			265.153	95.9	POS	2.30426e+07	3.31269e+07	2.97754e+07	2.06241e+07	2.51849e+07	1.35861e+07	5.27213e+07	2.58668e+07	3.90976e+07	6.88584e+07	4.65437e+07	6.62598e+07	6.32856e+07	6.08353e+07	4.21173e+07	4.42455e+07	8.74638e+06	2.99508e+07	3.23642e+07	2.95569e+07	1.63895e+07	1.46964e+07	1.80944e+07	2.11398e+07	3.60249e+07	3.60684e+07	3.60984e+07	3.7452e+07	3.83445e+07
Rhein	2.66	level2			285.041	92.9	POS	1.55604e+06	1.66829e+06	1.99302e+06	1.47712e+06	1.95912e+06	2.2973e+06	2.15595e+06	1.57612e+06	1.53064e+06	1.5115e+06	1.14556e+06	1.78343e+06	1.27566e+06	1.5354e+06	1.65718e+06	1.20539e+06	1.51637e+06	1.82007e+06	2.24352e+06	2.04036e+06	1.81386e+06	1.57747e+06	2.00796e+06	1.96432e+06	1.24932e+06	997955	1.2961e+06	1.38201e+06	1.25093e+06
2-Isopropyl-N-methylaniline	2.66	level2			150.127	91.6	POS	1.32421e+06	1.33661e+06	1.35356e+06	1.2508e+06	1.22029e+06	1.3934e+06	1.24309e+06	1.44661e+06	1.85459e+06	1.92353e+06	1.71259e+06	1.38211e+06	1.37648e+06	1.2172e+06	1.47119e+06	1.62824e+06	1.89974e+06	1.60629e+06	1.49539e+06	1.47705e+06	1.47014e+06	1.40082e+06	1.28687e+06	1.36821e+06	1.38697e+06	1.38719e+06	1.40752e+06	1.40735e+06	1.42722e+06
(2S)-2-[(2R,3S,7R,8R,8aS)-2,3,4'-Trihydroxy-4,4,7,8a-tetramethyl-6'-oxospiro[2,3,4a,5,6,7-hexahydro-1H-naphthalene-8,2'-3,8-dihydrofuro[2,3-e]isoindole]-7'-yl]-3-methylbutanoic acid	2.66	level2			500.268	87.5	NEG	4.46911e+06	3.7599e+06	4.38077e+06	4.31235e+06	1.24438e+06	3.6253e+06	8.12231e+06	6.68871e+06	8.99068e+06	1.85533e+07	2.89774e+07	2.47371e+07	6.0825e+06	3.6187e+06	3.48752e+06	3.93037e+06	7.99932e+06	2.4543e+07	6.63022e+06	1.40336e+07	6.07588e+06	1.22591e+07	1.28217e+07	1.12403e+06	9.29312e+06	9.36243e+06	9.39495e+06	9.44255e+06	9.38687e+06
4-(4-Chlorophenyl)-1,3-thiazole-2-thiol	2.66	level2			227.969	69.9	POS	300143	518051	556044	566099	1.15695e+06	886516	1.56959e+06	1.70708e+06	2.53925e+06	1.45445e+06	303286	1.10083e+06	1.06474e+06	1.18243e+06	2.53498e+06	1.23504e+06	6.09109e+06	4.32282e+06	3.03235e+06	1.82245e+06	1.95878e+06	2.43569e+06	2.82211e+06	2.05688e+06	1.73205e+06	1.667e+06	1.78398e+06	1.87936e+06	1.78206e+06
Tropine	2.66	level2			142.122	41.1	POS	5.4133e+06	6.15976e+06	8.46494e+06	1.1578e+07	5.73691e+06	4.52731e+06	5.07656e+06	78433.8	5.75784e+06	4.84895e+06	3.89813e+06	5.56082e+06	6.04005e+06	5.44644e+06	3.74957e+06	4.19515e+06	9.7791e+06	6.82277e+06	1.1254e+07	5.56297e+06	1.01184e+07	4.90422e+06	5.55796e+06	5.0877e+06	5.02564e+06	8.44121e+06	5.01667e+06	5.46666e+06	5.04781e+06
1-Hexadecyl-2-(9Z-octadecenoyl)-sn-glycero-3-phosphocholine	2.66	level2			746.602	35.4	POS	1.06135e+07	9.0907e+06	8.60989e+06	7.32214e+06	6.96894e+06	1.17463e+07	3.08224e+07	1.52939e+07	2.30836e+07	1.27766e+07	3.2145e+07	2.02917e+07	3.04869e+07	1.22247e+07	2.22331e+07	1.412e+07	7.25694e+06	5.17276e+06	1.02411e+07	6.8309e+06	7.57348e+06	8.56252e+06	7.56272e+06	1.88885e+07	1.72205e+07	2.145e+07	1.70745e+07	2.1793e+07	1.72392e+07
Didodecyldimethylammonium cation	2.66	level2			382.439	31.3	POS	2.25369e+07	2.28879e+07	2.43159e+07	2.15057e+07	1.97283e+07	2.59263e+07	2.01805e+07	2.76079e+07	3.87899e+07	3.70313e+07	3.10064e+07	2.71053e+07	2.44554e+07	1.78421e+07	2.96863e+07	3.35863e+07	3.76693e+07	3.13081e+07	2.87047e+07	2.66367e+07	2.49053e+07	2.26315e+07	2.10645e+07	2.65293e+07	2.45059e+07	2.49491e+07	2.45041e+07	2.46619e+07	2.45047e+07
1,2-Didocosahexaenoyl-sn-glycero-3-phosphocholine	2.66	level2			878.565	31.3	POS	1.16783e+07	1.24091e+07	1.09894e+07	1.65617e+07	1.21982e+07	1.0569e+07	4.66096e+06	5.61056e+06	6.35167e+06	6.91571e+06	7.82534e+06	6.25581e+06	2.93733e+06	3.50121e+06	3.02984e+06	3.16941e+06	4.03636e+06	2.43772e+06	3.87747e+06	8.05081e+06	8.68095e+06	1.05052e+07	1.0593e+07	7.86757e+06	6.06392e+06	6.80713e+06	6.44052e+06	6.44163e+06	6.35211e+06
Picolinic acid N-oxide	2.66	level2			140.033	30.7	POS	1.59653e+06	2.71944e+06	3.28079e+06	2.12844e+06	1.89889e+06	2.18107e+06	4.8575e+06	4.81197e+06	3.02122e+06	4.45904e+06	2.91101e+06	4.85874e+06	4.10215e+06	4.53259e+06	2.06119e+06	5.76162e+06	1.10755e+07	1.07335e+07	9.64492e+06	7.24524e+06	8.33497e+06	4.77874e+06	2.78634e+06	3.83524e+06	4.29531e+06	4.29717e+06	4.08873e+06	4.08225e+06	4.08244e+06
Dodemorph	2.66	level2			282.278	30.7	POS	1.19256e+08	1.17469e+08	1.59078e+08	1.36428e+08	1.1286e+08	1.37404e+08	2.32655e+08	2.67641e+08	2.74382e+08	1.8185e+08	1.96474e+08	2.13468e+08	1.56862e+08	1.26395e+08	1.98241e+08	1.18014e+08	1.90147e+08	1.384e+08	1.72713e+08	9.04072e+07	1.14715e+08	9.89223e+07	8.10334e+07	1.09031e+08	1.52797e+08	1.55423e+08	1.50825e+08	1.50851e+08	1.50804e+08
1-Dodecyl-2-pyrrolidinone	2.66	level2			254.246	30.1	POS	723475	632334	398796	565832	577138	407193	2.95255e+06	2.87246e+06	3.28546e+06	2.19016e+06	2.2671e+06	2.01326e+06	2.93604e+06	2.59878e+06	2.49121e+06	2.17985e+06	4.41458e+06	2.12166e+06	3.77361e+06	706639	928737	1.06373e+06	604168	724557	2.32895e+06	2.3175e+06	1.90169e+06	2.33512e+06	2.18655e+06
Benzimidazole	2.66	level2			119.06	27.3	POS	2.15506e+06	2.14013e+06	3.03316e+06	2.26436e+06	2.30346e+06	2.6288e+06	1.72484e+06	1.83678e+06	1.88065e+06	1.8531e+06	1.89077e+06	2.13919e+06	1.89367e+06	1.90075e+06	1.82318e+06	1.81092e+06	2.44667e+06	2.43528e+06	2.19891e+06	2.7614e+06	2.22503e+06	2.39712e+06	2.68388e+06	1.97689e+06	2.07179e+06	2.07148e+06	2.04147e+06	2.08117e+06	1.87318e+06
3-tert-Butyl-5-isoxazolylamine	2.66	level2			141.101	24.1	POS	2.51423e+06	2.49506e+06	2.45306e+06	2.71492e+06	1.817e+06	1.94912e+06	1.58858e+06	1.90939e+06	733420	1.00778e+06	1.66052e+06	1.61602e+06	1.26181e+06	1.52964e+06	1.88592e+06	1.3949e+06	1.57539e+06	2.07952e+06	1.94819e+06	1.00773e+06	2.45474e+06	1.30623e+06	1.06885e+06	1.17641e+06	1.44133e+06	1.4409e+06	1.24236e+06	1.41957e+06	1.44196e+06
1-(Cyclohexylmethyl)proline	2.66	level2			212.163	23.8	POS	47035.1	118293	47831.1	72974.9	83807.9	82599.1	105125	52281.1	116578	40050.2	163809	88614.4	0	44347.2	138865	66792.6	77775.3	45766.6	81544.3	98945.1	119895	28503.2	73407.5	110559	2.62364e+06	2.62368e+06	2.62776e+06	2.64043e+06	2.72019e+06
Ile-Gly-Ile	2.66	level2			302.206	23.4	POS	1.67376e+06	2.11009e+06	2.20689e+06	1.55747e+06	1.55182e+06	1.54716e+06	5.98696e+06	7.59035e+06	7.50704e+06	7.28092e+06	7.56e+06	9.51909e+06	4.46109e+06	3.33522e+06	4.58908e+06	2.78951e+06	948877	1.82718e+06	1.49786e+06	3.34006e+06	2.67199e+06	1.37157e+06	1.63126e+06	2.5611e+06	3.19163e+06	3.16554e+06	3.03961e+06	3.19151e+06	3.19115e+06
Tyr-Leu	2.66	level2			295.164	22.6	POS	1.54909e+06	1.95331e+06	3.10136e+06	1.02702e+06	1.5701e+06	2.68838e+06	4.26853e+06	1.70358e+06	2.48672e+06	3.07639e+06	4.65326e+06	6.97594e+06	6.16432e+06	2.04378e+06	6.50118e+06	2.46976e+06	519595	1.10746e+06	778449	1.9077e+06	1.66177e+06	811743	1.66245e+06	1.62454e+06	2.28505e+06	2.16668e+06	2.05609e+06	2.13804e+06	2.13843e+06
1-Isobutyl-1H-pyrazol-5-ylamine	2.66	level2			140.118	8.5	POS	1.45855e+08	1.42448e+08	1.4474e+08	7.53151e+07	7.60794e+07	1.50603e+08	1.40358e+08	1.38156e+08	7.35988e+07	1.47163e+08	1.3767e+08	1.52065e+08	1.36421e+08	1.41005e+08	1.37758e+08	1.46844e+08	7.21294e+07	1.39861e+08	1.43352e+08	1.42703e+08	1.32761e+08	7.36861e+07	1.3389e+08	1.46277e+08	1.31402e+08	1.40096e+08	1.38723e+08	1.40529e+08	1.38735e+08
RICININE	2.66	level2			182.091	204.9	POS	1.39437e+06	1.44916e+06	1.38402e+06	1.20975e+06	1.22619e+06	1.2085e+06	1.28366e+06	1.44171e+06	1.01247e+06	1.29761e+06	1.28432e+06	1.29884e+06	1.41888e+06	1.32597e+06	1.56567e+06	1.45721e+06	1.51565e+06	1.24033e+06	1.76659e+06	1.07721e+06	1.62206e+06	1.22927e+06	1.39406e+06	1.41582e+06	1.39265e+06	1.32437e+06	1.3835e+06	1.31396e+06	1.24352e+06
Fluvastatin	2.66	level2			412.194	199.7	POS	178111	325202	80160.4	307841	197023	135616	226895	228377	154053	302595	222182	364334	233929	100511	152040	95665.3	20180.2	123140	32563.6	67773.4	85101.8	60649.3	140353	77446.2	88070.3	86494.5	82821.4	58002.9	88705.7
Piperidine	2.66	level2			86.096	161.2	POS	1.3753e+08	1.52768e+08	1.56601e+08	1.53854e+08	1.59976e+08	1.51657e+08	2.70851e+08	3.21916e+08	3.62979e+08	3.26143e+08	3.7137e+08	3.23426e+08	2.17488e+08	1.9935e+08	2.56727e+08	2.17152e+08	1.89348e+08	1.47925e+08	1.47652e+08	1.9206e+08	1.89853e+08	1.62547e+08	1.86009e+08	1.6296e+08	1.96433e+08	1.97397e+08	1.9644e+08	2.00458e+08	1.96443e+08
2-Methylpropanamine	2.66	level2			74.0962	141.7	POS	6.3378e+06	9.00144e+06	2.46715e+07	7.0924e+06	2.19687e+07	2.44446e+07	1.99614e+07	1.40487e+07	1.63881e+07	8.64945e+07	6.9963e+07	1.79789e+07	1.9001e+07	1.00528e+07	1.0024e+07	2.26052e+07	1.78153e+07	2.11033e+07	1.70262e+07	3.62772e+07	2.70182e+07	1.687e+07	1.9529e+07	1.48353e+07	2.34093e+07	2.34373e+07	2.33074e+07	2.33591e+07	2.34093e+07
1-hexylamine	2.66	level2			102.127	134.3	POS	3.48989e+06	3.66901e+06	3.53771e+06	4.42914e+06	3.72208e+06	4.03145e+06	3.82834e+06	2.46071e+06	3.19971e+06	8.81827e+06	2.06206e+06	8.42979e+06	4.15263e+06	7.04454e+06	15805.2	3.20283e+06	4.37994e+06	4.18598e+06	4.26201e+06	3.6911e+06	3.68389e+06	4.01713e+06	24155.8	5.2371e+06	4.1966e+06	4.7358e+06	4.37839e+06	4.73795e+06	4.7388e+06
Nadolol	2.66	level2			310.2	128.1	POS	275730	1.68556e+06	256752	1.41403e+06	2.16928e+06	218951	1.31325e+06	1.36614e+06	1.50819e+06	1.76208e+06	1.37461e+06	1.36431e+06	806586	1.04506e+06	898628	1.65517e+06	718995	789613	1.11947e+06	4.80936e+06	3.37053e+06	7.38903e+06	4.87214e+06	2.85026e+06	1.5962e+06	1.59847e+06	1.5986e+06	1.61569e+06	1.65274e+06
PI(16:0/16:0)	2.66	level2			809.514	116.1	NEG	1.67673e+06	0	365667	984212	405998	555618	327702	116487	241334	0	293722	91626.3	243960	179834	183799	233290	271831	99834	1.11536e+06	49411.3	293645	341876	280432	332730	772880	785831	687949	785477	785370
N-(1-Deoxy-b-D-fructopyranosyl)_(R)C(S)S-alliin	2.66	level2			340.106	68.9	POS	2.41091e+07	6.75842e+07	3.0302e+07	1.44947e+07	1.07184e+08	9.57855e+06	2.64209e+07	2.05684e+07	1.74694e+07	1.07587e+07	1.13117e+07	1.09569e+07	1.56205e+07	1.15685e+07	1.87829e+07	9.21472e+06	1.47173e+07	1.48602e+07	2.9746e+07	4.37069e+07	1.30326e+07	1.04374e+07	3.55954e+07	1.25751e+07	3.56774e+07	2.27902e+07	3.52976e+07	3.99178e+07	4.38853e+07
5-Ethyl-2'-deoxyuridine	2.66	level2			257.112	68.5	POS	4.86985e+06	3.37653e+06	5.55736e+06	3.71165e+06	3.97175e+06	5.5767e+06	4.974e+06	6.32481e+06	6.45491e+06	6.20625e+06	8.25123e+06	6.10604e+06	4.55572e+06	4.90087e+06	4.54909e+06	4.35475e+06	6.63259e+06	5.04703e+06	8.96874e+06	6.40716e+06	7.75103e+06	7.58405e+06	8.07181e+06	6.48998e+06	5.50161e+06	5.50091e+06	5.50105e+06	5.59133e+06	5.62514e+06
OPHTHALMIC ACID	2.66	level2			288.12	32.4	NEG	390396	272965	386602	212977	363470	214666	723031	1.63039e+06	1.44567e+06	1.66173e+06	2.23958e+06	1.83122e+06	724428	679956	994877	791285	231434	283498	171162	662344	642091	387941	427346	469353	536018	527100	527112	574623	527309
PC(18:0)	2.66	level2			538.348	135.9	POS	318019	478595	1.57227e+06	728796	1.87587e+06	1.88771e+06	349058	378897	721954	396827	405470	532862	247756	769833	530906	859843	1.12518e+06	2.12021e+06	1.2962e+06	815751	631453	2.59252e+06	935906	1.11639e+06	674336	701939	674298	681414	674258
PC(22:2)	2.66	level2			572.368	110.6	POS	1.22286e+07	9.53038e+06	1.58034e+07	1.85173e+07	1.2374e+07	1.43138e+07	2.49179e+07	2.77989e+07	3.89721e+07	2.98429e+07	3.92926e+07	2.75979e+07	2.13157e+07	2.53326e+07	3.1979e+07	2.21705e+07	3.50661e+07	1.99787e+07	2.33304e+07	1.75658e+07	1.81223e+07	2.04545e+07	1.73688e+07	1.32577e+07	2.48624e+07	2.54941e+07	2.39376e+07	2.48695e+07	2.54755e+07
Linoleoylcarnitine (Car(18:2))	2.66	level2			424.34	96.4	POS	1.28748e+07	2.07917e+07	5.50976e+07	1.80903e+07	3.5472e+07	2.07341e+07	1.63887e+07	2.90786e+07	2.40904e+07	1.62301e+07	1.42125e+07	1.48306e+07	1.346e+07	8.81357e+06	5.52368e+06	8.32753e+06	3.58306e+07	1.63796e+07	1.44945e+07	2.19412e+07	2.13817e+07	1.05996e+08	5.85501e+07	1.71685e+07	2.49001e+07	2.49145e+07	2.60019e+07	2.42535e+07	2.69733e+07
PC(35:4)	2.66	level2			768.55	88.8	POS	1.52473e+07	2.25491e+07	2.47361e+07	3.24681e+07	2.026e+07	1.41417e+07	9.04855e+06	8.74479e+06	2.45585e+07	8.4228e+06	1.02312e+07	7.9779e+06	1.66267e+07	1.77593e+07	6.96493e+06	1.88121e+07	8.84797e+06	5.96416e+06	5.05585e+07	1.97987e+07	1.89844e+07	1.45729e+07	4.39454e+07	1.88391e+07	1.52359e+07	1.39013e+07	1.35369e+07	1.38968e+07	1.3543e+07
PC(34:4)	2.66	level2			754.534	35.6	POS	4.49597e+07	4.18439e+07	4.23217e+07	4.84134e+07	3.58386e+07	3.4815e+07	2.65038e+07	2.03958e+07	3.49315e+07	1.91819e+07	5.25639e+07	3.86303e+07	2.24057e+07	1.7249e+07	2.73957e+07	3.85156e+07	3.81103e+07	3.58522e+07	5.6706e+07	6.01059e+07	5.12052e+07	2.69826e+07	2.29692e+07	4.4332e+07	3.72196e+07	3.72915e+07	3.64233e+07	4.05585e+07	3.94516e+07
Sph(d18:2)	2.66	level2			298.272	30.8	POS	4.1041e+06	4.19508e+06	5.53157e+06	6.26409e+06	4.63742e+06	4.41234e+06	1.01936e+07	1.13485e+07	1.24214e+07	8.77815e+06	1.00573e+07	1.18479e+07	5.59289e+06	5.48399e+06	8.87028e+06	4.40319e+06	1.3535e+07	1.06124e+07	1.1332e+07	3.2749e+06	4.86614e+06	3.57808e+06	2.77919e+06	3.46011e+06	7.47828e+06	7.47953e+06	7.35011e+06	7.35022e+06	6.709e+06
Adenosine dialdehyde	2.66	level2			248.076	30.7	POS	6.74308e+06	4.28377e+06	5.6815e+06	1.78985e+07	6.57429e+06	1.25442e+07	6.46945e+06	8.51738e+06	8.38449e+06	8.04525e+06	3.81912e+06	4.38623e+06	2.95981e+06	4.9611e+06	2.54167e+06	6.61786e+06	2.81763e+07	5.73629e+06	1.15622e+07	2.3412e+06	6.13159e+06	2.12919e+07	4.08466e+06	3.84626e+06	6.35424e+06	6.34022e+06	5.92443e+06	6.18362e+06	5.91525e+06
2-Amino-3-(1H-pyrazol-1-yl)propanoic acid	2.65	level2			154.062	296.2	NEG	2.20974e+06	2.60563e+06	2.50961e+06	70760.8	2.68649e+06	2.48238e+06	3.18706e+06	3.73593e+06	4.46111e+06	3.52075e+06	4.24345e+06	3.67288e+06	2.61444e+06	2.51227e+06	2.48798e+06	2.60122e+06	2.68838e+06	2.32418e+06	1.92548e+06	2.95468e+06	4.35313e+06	2.90054e+06	3.10504e+06	2.9122e+06	2.82506e+06	4.00062e+06	2.83084e+06	2.83138e+06	2.82433e+06
2,2-Dimethyl-N-[3-(trifluoromethyl)phenyl]propanamide	2.65	level2			246.108	261.4	POS	368486	279127	314892	405914	396748	188962	239783	345162	566641	424706	483759	329588	440324	490780	335517	378705	272583	559190	447799	414363	356490	284854	34292.2	336409	338764	362718	362312	369889	369737
Pyridine-2,4-diamine	2.65	level2			110.071	258.7	POS	1.54869e+07	1.20238e+07	1.26324e+07	1.71221e+07	2.87331e+07	1.8007e+07	1.92005e+07	2.11004e+07	9.34805e+06	1.12289e+07	9.1286e+06	2.25293e+07	1.3262e+07	1.51306e+07	1.29848e+07	1.53028e+07	1.10698e+07	2.43628e+07	1.05238e+07	2.61607e+07	1.08421e+07	9.0632e+06	2.74807e+07	1.11846e+07	1.36809e+07	1.36421e+07	1.40045e+07	1.76056e+07	1.36677e+07
Asn-Arg	2.65	level2			289.161	249.8	POS	7.02563e+06	7.15099e+06	5.79366e+06	4.79988e+06	4.45048e+06	3.46356e+06	1.81144e+07	9.61523e+06	5.77135e+06	2.05956e+07	1.38264e+07	1.98403e+07	3.98926e+07	2.13689e+07	2.07211e+07	2.00176e+07	3.69384e+06	6.67352e+06	8.55629e+06	9.19568e+06	1.17033e+07	4.17818e+06	5.31685e+06	1.01274e+07	1.31336e+07	1.31339e+07	1.31343e+07	1.2975e+07	1.27683e+07
8-Iodoquinazolin-4-ol	2.65	level2			270.939	247.1	NEG	7.08281e+06	8.43344e+06	8.28448e+06	5.9383e+06	8.25195e+06	6.38449e+06	8.58635e+06	8.90345e+06	8.90469e+06	8.16204e+06	8.15374e+06	7.94817e+06	7.77732e+06	5.41628e+06	7.59468e+06	5.53615e+06	8.99435e+06	1.03173e+07	1.01095e+07	9.75818e+06	8.93735e+06	9.54578e+06	9.58471e+06	9.53639e+06	9.31584e+06	1.02143e+07	9.78633e+06	1.02689e+07	9.78844e+06
2-Propylthiazolo[4,5-c]quinolin-4-amine	2.65	level2			244.092	245.6	POS	1.28908e+06	644860	853012	630580	620855	752263	2.03967e+06	1.78705e+06	2.17002e+06	2.95482e+06	2.8712e+06	2.45089e+06	3.53383e+06	2.36821e+06	3.97011e+06	2.57472e+06	638626	943211	1.21406e+06	1.37027e+06	1.77197e+06	569054	612407	1.11201e+06	1.59872e+06	1.583e+06	1.58315e+06	1.66988e+06	1.59864e+06
(.alpha.S,1S,2R)-.alpha.-Amino-2-carboxycyclopropaneacetic acid	2.65	level2			158.046	242.7	NEG	148388	195629	167904	129858	169757	156245	343788	402726	353433	426305	385621	397889	242734	198327	296141	251914	187093	144526	157456	174076	146681	193424	143419	171121	219247	223106	211425	211409	207906
4-Phenyl-1,2,3,4,5,6,7,8-octahydroquinazoline-2-thione	2.65	level2			245.112	241.6	POS	1.10869e+07	9.2691e+06	1.03057e+07	1.08356e+07	9.81194e+06	1.1381e+07	1.40933e+07	1.52353e+07	1.98964e+07	1.97267e+07	2.14646e+07	1.76686e+07	1.84065e+07	1.74782e+07	2.52255e+07	2.09244e+07	6.94301e+06	7.34803e+06	8.63728e+06	1.11914e+07	7.57516e+06	6.43666e+06	6.84182e+06	7.95499e+06	1.25384e+07	1.26178e+07	1.25395e+07	1.30602e+07	1.25395e+07
Thr-Glu	2.65	level2			249.107	234.7	POS	2.11729e+06	805934	1.50313e+06	639434	1.28965e+06	825684	4.45289e+06	3.97514e+06	4.15561e+06	6.80877e+06	5.77794e+06	5.89121e+06	8.42741e+06	5.53499e+06	6.59472e+06	5.72401e+06	1.72051e+06	2.0457e+06	2.74131e+06	2.14826e+06	2.60836e+06	1.1869e+06	641395	1.71785e+06	3.20247e+06	3.01763e+06	3.07169e+06	3.07149e+06	3.03913e+06
5-[4-(Diethylamino)phenyl]-4-ethyl-4H-1,2,4-triazol-3-yl hydrosulfide	2.65	level2			277.147	234.3	POS	1.41574e+07	1.59167e+07	1.89219e+07	1.62084e+07	1.37524e+07	1.90492e+07	1.0406e+07	1.29751e+07	1.53877e+07	1.55718e+07	1.20783e+07	1.16023e+07	7.53019e+06	1.46415e+07	8.95886e+06	1.80903e+07	1.09104e+07	1.19528e+07	8.60902e+06	1.34172e+07	1.08618e+07	1.52218e+07	1.4364e+07	1.12269e+07	1.17495e+07	1.1771e+07	1.16642e+07	1.21506e+07	1.17478e+07
N,N-Dimethyl-L-valine	2.65	level2			146.117	224.9	POS	8.9561e+07	9.9306e+07	1.1719e+08	5.9325e+07	6.5598e+07	5.19445e+07	2.72779e+07	3.43171e+07	5.32297e+07	3.83944e+07	3.85165e+07	4.15511e+07	3.85072e+07	4.05008e+07	3.43592e+07	3.27364e+07	5.07048e+07	4.86676e+07	6.08511e+07	6.38417e+07	7.28976e+07	7.21324e+07	7.47617e+07	6.44694e+07	5.57288e+07	5.57266e+07	5.57282e+07	5.677e+07	5.63223e+07
5-(4-Aminophenyl)-4-phenyl-2,4-dihydro-3H-1,2,4-triazole-3-thione	2.65	level2			267.072	222.5	NEG	2.38403e+06	2.11339e+06	1.18299e+06	2.81847e+06	1.21909e+06	1.43761e+06	1.49947e+06	1.74301e+06	2.73602e+06	3.47359e+06	3.94759e+06	2.77215e+06	2.23491e+06	3.09333e+06	2.64075e+06	3.49842e+06	1.73912e+06	1.67994e+06	3.14179e+06	3.10796e+06	1.44345e+06	1.38219e+06	1.85817e+06	1.81159e+06	2.19697e+06	2.19793e+06	2.22584e+06	2.22843e+06	2.33354e+06
His-Pro	2.65	level2			253.128	222.4	POS	4.85561e+06	2.49639e+06	3.32654e+06	4.44599e+06	2.38874e+06	2.89373e+06	1.06552e+07	9.12629e+06	9.02961e+06	1.20046e+07	1.23085e+07	1.15461e+07	2.84066e+07	1.50529e+07	1.44403e+07	1.40476e+07	2.37584e+06	5.42221e+06	4.8242e+06	1.08404e+07	6.93736e+06	1.74455e+06	2.28917e+06	4.1347e+06	7.59967e+06	7.70995e+06	7.60801e+06	7.60804e+06	7.62336e+06
N-Ethylglycine	2.65	level2			104.07	221	POS	7.03657e+07	9.79592e+07	1.11694e+08	1.38069e+08	1.45242e+08	1.07291e+08	1.12303e+08	1.61673e+08	1.52253e+08	9.98765e+07	1.12368e+08	9.98854e+07	5.462e+07	7.87826e+07	6.66305e+07	9.24151e+07	1.87626e+08	1.05612e+08	7.79075e+07	5.98066e+07	4.61881e+07	9.37462e+07	4.63285e+07	6.03698e+07	9.04106e+07	9.04109e+07	9.05505e+07	9.0411e+07	9.0601e+07
Creatine, ethyl ester	2.65	level2			160.107	219.9	POS	589462	396375	1.50357e+06	494756	454602	820303	861225	1.07034e+06	1.02471e+06	1.06606e+06	820778	153973	636714	170753	538291	218242	839484	1.08542e+06	6.76521e+06	1.36355e+06	531374	888364	1.06781e+06	466457	2.18191e+06	2.29032e+06	2.17918e+06	2.20105e+06	2.20108e+06
His-Ala	2.65	level2			227.113	215.6	POS	3.29934e+06	3.29877e+06	2.79666e+06	4.55698e+06	2.66414e+06	2.04755e+06	1.08843e+07	8.73666e+06	8.51555e+06	1.78302e+07	1.57011e+07	1.65435e+07	2.00482e+07	1.06475e+07	1.2205e+07	2.39486e+07	3.30941e+06	4.51341e+06	4.13523e+06	6.25139e+06	6.81513e+06	2.08735e+06	2.57175e+06	4.94438e+06	7.41188e+06	7.41467e+06	7.4455e+06	7.44714e+06	9.63396e+06
Ser-His	2.65	level2			241.094	215	NEG	2.82927e+06	1.69631e+06	1.67823e+06	1.78314e+06	1.52126e+06	1.47356e+06	4.60439e+06	4.31563e+06	4.68419e+06	9.49897e+06	8.79069e+06	8.30632e+06	6.57862e+06	5.39819e+06	6.46667e+06	5.67962e+06	1.47314e+06	2.34872e+06	2.40973e+06	3.71143e+06	2.43502e+06	1.00873e+06	1.15164e+06	1.84939e+06	3.42531e+06	3.48971e+06	3.5589e+06	3.558e+06	3.60621e+06
[(Aminocarbonyl)(methyl)amino]acetic acid	2.65	level2			133.06	211.5	POS	804609	727023	928849	2.35423e+06	892500	830089	2.01775e+06	2.38127e+06	3.26996e+06	2.87156e+06	3.18003e+06	2.38311e+06	1.75013e+06	1.23932e+06	2.05311e+06	1.66058e+06	781470	1.83644e+06	2.47475e+06	783391	3.41924e+06	3.12541e+06	7.41069e+06	715700	1.18189e+06	1.2245e+06	1.23677e+06	1.22469e+06	1.23677e+06
5-(2-Hydroxyethyl)-4-methylthiazole	2.65	level2			144.047	208.5	POS	9.14714e+06	9.53559e+06	1.29695e+07	1.17358e+07	1.19615e+07	1.2531e+07	7.82453e+06	7.72675e+06	7.83168e+06	8.62453e+06	8.62346e+06	9.49302e+06	7.80096e+06	8.33746e+06	7.21259e+06	9.64686e+06	1.00156e+07	9.34884e+06	8.61842e+06	9.87293e+06	9.95294e+06	8.1627e+06	8.62078e+06	8.65934e+06	8.76184e+06	8.9063e+06	8.76059e+06	8.82192e+06	8.86504e+06
3-Piperidone	2.65	level2			100.075	203	POS	5.06662e+06	5.25573e+06	6.17783e+06	6.04451e+06	5.06042e+06	7.17232e+06	2.29607e+06	2.20849e+06	2.34488e+06	2.70525e+06	2.27229e+06	2.26105e+06	2.27556e+06	2.3108e+06	2.31821e+06	2.05766e+06	2.12567e+06	2.22561e+06	2.27448e+06	2.373e+06	2.22946e+06	2.13517e+06	2.42259e+06	2.27414e+06	2.62694e+06	2.64118e+06	2.71702e+06	2.64169e+06	2.75943e+06
2-Aminopyridine	2.65	level2			95.0599	186.2	POS	1.72799e+06	1.10056e+06	1.38021e+06	1.51448e+06	1.32334e+06	1.7934e+06	844513	815201	973036	915893	836891	807903	998710	909324	931004	1.09183e+06	645681	765210	2.17344e+06	2.28037e+06	2.66095e+06	1.60083e+06	2.5506e+06	1.73913e+06	1.50299e+06	1.55371e+06	1.56623e+06	1.56591e+06	1.56611e+06
2,3-Dehydrosilybin	2.65	level2			481.111	184.6	POS	107430	71880.1	102829	267107	145410	174363	165766	415550	282965	657986	611773	544744	335252	358542	291942	485656	371125	333643	468560	504786	86155.8	17449.7	18594.2	85095.4	285881	290109	290138	290095	265180
1,2-Diethylhydrazine	2.65	level2			89.1069	182.6	POS	1.21725e+07	1.25084e+07	1.42005e+07	4.15628e+06	1.20936e+07	2.34616e+07	1.62823e+07	8.36603e+06	2.09727e+07	5.73373e+06	1.79219e+07	1.55225e+07	7.70351e+06	1.92912e+07	5.65973e+06	1.32345e+07	9.77315e+06	7.35537e+06	1.70783e+07	7.27667e+06	1.12162e+07	1.27344e+07	1.91089e+07	1.52496e+07	1.14542e+07	1.38026e+07	1.37351e+07	1.67213e+07	9.87732e+06
4-(4-tert-Butylphenyl)-1,3-thiazol-2-ylamine	2.65	level2			233.112	181.8	POS	1.54577e+06	852634	1.66806e+06	2.22415e+06	555339	903744	4.49105e+06	1.69172e+06	3.00306e+06	3.91905e+06	5.92212e+06	6.14599e+06	6.50368e+06	2.04934e+06	5.94698e+06	2.91881e+06	656975	861864	1.16922e+06	1.55537e+06	1.27878e+06	363993	803119	912689	2.04335e+06	2.04574e+06	2.04334e+06	2.35917e+06	2.04298e+06
Ile-Gln	2.65	level2			258.146	173.5	NEG	6.57904e+06	4.93982e+06	4.38776e+06	4.67932e+06	3.75515e+06	3.82497e+06	9.57704e+06	1.2042e+07	8.53665e+06	2.35509e+07	2.13176e+07	2.50472e+07	3.06523e+07	1.27036e+07	1.23871e+07	1.29009e+07	3.03789e+06	5.80317e+06	6.26827e+06	7.36408e+06	4.79879e+06	2.28914e+06	2.40534e+06	4.66904e+06	9.19512e+06	9.70385e+06	9.74401e+06	9.70336e+06	9.61261e+06
4',5,7-Trihydroxy 3,3',6,8-tetramethoxyflavone	2.65	level2			391.1	173.3	POS	7.76091e+07	5.37346e+07	4.93836e+07	8.78091e+07	5.38612e+07	9.50828e+07	4.92015e+07	4.85994e+07	4.47067e+07	4.77383e+07	4.90576e+07	4.76772e+07	5.66108e+07	7.71971e+07	7.07102e+07	8.41264e+07	3.20089e+07	4.85607e+07	2.80061e+07	5.65877e+07	4.993e+07	3.61147e+07	3.74123e+07	4.9e+07	4.10807e+07	4.12531e+07	4.29397e+07	4.45506e+07	4.36507e+07
4-(4-Chlorophenyl)-6-phenyl-2-thioxo-1,2-dihydro-3-pyridinecarbonitrile	2.65	level2			323.038	170.7	POS	6.03751e+06	5.25394e+06	3.18036e+06	6.74215e+06	4.2856e+06	5.35091e+06	1.90635e+06	2.01678e+06	1.08155e+06	3.39549e+06	2.55666e+06	3.29392e+06	6.60428e+06	6.02934e+06	4.4156e+06	6.35248e+06	5.11885e+06	5.77789e+06	6.48364e+06	5.69989e+06	4.19852e+06	986654	1.23549e+06	2.78588e+06	5.09184e+06	4.84071e+06	4.85039e+06	4.72436e+06	4.79912e+06
5a-Hydroxy-4-(4-oxoquinazolin-3(4H)-yl)-2-(propan-2-yl)-4,5,5a,9c-tetrahydro-3H-2a,9b-diazacyclopenta[jk]fluorene-1,3(2H)-dione	2.65	level2			429.154	161.7	NEG	219645	201490	199410	280057	218644	335636	493819	763125	1.13234e+06	1.01987e+06	1.08035e+06	955935	354826	415820	418571	475944	170551	196734	78203.8	268915	248837	177749	181098	220214	333255	345429	289742	375200	333385
Ile-Ser	2.65	level2			219.133	155.9	POS	1.15276e+07	8.54067e+06	7.92054e+06	6.28085e+06	6.06845e+06	4.95307e+06	1.87032e+07	1.81855e+07	1.6665e+07	3.17618e+07	2.9984e+07	3.21834e+07	6.03366e+07	2.00262e+07	2.23733e+07	1.94263e+07	6.78846e+06	1.05739e+07	1.33429e+07	1.36918e+07	1.23255e+07	6.95578e+06	6.41244e+06	1.20399e+07	1.65484e+07	1.67194e+07	1.65493e+07	1.68647e+07	1.67196e+07
Dimethylethanolamine	2.65	level2			90.0909	155.5	POS	2.95051e+06	5.0671e+06	3.35143e+06	4.73154e+06	5.11918e+06	2.94704e+06	2.66213e+06	2.65566e+06	2.88001e+06	2.53616e+06	4.41219e+06	4.73199e+06	4.54725e+06	4.98052e+06	4.84723e+06	4.59086e+06	3.05432e+06	4.91366e+06	5.15997e+06	5.22436e+06	4.99014e+06	4.53248e+06	5.24251e+06	5.32048e+06	4.81393e+06	4.07625e+06	4.92833e+06	4.9313e+06	4.93062e+06
2-Methyl-4,5-diphenyl-1,3-thiazole	2.65	level2			252.086	146.5	POS	1.25642e+06	979027	953562	1.82857e+06	1.19914e+06	1.06381e+06	408757	526626	632132	706276	704268	682826	524116	647710	494104	733577	795594	572066	643265	638230	628265	475990	362954	688323	667526	715234	704081	714982	714902
[4-Amino-2-(ethylamino)-1,3-thiazol-5-yl](4-chlorophenyl)methanone	2.65	level2			282.048	139.5	POS	1.07277e+06	1.37695e+06	1.63197e+06	3.71784e+06	3.57672e+06	4.31819e+06	1.69262e+06	5.87593e+06	7.92709e+06	3.62459e+06	5.12206e+06	2.90847e+06	652860	981079	1.20063e+06	1.649e+06	6.45201e+06	1.14842e+06	895335	1.64891e+06	1.56028e+06	6.41962e+06	2.77362e+06	1.40006e+06	2.38439e+06	2.43853e+06	2.34769e+06	2.37643e+06	2.32086e+06
6-tert-Butyl-3-methylthio-1,2,4-triazin-5(2H)-one	2.65	level2			200.084	134.4	POS	2.85892e+06	5.59685e+06	3.68519e+06	5.62034e+06	4.67589e+06	4.82753e+06	916227	914054	972508	1.24652e+06	895098	1.3384e+06	666855	1.10148e+06	902731	776690	544664	1.27768e+06	749670	2.42017e+06	1.59579e+06	1.43353e+06	2.63571e+06	1.4165e+06	1.93332e+06	1.97065e+06	1.97679e+06	1.97997e+06	1.97997e+06
Allopurinol riboside	2.65	level2			269.087	118.9	POS	7.87293e+08	7.84596e+08	7.40917e+08	6.74468e+08	8.05774e+08	7.51343e+08	5.3578e+08	4.83196e+08	5.2462e+08	6.68108e+08	6.10201e+08	6.5252e+08	6.09132e+08	8.48659e+08	6.41745e+08	7.74581e+08	6.33289e+08	8.51302e+08	5.50308e+08	6.97249e+08	6.4535e+08	6.36294e+08	7.66879e+08	6.09049e+08	6.17976e+08	6.27586e+08	6.22322e+08	6.18633e+08	6.34761e+08
Methanone, [1-[(4-fluorophenyl)methyl]-1H-indol-3-yl](2,2,3,3-tetramethylcyclopropyl)-	2.65	level2			350.19	114.7	POS	543518	464534	104830	206604	637361	302521	1.72643e+06	1.64744e+06	2.08593e+06	1.18703e+06	1.39804e+06	1.36381e+06	1.33823e+06	1.60032e+06	1.34611e+06	1.06069e+06	390926	558650	528199	1.20918e+06	1.04364e+06	1.69705e+06	1.46124e+06	1.17049e+06	646528	646794	818185	693230	646267
1-(4-Pyridinyl)-4-piperidinamine	2.65	level2			178.133	108.6	POS	9.06829e+06	1.07181e+07	1.04366e+07	1.03626e+07	9.83433e+06	3.91556e+06	1.08937e+07	2.19421e+07	1.7485e+07	7.17614e+06	4.4905e+06	1.5371e+07	9.56805e+07	2.44594e+07	3.44036e+06	2.01465e+07	4.89462e+07	4.00794e+07	1.67394e+07	1.47212e+08	3.62479e+06	1.01871e+08	5.91899e+07	4.39525e+07	2.506e+07	2.506e+07	2.45843e+07	2.60848e+07	2.51998e+07
[truncated: 46,002 more rows]

## Sheet: Sheet2(Screened metabolites)
Comparison	Metabolite_in_Figure7	Source_Row_Index_0based	Excel_Row_Number_1based	_match_value	MS2_name	MS2_score	level	MS1_name	MS1_ppm	mz	rt（s）	type	Control_1	Control_2	Control_3	Control_4	Control_5	Control_6	weeks_6_1	weeks_6_2	weeks_6_3	weeks_6_4	weeks_6_5	weeks_6_6	weeks_8_1	weeks_8_2	weeks_8_3	weeks_8_4	weeks_8_5	weeks_8_6	weeks_10_1	weeks_10_2	weeks_10_3	weeks_10_4	weeks_10_5	weeks_10_6	QC01	QC02	QC03	QC04	QC05	_source_file	_source_sheet
[truncated: 60 more rows]
